# Supplementary material for: Amplicon sequencing reveals the cryptic diversity in the dicyemid parasites of coleoid cephalopods sampled from the Atlantic and Pacific Oceans
Source: Mar Life Sci Technol. 2026 Feb 17;8(1):16–31. doi: 10.1007/s42995-026-00353-w (PMC12953835; doi:10.1007/s42995-026-00353-w)
Supplement: Supplementary file 2 — Supplementary file2 (XLSX 195 KB) [file 42995_2026_353_MOESM2_ESM.xlsx]

## Sheet: table S1
table S1: List of accessions used in this study.
Sample code	Host species	Country	Locality	Group	Sampled by	Year
OVPF 1	Octopus vulgaris	Portugal	Faro	Faro district	B. Heroutová	2020
OVPF 2	Octopus vulgaris	Portugal	Olhao	Faro district	B. Heroutová	2020
SOPF 1	Sepia officinalis	Portugal	Faro	Faro district	B. Heroutová	2020
SOPF 2	Sepia officinalis	Portugal	Faro	Faro district	B. Heroutová	2020
ASO1	Sepia officinalis	Portugal	Albufeira	Faro district	J. Štefka	2021
ASO2	Sepia officinalis	Portugal	Albufeira	Faro district	J. Štefka	2021
ASO4	Sepia officinalis	Portugal	Albufeira	Faro district	J. Štefka	2021
ASO5	Sepia officinalis	Portugal	Albufeira	Faro district	J. Štefka	2021
OVPM 4	Octopus vulgaris	Portugal	Matosinhos	Porto district	E. Myšková	2015
OVPM 5	Octopus vulgaris	Portugal	Matosinhos	Porto district	E. Myšková	2015
OVPM 6	Octopus vulgaris	Portugal	Matosinhos	Porto district	E. Myšková	2015
OVPM 7	Octopus vulgaris	Portugal	Matosinhos	Porto district	E. Myšková	2015
OVPM 8	Octopus vulgaris	Portugal	Matosinhos	Porto district	E. Myšková	2015
OVPM 3	Octopus vulgaris	Portugal	Matosinhos	Porto district	E. Myšková	2015
SOPM 6	Sepia officinalis	Portugal	Matosinhos	Porto district	E. Myšková	2015
SOPM 7	Sepia officinalis	Portugal	Matosinhos	Porto district	E. Myšková	2015
SOPP 1	Sepia officinalis	Portugal	Porto	Porto district	E. Myšková	2015
LSO7	Sepia officinalis	Portugal	Lisbon	Lisbon district	J. Štefka	2021
LOV1	Octopus vulgaris	Portugal	Lisbon	Lisbon district	J. Štefka	2021
LSO1	Sepia officinalis	Portugal	Lisbon	Lisbon district	J. Štefka	2021
LSO3	Sepia officinalis	Portugal	Lisbon	Lisbon district	J. Štefka	2021
LSO2	Sepia officinalis	Portugal	Lisbon	Lisbon district	J. Štefka	2021
LSO4	Sepia officinalis	Portugal	Lisbon	Lisbon district	J. Štefka	2021
LSO5	Sepia officinalis	Portugal	Lisbon	Lisbon district	J. Štefka	2021
SOP 1	Sepia officinalis	Croatia	Pula	Adriatic Sea east	T. Tyml	2015
OEP 1	Eledone moschata	Croatia	Pula	Adriatic Sea east	T. Tyml	2015
OECP 1	Eledone moschata	Croatia	Pula	Adriatic Sea east	T. Tyml	2016
OECP 6	Eledone moschata	Croatia	Pula	Adriatic Sea east	T. Tyml	2016
OECP 10	Eledone moschata	Croatia	Pula	Adriatic Sea east	T. Tyml	2016
OECP 9	Eledone moschata	Croatia	Pula	Adriatic Sea east	T. Tyml	2016
OEV 7	Eledone moschata	Croatia	Veruda	Adriatic Sea east	M. Drábková	2015
OECP 8	Eledone moschata	Croatia	Pula	Adriatic Sea east	T. Tyml	2016
SOV 4	Sepia officinalis	Croatia	Veruda	Adriatic Sea east	M. Drábková	2015
2024-09-07	Sepia officinalis	Croatia	Pula	Adriatic Sea east	T. Tyml	2015
OECP 7	Eledone moschata	Croatia	Pula	Adriatic Sea east	T. Tyml	2016
2024-09-09	Sepia officinalis	Croatia	Pula	Adriatic Sea east	T. Tyml	2015
OEV 4	Eledone cirrhosa	Croatia	Veruda	Adriatic Sea east	M. Drábková	2015
SOCC 1	Sepia officinalis	Croatia	Cres	Adriatic Sea east	D. Míšek	2018
OECC 1	Eledone moschata	Croatia	Cres	Adriatic Sea east	D. Míšek	2018
OECC 2	Eledone moschata	Croatia	Cres	Adriatic Sea east	D. Míšek	2018
SOP 1	Sepia officinalis	Croatia	Pula	Adriatic Sea east	T. Tyml	2015
OEP 1	Eledone moschata	Croatia	Pula	Adriatic Sea east	T. Tyml	2015
OPAV 1	Octopus pallidus	Australia	Victoria	Bass strait mainland	Q. Hua	2020
OPAV 2	Octopus pallidus	Australia	Victoria	Bass strait mainland	Q. Hua	2020
OPAV 3	Octopus pallidus	Australia	Victoria	Bass strait mainland	Q. Hua	2020
OPAV 4	Octopus pallidus	Australia	Victoria	Bass strait mainland	Q. Hua	2020
OPAV 6	Octopus pallidus	Australia	Victoria	Bass strait mainland	Q. Hua	2020
OPAV 7	Octopus pallidus	Australia	Victoria	Bass strait mainland	Q. Hua	2020
OPAV 8	Octopus pallidus	Australia	Victoria	Bass strait mainland	Q. Hua	2020
OPAV 9	Octopus pallidus	Australia	Victoria	Bass strait mainland	Q. Hua	2020
OPAV 10	Octopus pallidus	Australia	Victoria	Bass strait mainland	Q. Hua	2020
OPAV 11	Octopus pallidus	Australia	Victoria	Bass strait mainland	Q. Hua	2020
OPAV 12	Octopus pallidus	Australia	Victoria	Bass strait mainland	Q. Hua	2020
OPAV 13	Octopus pallidus	Australia	Victoria	Bass strait mainland	Q. Hua	2020
OPAV 14	Octopus pallidus	Australia	Victoria	Bass strait mainland	Q. Hua	2020
OPAV 15	Octopus pallidus	Australia	Victoria	Bass strait mainland	Q. Hua	2020
OPAV 16	Octopus pallidus	Australia	Victoria	Bass strait mainland	Q. Hua	2020
OPAV 17	Octopus pallidus	Australia	Victoria	Bass strait mainland	Q. Hua	2020
OPAV 18	Octopus pallidus	Australia	Victoria	Bass strait mainland	Q. Hua	2020
OPAV 19	Octopus pallidus	Australia	Victoria	Bass strait mainland	Q. Hua	2020
OPAV 20	Octopus pallidus	Australia	Victoria	Bass strait mainland	Q. Hua	2020
OPAV 21	Octopus pallidus	Australia	Victoria	Bass strait mainland	Q. Hua	2020
OPAV 22	Octopus pallidus	Australia	Victoria	Bass strait mainland	Q. Hua	2020
OPAV 23	Octopus pallidus	Australia	Victoria	Bass strait mainland	Q. Hua	2020
OPAV 25	Octopus pallidus	Australia	Victoria	Bass strait mainland	Q. Hua	2020
OPAV 26	Octopus pallidus	Australia	Victoria	Bass strait mainland	Q. Hua	2020
OPAV 27	Octopus pallidus	Australia	Victoria	Bass strait mainland	Q. Hua	2020
OPAV 28	Octopus pallidus	Australia	Victoria	Bass strait mainland	Q. Hua	2020
OPAV 30	Octopus pallidus	Australia	Victoria	Bass strait mainland	Q. Hua	2020
OPAV 32	Octopus pallidus	Australia	Victoria	Bass strait mainland	Q. Hua	2020
OPAV 33	Octopus pallidus	Australia	Victoria	Bass strait mainland	Q. Hua	2020
OPAV 34	Octopus pallidus	Australia	Victoria	Bass strait mainland	Q. Hua	2020
OPAV 35	Octopus pallidus	Australia	Victoria	Bass strait mainland	Q. Hua	2020
OPAV 36	Octopus pallidus	Australia	Victoria	Bass strait mainland	Q. Hua	2020
OPAV 37	Octopus pallidus	Australia	Victoria	Bass strait mainland	Q. Hua	2020
OPAV 38	Octopus pallidus	Australia	Victoria	Bass strait mainland	Q. Hua	2020
OPAV 39	Octopus pallidus	Australia	Victoria	Bass strait mainland	Q. Hua	2020
OPAV 41	Octopus pallidus	Australia	Victoria	Bass strait mainland	Q. Hua	2020
OPAT 01	Octopus pallidus	Australia	Stanley	Bass strait Tasmania	Q. Hua	2020
OPAT 02	Octopus pallidus	Australia	Stanley	Bass strait Tasmania	Q. Hua	2020
OPAT 05	Octopus pallidus	Australia	Stanley	Bass strait Tasmania	Q. Hua	2020
OPAT 09	Octopus pallidus	Australia	Stanley	Bass strait Tasmania	Q. Hua	2020
OPAT 11	Octopus pallidus	Australia	Stanley	Bass strait Tasmania	Q. Hua	2020
OPAT 19	Octopus pallidus	Australia	Stanley	Bass strait Tasmania	Q. Hua	2020
OPAT 21	Octopus pallidus	Australia	Stanley	Bass strait Tasmania	Q. Hua	2020
OPAT 22	Octopus pallidus	Australia	Stanley	Bass strait Tasmania	Q. Hua	2020
OPAT 27	Octopus pallidus	Australia	Stanley	Bass strait Tasmania	Q. Hua	2020
OPAT 28	Octopus pallidus	Australia	Stanley	Bass strait Tasmania	Q. Hua	2020
OPAT 34	Octopus pallidus	Australia	Stanley	Bass strait Tasmania	Q. Hua	2020
OPAV 5	Octopus pallidus	Australia	Stanley	Bass strait Tasmania	Q. Hua	2020
OVPV 9	Octopus vulgaris	Spain	Vigo	Galicia	E. Myšková	2015
SOPV 8	Sepia officinalis	Spain	Vigo	Galicia	E. Myšková	2015
SOPV 9	Sepia officinalis	Spain	Vigo	Galicia	E. Myšková	2015
BSO4	Sepia officinalis	Spain	Barcelona	Catalonia	J. Štefka	2021
RSO8	Sepia elegans	Spain	Roses	Catalonia	J. Štefka	2021
BEC2	Eledone cirrhosa	Spain	Barcelona	Catalonia	J. Štefka	2021
BSO5	Sepia officinalis	Spain	Barcelona	Catalonia	J. Štefka	2021
RSO9	Sepia elegans	Spain	Roses	Catalonia	J. Štefka	2021
RSO1	Sepia officinalis	Spain	Roses	Catalonia	J. Štefka	2021
RSO2	Sepia officinalis	Spain	Roses	Catalonia	J. Štefka	2021
BEC4	Eledone cirrhosa	Spain	Barcelona	Catalonia	J. Štefka	2021
RSO3	Sepia officinalis	Spain	Roses	Catalonia	J. Štefka	2021
RSO4	Sepia officinalis	Spain	Roses	Catalonia	J. Štefka	2021
BSO1	Sepia officinalis	Spain	Barcelona	Catalonia	J. Štefka	2021
RSO5	Sepia officinalis	Spain	Roses	Catalonia	J. Štefka	2021
BSO2	Sepia officinalis	Spain	Barcelona	Catalonia	J. Štefka	2021
RSO6	Sepia elegans	Spain	Roses	Catalonia	J. Štefka	2021
BSO3	Sepia officinalis	Spain	Barcelona	Catalonia	J. Štefka	2021
RSO7	Sepia elegans	Spain	Roses	Catalonia	J. Štefka	2021
SEC1	Eledone cirrhosa	Spain	Sukarrieta	Basque country	J. Štefka	2021
SEC2	Eledone cirrhosa	Spain	Sukarrieta	Basque country	J. Štefka	2021
SOV1	Octopus vulgaris	Spain	Bermeo	Basque country	J. Štefka	2021
SOV3	Octopus vulgaris	Spain	Bermeo	Basque country	J. Štefka	2021
SOV2	Octopus vulgaris	Spain	Bermeo	Basque country	J. Štefka	2021
SEC4	Eledone cirrhosa	Spain	Sukarrieta	Basque country	J. Štefka	2021
SEC5	Eledone cirrhosa	Spain	Sukarrieta	Basque country	J. Štefka	2021
AZTI1	Sepia officinalis	Spain	Sukarrieta	Basque country	I. Mendibil	2021
AZTI2	Sepia officinalis	Spain	Sukarrieta	Basque country	I. Mendibil	2021
AZTI3	Sepia officinalis	Spain	Sukarrieta	Basque country	I. Mendibil	2021
AZTI4	Sepia officinalis	Spain	Sukarrieta	Basque country	I. Mendibil	2021
AZTI5	Sepia officinalis	Spain	Sukarrieta	Basque country	I. Mendibil	2021
OTNR1	Octopus vulgaris	Spain	Canary islands	Tenerife	E. Almansa Berro	2021
OTNR2	Octopus vulgaris	Spain	Canary islands	Tenerife	E. Almansa Berro	2021
OTNR3	Octopus vulgaris	Spain	Canary islands	Tenerife	E. Almansa Berro	2021
OTNR4	Octopus vulgaris	Spain	Canary islands	Tenerife	E. Almansa Berro	2021
OTNR6	Octopus vulgaris	Spain	Canary islands	Tenerife	E. Almansa Berro	2021
OTNR8	Octopus vulgaris	Spain	Canary islands	Tenerife	E. Almansa Berro	2021
OTNR9	Octopus vulgaris	Spain	Canary islands	Tenerife	E. Almansa Berro	2021
OTNR10	Octopus vulgaris	Spain	Canary islands	Tenerife	E. Almansa Berro	2021
OTNR11	Octopus vulgaris	Spain	Canary islands	Tenerife	E. Almansa Berro	2021
OTNR12	Octopus vulgaris	Spain	Canary islands	Tenerife	E. Almansa Berro	2021
OTNR13	Octopus vulgaris	Spain	Canary islands	Tenerife	E. Almansa Berro	2021
OMIT 3	Callistoctopus macropus	Italy	Oristano	Sardinia	M. Drábková	2016
OEIC 1	Eledone moschata	Italy	Cagliari	Sardinia	M. Drábková	2016
OMIT 4	Callistoctopus macropus	Italy	Oristano	Sardinia	M. Drábková	2016
OEIC 5	Eledone moschata	Italy	Cagliari	Sardinia	M. Drábková	2016
SOIT 2	Sepia officinalis	Italy	Oristano	Sardinia	M. Drábková	2016
OVIC 2	Octopus vulgaris	Italy	Cagliari	Sardinia	M. Drábková	2016
SOIC 4	Sepia officinalis	Italy	Cagliari	Sardinia	M. Drábková	2016
OEIV 11	Eledone moschata	Italy	Vieste	Adriatic Sea west	M. Drábková	2015
SOIR 13	Sepia officinalis	Italy	Rimini	Adriatic Sea west	M. Drábková	2015
SOIP 11	Sepia officinalis	Italy	Pescara	Adriatic Sea west	M. Drábková	2015
OMIN 2	Callistoctopus macropus	Italy	Naples	Tyrrhenian Sea	M. Drábková	2017
OMIN 5	Callistoctopus macropus	Italy	Naples	Tyrrhenian Sea	M. Drábková	2017
OMIN 1	Callistoctopus macropus	Italy	Naples	Tyrrhenian Sea	M. Drábková	2017
OVIN 1	Octopus vulgaris	Italy	Naples	Tyrrhenian Sea	M. Drábková	2017
OVIN 2	Octopus vulgaris	Italy	Naples	Tyrrhenian Sea	M. Drábková	2017
OEIN 1	Eledone moschata	Italy	Naples	Tyrrhenian Sea	M. Drábková	2017
OEIN 9	Eledone moschata	Italy	Naples	Tyrrhenian Sea	M. Drábková	2017
OEIN 2	Eledone moschata	Italy	Naples	Tyrrhenian Sea	M. Drábková	2017
OEIN 3	Eledone moschata	Italy	Naples	Tyrrhenian Sea	M. Drábková	2017
OEIN 10	Eledone moschata	Italy	Naples	Tyrrhenian Sea	M. Drábková	2017
SOIN 2	Sepia officinalis	Italy	Naples	Tyrrhenian Sea	M. Drábková	2017
OEIN 11	Eledone moschata	Italy	Naples	Tyrrhenian Sea	M. Drábková	2017
SOIN 1	Sepia officinalis	Italy	Naples	Tyrrhenian Sea	M. Drábková	2017
OEIG 7	Eledone moschata	Italy	Gaeta	Tyrrhenian Sea	M. Drábková	2015
OEIG 8	Eledone moschata	Italy	Gaeta	Tyrrhenian Sea	M. Drábková	2015
SOIG 8	Sepia officinalis	Italy	Gaeta	Tyrrhenian Sea	M. Drábková	2015
OEIM 2	Octopus vulgaris	Italy	Marsala	Sicily	O. Ditrich	2015
OEIS 4	Eledone moschata	Italy	La Spezia	Ligurian Sea	M. Drábková	2016
OEIL 6	Eledone moschata	Italy	Livorno	Ligurian Sea	M. Drábková	2015
OEIS 2	Eledone cirrhosa	Italy	La Spezia	Ligurian Sea	M. Drábková	2016
OEIS 3	Eledone moschata	Italy	La Spezia	Ligurian Sea	M. Drábková	2016
OWR1	Octopus incella	Japan	Okinawa	Okinawa	Z. Lajbner	2021
OWR2	Octopus incella	Japan	Okinawa	Okinawa	Z. Lajbner	2021
OWR3	Octopus laqueus	Japan	Okinawa	Okinawa	Z. Lajbner	2021
OWR5	Octopus laqueus	Japan	Okinawa	Okinawa	Z. Lajbner	2021
OWR6	Octopus laqueus	Japan	Okinawa	Okinawa	Z. Lajbner	2021
OWR7	Octopus laqueus	Japan	Okinawa	Okinawa	Z. Lajbner	2021
OWR8	Sepioteuthis lessoniana	Japan	Okinawa	Okinawa	Z. Lajbner	2021
OWR9	Sepioteuthis lessoniana	Japan	Okinawa	Okinawa	Z. Lajbner	2021
OWR10	Sepioteuthis lessoniana	Japan	Okinawa	Okinawa	Z. Lajbner	2021
OWR11	Octopus laqueus	Japan	Okinawa	Okinawa	Z. Lajbner	2021
OWR13	Sepioteuthis lessoniana	Japan	Okinawa	Okinawa	Z. Lajbner	2021
OWR14	Sepioteuthis lessoniana	Japan	Okinawa	Okinawa	Z. Lajbner	2021
OWR15	Sepioteuthis lessoniana	Japan	Okinawa	Okinawa	Z. Lajbner	2021
OWR16	Sepioteuthis lessoniana	Japan	Okinawa	Okinawa	Z. Lajbner	2021
OWR17	Sepioteuthis lessoniana	Japan	Okinawa	Okinawa	Z. Lajbner	2021
OWR18	Abdopus aculeatus	Japan	Okinawa	Okinawa	Z. Lajbner	2021
OWR19	Octopus laqueus	Japan	Okinawa	Okinawa	Z. Lajbner	2021
OWR20	Metasepia tullbergi	Japan	Okinawa	Okinawa	Z. Lajbner	2021
OWR21	Abdopus aculeatus	Japan	Okinawa	Okinawa	Z. Lajbner	2021
OWR22	Octopus laqueus	Japan	Okinawa	Okinawa	Z. Lajbner	2021
OWR23	Sepioteuthis lessoniana	Japan	Okinawa	Okinawa	Z. Lajbner	2021
OWR24	Metasepia tullbergi	Japan	Okinawa	Okinawa	Z. Lajbner	2021
OWR25	Metasepia tullbergi	Japan	Okinawa	Okinawa	Z. Lajbner	2021
OWR26	Abdopus aculeatus	Japan	Okinawa	Okinawa	Z. Lajbner	2021
OWR27	Abdopus aculeatus	Japan	Okinawa	Okinawa	Z. Lajbner	2021
OWR28	Metasepia tullbergi	Japan	Okinawa	Okinawa	Z. Lajbner	2021
OWR29	Metasepia tullbergi	Japan	Okinawa	Okinawa	Z. Lajbner	2021
OWR30	Abdopus aculeatus	Japan	Okinawa	Okinawa	Z. Lajbner	2021
OWR31	Abdopus aculeatus	Japan	Okinawa	Okinawa	Z. Lajbner	2021
OWR32	Abdopus aculeatus	Japan	Okinawa	Okinawa	Z. Lajbner	2021
OWR33	Metasepia tullbergi	Japan	Okinawa	Okinawa	Z. Lajbner	2021
OWR34	Abdopus aculeatus	Japan	Okinawa	Okinawa	Z. Lajbner	2021
OWR12	Sepioteuthis lessoniana	Japan	Okinawa	Okinawa	Z. Lajbner	2021
OWR36	Abdopus aculeatus	Japan	Okinawa	Okinawa	Z. Lajbner	2021
SP1	Amphioctopus marginatus	Vietnam	Phu Yen p.	Vietnam	F. Lisenko	2021
SP2	Cistopus taiwanicus	Vietnam	Phu Yen p.	Vietnam	F. Lisenko	2021
SP3	Uroteuthis chinensis	Vietnam	Phu Yen p.	Vietnam	F. Lisenko	2021
SP4	Sepia lycidas	Vietnam	Phu Yen p.	Vietnam	F. Lisenko	2021
SP5	Uroteuthis duvauceli	Vietnam	Phu Yen p.	Vietnam	F. Lisenko	2021
SP7	Stenoteuthis oulaniensis	Vietnam	Ninh Thuan p.	Vietnam	F. Lisenko	2021
SP8	Uroteuthis chinensis	Vietnam	Ninh Thuan p.	Vietnam	F. Lisenko	2021
SP9	Sepia recurvirostra	Vietnam	Ninh Thuan p.	Vietnam	F. Lisenko	2021
SP10	Sepioteuthis lessoniana	Vietnam	Ninh Thuan p.	Vietnam	F. Lisenko	2021
SP11	Uroteuthis duvauceli	Vietnam	Ninh Thuan p.	Vietnam	F. Lisenko	2021
SP13	Amphioctopus aegina	Vietnam	Phu Yen p.	Vietnam	F. Lisenko	2021
SP14	Amphioctopus ovolum	Vietnam	Phu Yen p.	Vietnam	F. Lisenko	2021
SP15	Amphioctopus marginatus	Vietnam	Phu Yen p.	Vietnam	F. Lisenko	2021
SP16	Nototodarus hawaiiensis	Vietnam	Khanh Hoa p.	Vietnam	F. Lisenko	2021
HW2.2	Euprymna scolopes	USA	Paiko beach	Hawaii	H. Osland	2020
HW3.2	Euprymna scolopes	USA	Paiko beach	Hawaii	H. Osland	2020
VBCB 2	Octopus variabilis	China	Bohai Sea	Bohai Sea	T. Scholz	2019
VBCB 3	Octopus variabilis	China	Bohai Sea	Bohai Sea	T. Scholz	2019
VBCB 4	Octopus variabilis	China	Bohai Sea	Bohai Sea	T. Scholz	2019
VBCB 5	Octopus variabilis	China	Bohai Sea	Bohai Sea	T. Scholz	2019
VBCQ 1	Octopus variabilis	China	Qingdao	Yellow Sea	T. Scholz	2019
VBCQ 2	Octopus variabilis	China	Qingdao	Yellow Sea	T. Scholz	2019
VBCQ 3	Octopus variabilis	China	Qingdao	Yellow Sea	T. Scholz	2019
VBCQ 4	Octopus variabilis	China	Qingdao	Yellow Sea	T. Scholz	2019
VBCQ 5	Octopus variabilis	China	Qingdao	Yellow Sea	T. Scholz	2019
VBCQ 6	Octopus variabilis	China	Qingdao	Yellow Sea	T. Scholz	2019
VBCQ 7	Octopus variabilis	China	Qingdao	Yellow Sea	T. Scholz	2019
VBCQ 8	Octopus variabilis	China	Qingdao	Yellow Sea	T. Scholz	2019
SOGT 1	Sepia officinalis	Greece	Thessaloniki	Thessaloniki	A. Bartoňová	2017
SOGT 2	Sepia officinalis	Greece	Thessaloniki	Thessaloniki	A. Bartoňová	2017

## Sheet: table S2
table S2: Samples used in this study downloaded from GenBank.
Species name	GenBank Accession number
Dicyema acuticephalum	D26530
Dicyema orientale	D26529
Dicyema moschatum	MT703900
Dicyema clavatum	LC571905
Pseudicyema truncatum	MN066367
Dicyemennea eledones	LT669912
Dicyemennea brevicephala	KJ786928
Dicyemennea adminicula	KJ786927
Dicyemennea adscita	KJ786926
Dicyema apollyoni	KJ786925
Dicyemennea rossiae	KJ786921
Dicyema sphyrocephalum	LC571906
Dugesia japonica	D83382
Neisseria gonorrhoeae	ROU58369

## Sheet: table S3
table S3: Denoising statistics output.
sample-id	input	filtered	% of input passed	denoised	merged	% of input merged	non-chimeric	% of input non-chimeric
101SOPM6RO	4233	4108	97.05	4066	4043	95.51	1334	31.51
104SOP1RO	3010	2898	96.28	2888	2727	90.6	1708	56.74
105OEP1RO	2811	2617	93.1	2612	2532	90.07	1344	47.81
122SOIN1ROMD	3394	3280	96.64	3247	3168	93.34	1996	58.81
124SOGT2ROMD	4514	4317	95.64	4224	4104	90.92	2790	61.81
130OEIS4DIC	1616	1452	89.85	1438	1409	87.19	1139	70.48
132OEIG8DIC	305	82	26.89	63	61	20	61	20
134OMIT4DIC	1871	1665	88.99	1556	1539	82.26	1423	76.06
136OECP6DIC	1340	1245	92.91	1230	1194	89.1	920	68.66
137OEIC5DIC	338	91	26.92	75	59	17.46	59	17.46
13VBCQ2RO	1614	1538	95.29	1504	1438	89.1	635	39.34
142OECP10DIC	2365	2210	93.45	2202	2185	92.39	1526	64.52
143OECP9DIC	2062	1897	92	1884	1878	91.08	1456	70.61
144OEV7DIC	2522	2350	93.18	2341	2294	90.96	942	37.35
145OECP8DIC	2686	2481	92.37	2449	2369	88.2	1340	49.89
146OEIS3DIC	2733	2553	93.41	2545	2500	91.47	1549	56.68
147SOV4DIC	3059	2968	97.03	2914	2910	95.13	1813	59.27
148SEP7DIC	2915	2828	97.02	2765	2733	93.76	1604	55.03
150OECP7Dic	1619	1488	91.91	1479	1427	88.14	1061	65.53
15VBCQ4RO	2404	2316	96.34	2221	2202	91.6	777	32.32
164SOIC4DIC	3952	3771	95.42	3678	3623	91.68	2776	70.24
16VBCQ5RO	1900	1831	96.37	1803	1803	94.89	657	34.58
170OECP6DICB	206	192	93.2	166	160	77.67	160	77.67
171OEV4DIC	2712	2534	93.44	2479	2457	90.6	1441	53.13
173OPAT02RO	1169	901	77.07	800	749	64.07	718	61.42
174OPAT05RO	1230	931	75.69	815	737	59.92	678	55.12
175OPAT09RO	3448	3335	96.72	3318	3300	95.71	1936	56.15
176OPAT11RO	1323	958	72.41	825	794	60.02	771	58.28
177OPAT19RO	3780	3630	96.03	3524	3500	92.59	1794	47.46
178OPAT21RO	1577	1186	75.21	1074	943	59.8	814	51.62
179OPAT22RO	1065	829	77.84	722	602	56.53	564	52.96
17VBCQ6RO	673	538	79.94	434	416	61.81	416	61.81
180OPAT27RO	1154	900	77.99	798	609	52.77	526	45.58
181OPAT28RO	2274	1958	86.1	1809	1604	70.54	1524	67.02
182OPAT34RO	4034	3878	96.13	3809	3790	93.95	1565	38.8
188OPAV5RO	4649	4478	96.32	4432	4416	94.99	2936	63.15
19VBCQ8RO	813	758	93.23	676	642	78.97	570	70.11
20SOCC1RO	2666	2575	96.59	2559	2499	93.74	1727	64.78
21OECC1RO	2422	2300	94.96	2225	2158	89.1	1645	67.92
22OECC2RO	883	729	82.56	655	611	69.2	563	63.76
24OPAV2RO	2088	1990	95.31	1968	1959	93.82	1614	77.3
25OPAV3RO	1975	1717	86.94	1678	1639	82.99	1015	51.39
26OPAV4RO	1569	1450	92.42	1388	1349	85.98	1162	74.06
28OPAV7RO	2846	2729	95.89	2700	2700	94.87	1823	64.05
29OPAV8RO	1997	1937	97	1897	1809	90.59	1384	69.3
2OVPF2RO	2361	2270	96.15	2248	2172	91.99	1366	57.86
31OPAV10RO	2059	1929	93.69	1859	1796	87.23	1371	66.59
32OPAV11RO	1618	1522	94.07	1494	1453	89.8	1183	73.11
34OPAV13RO	2323	2200	94.71	2154	2132	91.78	1523	65.56
35OPAV14RO	2204	1862	84.48	1739	1659	75.27	1234	55.99
36OPAV15RO	1883	1430	75.94	1337	1219	64.74	1207	64.1
37OPAV16RO	2842	2649	93.21	2553	2507	88.21	2081	73.22
38OPAV17RO	2659	2572	96.73	2542	2491	93.68	1791	67.36
40OPAV19RO	1340	1011	75.45	933	852	63.58	834	62.24
41OPAV20RO	2281	2084	91.36	2041	1987	87.11	1580	69.27
43OPAV22RO	3898	3736	95.84	3682	3623	92.95	2325	59.65
44OPAV23RO	4099	3955	96.49	3891	3842	93.73	2475	60.38
45OPAV25RO	4623	4343	93.94	4209	4154	89.86	2984	64.55
47OPAV27RO	2244	1935	86.23	1855	1751	78.03	1604	71.48
48OPAV28RO	2580	2432	94.26	2337	2336	90.54	1928	74.73
4SOPF1RO	1673	1604	95.88	1595	1556	93.01	732	43.75
50OPAV32RO	3114	2884	92.61	2844	2797	89.82	1618	51.96
51OPAV33RO	2709	2539	93.72	2489	2427	89.59	1901	70.17
52OPAV34RO	1818	1389	76.4	1248	1182	65.02	1033	56.82
54OPAV36RO	2728	2552	93.55	2476	2360	86.51	1560	57.18
55OPAV37RO	1689	1279	75.73	1179	1138	67.38	1104	65.36
57OPAV39RO	1590	1197	75.28	1002	935	58.81	878	55.22
58OPAV41RO	1160	813	70.09	723	676	58.28	676	58.28
5SOPF2RO	2183	2115	96.89	2076	2074	95.01	1384	63.4
60OMIN2ROTF	1954	1811	92.68	1725	1636	83.73	1132	57.93
65OEIN1ROTF	3452	3250	94.15	3231	3226	93.45	1816	52.61
8VBCB2RO	580	513	88.45	429	385	66.38	385	66.38
92OVPM4ROTF	7232	6844	94.63	6794	6759	93.46	3837	53.06
93OVPM5ROTF	7727	7226	93.52	7194	7185	92.99	3758	48.63
94OVPM6ROTF	3977	3627	91.2	3614	3591	90.29	1867	46.94
95OVPM7ROTF	6638	6399	96.4	6391	6389	96.25	3140	47.3
96OVPM8ROTF	2441	2366	96.93	2360	2327	95.33	1194	48.91
97OVPM3ROTF	2931	2837	96.79	2823	2776	94.71	1702	58.07
98OVPV9ROTF	3857	3706	96.09	3688	3650	94.63	2493	64.64
99SOPV8RO	3012	2914	96.75	2880	2851	94.65	1371	45.52
9VBCB3RO	694	613	88.33	541	491	70.75	491	70.75
ASO2RO	14416	12260	85.04	12197	12176	84.46	7261	50.37
ASO4RO	11121	9592	86.25	9572	9498	85.41	5734	51.56
AZTI1b	13043	8748	67.07	8703	8617	66.07	4737	36.32
AZTI4c	4842	3978	82.16	3872	3833	79.16	2539	52.44
AZTI5c	10190	8074	79.23	7977	7948	78	5464	53.62
BEC2ROB	6761	5274	78.01	5263	5263	77.84	1659	24.54
BEC4RO	3945	435	2022-03-11	394	377	9.56	304	7.71
BSO1RO	12376	9911	80.08	9867	9778	79.01	6133	49.56
BSO2RO	10422	8381	80.42	8324	8221	78.88	4304	41.3
BSO3RO	11170	8575	76.77	8530	8511	76.2	5173	46.31
BSO5RO	7596	6060	79.78	6024	5858	77.12	3281	43.19
F_ASO5RO	39476	33802	85.63	33699	33601	85.12	19321	48.94
F_AZTI2	52300	44362	84.82	43566	43193	82.59	20478	39.15
F_AZTI3	27308	22345	81.83	22165	22046	80.73	9627	35.25
F_BSO4RO	26999	22600	83.71	22542	22372	82.86	11452	42.42
F_HW22	26198	22546	86.06	22457	22325	85.22	10742	41
F_HW32	25409	21947	86.37	21898	21667	85.27	8863	34.88
F_LOV1RO	16342	12230	74.84	12199	12174	74.5	5852	35.81
F_LSO7RO	22386	18249	81.52	18168	18121	80.95	9579	42.79
F_OTNR10	16570	10844	65.44	10728	10671	64.4	4433	26.75
F_OTNR11	19969	14592	73.07	14520	14495	72.59	4973	2022-09-24
F_OTNR9	28851	22218	77.01	22126	22073	76.51	6071	2022-04-21
F_OWR11RO	15112	11048	73.11	10792	10730	71	7160	47.38
F_OWR12RO	5643	4078	72.27	4048	3975	70.44	2368	41.96
F_OWR13RO	35925	31309	87.15	31239	31092	86.55	8183	22.78
F_OWR14RO	17359	15088	86.92	14972	14955	86.15	6049	34.85
F_OWR15RO	8466	7000	82.68	6966	6918	81.72	2809	33.18
F_OWR16RO	17671	14789	83.69	14734	14609	82.67	5708	32.3
F_OWR20RO	21294	17915	84.13	17864	17818	83.68	7359	34.56
F_OWR30RO	31493	26185	83.15	26128	26082	82.82	10711	34.01
F_OWR31RO	39847	34535	86.67	34346	34110	85.6	13561	34.03
F_OWR7RO	11532	8348	72.39	8245	8154	70.71	5246	45.49
F_RSO9RO	17930	13435	74.93	13305	13244	73.87	7507	41.87
F_SOPM7	23437	22132	94.43	22057	22017	93.94	9836	41.97
F_SP10N1D	3056	598	19.57	464	410	13.42	410	13.42
F_SP11	33600	25863	76.97	25661	25532	75.99	10115	2022-01-30
F_SP13N1D	47581	25271	53.11	25059	24966	52.47	9265	19.47
F_SP14N1D	35169	30219	85.93	30118	30079	85.53	15883	45.16
F_SP15N1D	78557	65090	82.86	64911	64757	82.43	27034	34.41
F_SP16N1D	66164	44148	66.73	43483	43219	65.32	22198	33.55
F_SP1N1D	69251	59867	86.45	59557	59426	85.81	29830	43.08
F_SP2N1D	56189	49494	88.08	49422	49391	87.9	20224	35.99
F_SP3N1D	38041	32331	84.99	32107	31902	83.86	18385	48.33
F_SP5	68364	58902	86.16	58871	58848	86.08	28918	42.3
F_SP8N1D	30182	22774	75.46	22483	22345	74.03	13376	44.32
F_SP9N1D	83270	70564	84.74	70405	70168	84.27	30431	36.54
LSO1RO	15554	12997	83.56	12901	12819	82.42	6453	41.49
LSO2RO	9015	7461	82.76	7419	7387	81.94	4401	48.82
LSO3RO	18043	15393	85.31	15322	15286	84.72	9376	51.96
LSO4RO	11425	9335	81.71	9271	9206	80.58	5946	52.04
LSO5RO	11509	9227	80.17	9195	9105	79.11	4900	42.58
m_ASO1RO	30332	26200	86.38	26125	25935	85.5	13672	45.07
OECP1DIC	2169	1890	87.14	1872	1853	85.43	1319	60.81
OEIC1DICB	1058	747	70.6	727	703	66.45	703	66.45
OEIG7DICB	2209	2005	90.77	1987	1957	88.59	1281	57.99
OEIL6DICB	3425	3217	93.93	3197	3184	92.96	1480	43.21
OEIM2DICB	7221	6829	94.57	6765	6682	92.54	3403	47.13
OEIN10	12021	11344	94.37	11323	11311	94.09	5668	47.15
OEIN11ROMDB	2349	2132	90.76	2104	2091	89.02	979	41.68
OEIN2	7573	6949	91.76	6902	6897	91.07	3534	46.67
OEIN3ROMD	5853	5218	89.15	5200	5181	88.52	2618	44.73
OEIN9	11178	9723	86.98	9711	9695	86.73	5155	46.12
OEIS2DICB	4831	4504	93.23	4487	4447	92.05	1718	35.56
OEIV11DICB	3337	3032	90.86	2972	2928	87.74	1904	57.06
OMIN1	5690	5004	87.94	4767	4583	80.54	2059	36.19
OMIN5ROMD	5713	5032	88.08	4837	4717	82.57	2431	42.55
OMIT3DICB	4415	3936	89.15	3823	3668	83.08	2488	56.35
OPAT01	15557	14935	96	14847	14737	94.73	3755	24.14
OPAV12ROB	5608	5399	96.27	5325	5314	94.76	3378	60.24
OPAV18ROB	7059	6782	96.08	6723	6706	95	4085	57.87
OPAV1ROB	6372	6071	95.28	5972	5899	92.58	3926	61.61
OPAV21ROB	6792	6385	94.01	6301	6164	90.75	4100	60.37
OPAV26ROB	25088	24527	97.76	24403	24356	97.08	6803	2022-12-27
OPAV30ROB	8126	7621	93.79	7521	7402	91.09	4751	58.47
OPAV35ROB	9020	8594	95.28	8490	8452	93.7	4684	51.93
OPAV38ROB	11442	10744	93.9	10650	10563	92.32	6656	58.17
OPAV6ROB	5531	5240	94.74	5184	5132	92.79	3254	58.83
OPAV9ROB	5928	5539	93.44	5500	5467	92.22	3660	61.74
OTNR1	21147	17297	81.79	17268	17192	81.3	5082	2022-03-24
OTNR12	10649	7523	70.65	7479	7453	69.99	3884	36.47
OTNR13	10613	9264	87.29	9201	9161	86.32	4281	40.34
OTNR2	10233	7802	76.24	7786	7739	75.63	2829	27.65
OTNR3	7769	6183	79.59	6154	6114	78.7	2792	35.94
OTNR4	23305	20434	87.68	20381	20354	87.34	6694	28.72
OTNR6	10958	9136	83.37	9098	8994	82.08	4960	45.26
OTNR8	17183	14871	86.54	14683	14513	84.46	6477	37.69
OVIC2DICB	8350	8094	96.93	8064	8039	96.28	4202	50.32
OVIN1	13131	12700	96.72	12640	12615	96.07	6140	46.76
OVIN2	8744	8386	95.91	8341	8289	94.8	4499	51.45
OVPF1RO	8347	8067	96.65	8048	8020	96.08	4218	50.53
OWR10RO	15928	13748	86.31	13701	13685	85.92	4481	28.13
OWR17RO	523	162	30.98	143	136	26	136	26
OWR18RO	13381	11625	86.88	11571	11516	86.06	4188	2022-03-31
OWR19RO	11298	7545	66.78	7500	7444	65.89	4360	38.59
OWR1RO	4006	2231	55.69	2172	2096	52.32	2059	51.4
OWR21RO	15550	13432	86.38	13369	13352	85.86	5148	33.11
OWR22RO	10740	8197	76.32	8067	7926	73.8	5674	52.83
OWR23RO	410	97	23.66	66	66	2022-01-16	66	2022-01-16
OWR24RO	8471	7295	86.12	7284	7281	85.95	4439	52.4
OWR25RO	12773	10898	85.32	10874	10868	85.09	6228	48.76
OWR26RO	4635	3086	66.58	2530	2430	52.43	2316	49.97
OWR27RO	15346	13379	87.18	13356	13353	87.01	3572	23.28
OWR28RO	14621	12865	87.99	12781	12544	85.79	7068	48.34
OWR29RO	8758	7268	82.99	7129	6879	78.55	2740	31.29
OWR2RO	11396	9444	82.87	9412	9327	81.84	4439	38.95
OWR32RO	5342	4147	77.63	3717	3542	66.3	3304	61.85
OWR33RO	6854	5826	85	5802	5799	84.61	3534	51.56
OWR34RO	6784	5389	79.44	5041	4929	72.66	3223	47.51
OWR36RO	10477	8572	81.82	8309	8108	77.39	6445	61.52
OWR3RO	6215	4083	65.7	3962	3758	60.47	2409	38.76
OWR5RO	10425	7567	72.59	7514	7390	70.89	5336	51.18
OWR6RO	6517	4521	69.37	4426	4232	64.94	3002	46.06
OWR8RO	3795	3184	83.9	3160	3050	80.37	2452	64.61
OWR9RO	418	47	11.24	30	28	2022-07-06	28	2022-07-06
RSO1RO	13457	11506	85.5	11473	11463	85.18	4825	35.85
RSO2RO	18173	15740	86.61	15697	15620	85.95	7651	42.1
RSO3RO	18007	15395	85.49	15349	15225	84.55	8830	49.04
RSO4RO	14932	12848	86.04	12727	12658	84.77	6504	43.56
RSO5RO	10633	9084	85.43	9074	9070	85.3	4065	38.23
RSO6RO	9547	7672	80.36	7630	7603	79.64	3207	33.59
RSO7RO	6915	5178	74.88	5096	5063	73.22	3201	46.29
RSO8RO	13057	10182	77.98	10129	10129	77.58	3347	25.63
SEC1RO	10946	8376	76.52	8275	8143	74.39	3525	32.2
SEC2RO	12335	9620	77.99	9483	9477	76.83	4030	32.67
SEC4RO	9684	7422	76.64	7199	7168	74.02	4739	48.94
SEC5RO	7097	4521	63.7	4351	4300	60.59	1919	2022-04-27
SEP9	7293	6981	95.72	6942	6907	94.71	3116	42.73
SOGT1ROMDB	7571	7288	96.26	7273	7166	94.65	3605	47.62
SOIC2DICB	11776	11139	94.59	11026	10904	92.6	4238	35.99
SOIG8DICB	10407	10098	97.03	10040	9902	95.15	4817	46.29
SOIN2	11584	11197	96.66	11175	11106	95.87	4737	40.89
SOIP11DICP	7740	7440	96.12	7370	7315	94.51	3448	44.55
SOIR13	8050	7573	94.07	7181	7083	87.99	2470	30.68
SOIT2DICB	12051	11655	96.71	11569	11449	95	4825	40.04
SOPP1	9187	8825	96.06	8688	8618	93.81	4648	50.59
SOPV9ROB	9243	8972	97.07	8944	8861	95.87	2797	30.26
SOV1RO	9947	6913	69.5	6888	6808	68.44	3013	30.29
SOV2RO	10058	7206	71.64	7189	7134	70.93	3248	32.29
SOV3RO	10200	7531	73.83	7509	7507	73.6	3162	31
SP4N1D	12347	10514	85.15	10474	10423	84.42	5972	48.37
SP7N2D	4802	2181	45.42	2111	2095	43.63	1645	34.26
VBCB4ROB	6496	6066	93.38	5927	5808	89.41	2417	37.21
VBCB5ROB	1298	1145	88.21	928	896	69.03	896	69.03
VBCQ1ROB	7163	6907	96.43	6878	6877	96.01	2058	28.73
VBCQ3ROB	9095	8800	96.76	8727	8706	95.72	2763	30.38
VBCQ7ROB	6392	6120	95.74	6064	5997	93.82	1385	21.67

## Sheet: table S4
table S4: Dicyemid genetic types
speciesRichness_hosts
host and present ASVs	number of samples with the ASV	number of distinct ASV per host species		octopus	69		octopus	69		in 19 host species 95ASVs
Abdopus_aculeatus		1	ASV in multiple hosts in yellow	Abdopus_aculeatus	1		sepia	53		9/95 ASV shared by two host species
069_Tyrh01_type	1			Amphioctopus_aegina	2		squid	4		15/95 ASVs in more than one host
Amphioctopus_aegina		2		Amphioctopus_marginatus	5					70/95 ASVs unique in host (not shared between hosts)
083_Viet01_type	1			Amphioctopus_ovolum	1
086_Viet04_type	1			Callistoctopus_macropus	7					069_Tyrh01_type	ASV most shared (shared by 7 host species)
Amphioctopus_marginatus		5		Cistopus_taiwanicus	3					Sepia officinalis the most diverse in terms of dicyemid ASVs (46 ASV), followed by Octopus vulgaris with 20ASVs
083_Viet01_type	3			Eledone_cirrhosa	6					hosts that contain only shared ASVs:Abdopus aculeatus, Amphioctopus ovolum, Nototodarus hawaiiensis, Octopus incella, Octopus laqueus
084_Viet02_type	6			Eledone_moschata	10					hosts that contain only unique ASVs: Cistopus taiwanicus, Sepioteuthis lessoniana, Uroteuthis chinensis.
085_Viet03_type	2			Octopus_incella	1					Callistoctopus macropus and Eledone cirrhosa contain mostly shared types, but one specific
087_Viet05_type	1			Octopus_laqueus	1					Amphiocotpus marginatus, Octpus variabilis, Sepia elegans and Sepia lycidas contain mostly unique ASVs but one shared with others
092_Viet10_type	1			Octopus_pallidus	6					ASVs in Sepia ofiicinalis and Octopus vulgaris (well sampled and diverse) across the tree and shared, no relation between these host phylo group and ASV phylo tree.
Amphioctopus_ovolum		1		Octopus_variabilis	6					Squid Uroteuthis chinensis and Sepioteuthis lessoniana have unique ASVs, Nototodarus hawaiensis shared ASVs with Amphioctopus ovolum
083_Viet01_type	3			Octopus_vulgaris	20					*this was done on the full datset (all host species)
Callistoctopus_macropus		7		sepia	53
031_D_moschatum	4			Sepia_elegans	4
037_Faro01_type	1			Sepia_lycidas	3
040_Faro05_type	1			Sepia_officinalis	46
058_Porto03_type	1			squid	4
069_Tyrh01_type	8			Sepioteuthis_lessoniana	1
070_Tyrh02_type	1			Uroteuthis_chinensis	2
073_Tyrh04_type	1			Nototodarus_hawaiiensis	1
Cistopus_taiwanicus		3
028_D_clavatum	1
088_Viet06_type	1
095_Viet13_type	1
Eledone_cirrhosa		6		host species	number of distinct ASVs	color (19 viridis scheme) https://waldyrious.net/viridis-palette-generator/
020_Catalonia05_type	1			Abdopus_aculeatus	1	#fde725
029_D_eledones	23			Amphioctopus_aegina	2	#dae319
030_D_eledones_PTP	5			Amphioctopus_marginatus	5	#b5de2b
031_D_moschatum	1			Amphioctopus_ovolum	1	#90d743
057_Porto02_type_PTP	1			Callistoctopus_macropus	7	#6ece58
058_Porto03_type	2			Cistopus_taiwanicus	3	#4ec36b
Eledone_moschata		10		Eledone_cirrhosa	6	#35b779
025_Croatia01_type	2			Eledone_moschata	10	#25ab82
029_D_eledones	16			Octopus_incella	1	#1f9e89
030_D_eledones_PTP	3			Octopus_laqueus	1	#21918c
031_D_moschatum	14			Octopus_pallidus	6	#26828e
047_WItaly01_type	6			Octopus_variabilis	6	#2b758e
048_WItaly02_type	3			Octopus_vulgaris	20	#31688e
069_Tyrh01_type	22			Sepia_elegans	4	#375a8c
075_Tyrh06_type	1			Sepia_lycidas	3	#3e4989
076_Tyrh07_type	1			Sepia_officinalis	46	#443983
082_Tyrh13_type	1			Sepioteuthis_lessoniana	1	#482878
Octopus_incella		1		Uroteuthis_chinensis	2	#481668
031_D_moschatum	1			Nototodarus_hawaiiensis	1	#440154
Octopus_laqueus		1
069_Tyrh01_type	1
Octopus_pallidus		6			ASV shared between multiple host species
001_Australia01_type	2			ASV type	002_Australia02_type	030_D_eledones_PTP	032_D_moschatum_PTP	037_Faro01_type	040_Faro05_type	049_Lisbon01_type	056_Porto01_type_PTP	057_Porto02_type_PTP	070_Tyrh02_type
002_Australia02_type	1			hosts	Octopus_vulgaris	Eledone_cirrhosa	Octopus_vulgaris	Callistoctopus_macropus	Callistoctopus_macropus	Sepia_officinalis	Octopus_pallidus	Eledone_cirrhosa	Callistoctopus_macropus
003_Australia03_type	33				Octopus_pallidus	Eledone_moschata	Sepia_officinalis	Octopus_vulgaris	Octopus_vulgaris	Octopus_vulgaris	Octopus_vulgaris	Sepia_officinalis	Octopus_vulgaris
004_Australia04_type	1
056_Porto01_type_PTP	1			ASV type	029_D_eledones	033_Dic01_type	083_Viet01_type	031_D_moschatum	058_Porto03_type	069_Tyrh01_type
069_Tyrh01_type	1			hosts	Eledone_cirrhosa	Octopus_vulgaris	Amphioctopus_aegina	Callistoctopus_macropus	Callistoctopus_macropus	Abdopus_aculeatus
Octopus_variabilis		6			Eledone_moschata	Sepia_lycidas	Amphioctopus_marginatus	Eledone_cirrhosa	Eledone_cirrhosa	Callistoctopus_macropus
042_China01_type	8				Sepia_officinalis	Sepia_officinalis	Amphioctopus_ovolum	Eledone_moschata	Octopus_variabilis	Eledone_moschata
043_China02_type	5						Nototodarus_hawaiiensis	Octopus_incella	Octopus_vulgaris	Octopus_laqueus
044_China03_type	11							Octopus_vulgaris	Sepia_elegans	Octopus_pallidus
045_China04_type	3							Sepia_officinalis	Sepia_officinalis	Octopus_vulgaris
046_China05_type	1									Sepia_officinalis
058_Porto03_type	1
Octopus_vulgaris		20
002_Australia02_type	5
031_D_moschatum	14
032_D_moschatum_PTP	1
033_Dic01_type	1				ASV	hosts
037_Faro01_type	4				001_Australia01_type	Octopus_pallidus
040_Faro05_type	3				002_Australia02_type	Octopus_vulgaris	Octopus_pallidus
049_Lisbon01_type	1				003_Australia03_type	Octopus_pallidus
053_Lisbon05_type	1				004_Australia04_type	Octopus_pallidus
055_Lisbon07_type	1				005_Basque01_type	Sepia_officinalis
056_Porto01_type_PTP	1				006_Basque02_type	Sepia_officinalis
058_Porto03_type	31				007_Basque03_type	Sepia_officinalis
059_Porto04_type	1				008_Basque04_type	Sepia_officinalis
065_Tenerife01_type	18				009_Basque05_type	Sepia_officinalis
066_Tenerife02_type	1				010_Basque06_type	Sepia_officinalis
067_Tenerife03_type	1				011_Basque07_type	Sepia_officinalis
068_Tenerife04_type	1				012_Basque08_type	Sepia_officinalis
069_Tyrh01_type	18				013_Catalonia01_type	Sepia_elegans
070_Tyrh02_type	5				014_Catalonia02_type	Sepia_officinalis
072_Tyrh03_type	2				015_Catalonia02_type_PTP	Sepia_officinalis
077_Tyrh08_type	1				016_Catalonia03_type	Sepia_officinalis
Sepia_elegans		4			017_Catalonia03_type_PTP	Sepia_officinalis
013_Catalonia01_type	21				018_Catalonia04_type	Sepia_officinalis
021_Catalonia06_type	1				019_Catalonia04_type_PTP	Sepia_officinalis
024_Catalonia09_type	1				020_Catalonia05_type	Eledone_cirrhosa
058_Porto03_type	1				021_Catalonia06_type	Sepia_elegans
Sepia_lycidas		3			022_Catalonia07_type	Sepia_officinalis
033_Dic01_type	1				023_Catalonia08_type	Sepia_officinalis
090_Viet08_type	1				024_Catalonia09_type	Sepia_elegans
091_Viet09_type	1				025_Croatia01_type	Eledone_moschata
Sepia_officinalis		46			026_Croatia02_type	Sepia_officinalis
005_Basque01_type	3				027_D_acuti_type	Sepia_officinalis
006_Basque02_type	2				028_D_clavatum	Cistopus_taiwanicus
007_Basque03_type	3				029_D_eledones	Eledone_cirrhosa	Eledone_moschata	Sepia_officinalis
008_Basque04_type	1				030_D_eledones_PTP	Eledone_cirrhosa	Eledone_moschata
009_Basque05_type	1				031_D_moschatum	Callistoctopus_macropus	Eledone_cirrhosa	Eledone_moschata	Octopus_incella	Octopus_vulgaris	Sepia_officinalis
010_Basque06_type	1				032_D_moschatum_PTP	Octopus_vulgaris	Sepia_officinalis
011_Basque07_type	1				033_Dic01_type	Octopus_vulgaris	Sepia_lycidas	Sepia_officinalis
012_Basque08_type	1				034_Dic02_type	Sepia_officinalis
014_Catalonia02_type	3				035_Eitaly01_type	Sepia_officinalis
015_Catalonia02_type_PTP	1				036_Eitaly02_type	Sepia_officinalis
016_Catalonia03_type	2				037_Faro01_type	Callistoctopus_macropus	Octopus_vulgaris
017_Catalonia03_type_PTP	1				038_Faro03_type	Sepia_officinalis
018_Catalonia04_type	6				039_Faro04_type	Sepia_officinalis
019_Catalonia04_type_PTP	1				040_Faro05_type	Callistoctopus_macropus	Octopus_vulgaris
022_Catalonia07_type	1				041_Galicia01_type	Sepia_officinalis
023_Catalonia08_type	1				042_China01_type	Octopus_variabilis
026_Croatia02_type	1				043_China02_type	Octopus_variabilis
027_D_acuti_type	2				044_China03_type	Octopus_variabilis
029_D_eledones	5				045_China04_type	Octopus_variabilis
031_D_moschatum	2				046_China05_type	Octopus_variabilis
032_D_moschatum_PTP	6				047_WItaly01_type	Eledone_moschata
033_Dic01_type	69				048_WItaly02_type	Eledone_moschata
034_Dic02_type	5				049_Lisbon01_type	Sepia_officinalis	Octopus_vulgaris
035_Eitaly01_type	2				050_Lisbon02_type	Sepia_officinalis
036_Eitaly02_type	1				051_Lisbon03_type	Sepia_officinalis
038_Faro03_type	8				052_Lisbon04_type	Sepia_officinalis
039_Faro04_type	4				053_Lisbon05_type	Octopus_vulgaris
041_Galicia01_type	20				054_Lisbon06_type	Sepia_officinalis
049_Lisbon01_type	40				055_Lisbon07_type	Octopus_vulgaris
050_Lisbon02_type	9				056_Porto01_type_PTP	Octopus_pallidus	Octopus_vulgaris
051_Lisbon03_type	3				057_Porto02_type_PTP	Eledone_cirrhosa	Sepia_officinalis
052_Lisbon04_type	1				058_Porto03_type	Callistoctopus_macropus	Eledone_cirrhosa	Octopus_variabilis	Octopus_vulgaris	Sepia_elegans	Sepia_officinalis
054_Lisbon06_type	1				059_Porto04_type	Octopus_vulgaris
057_Porto02_type_PTP	1				060_Pseud_truncatum	Sepia_officinalis
058_Porto03_type	4				061_Pseud_truncatum_PTP	Sepia_officinalis
060_Pseud_truncatum	10				062_Sardinia01_type	Sepia_officinalis
061_Pseud_truncatum_PTP	1				063_Sardinia02_type	Sepia_officinalis
062_Sardinia01_type	1				064_Sardinia03_type	Sepia_officinalis
063_Sardinia02_type	1				065_Tenerife01_type	Octopus_vulgaris
064_Sardinia03_type	1				066_Tenerife02_type	Octopus_vulgaris
069_Tyrh01_type	5				067_Tenerife03_type	Octopus_vulgaris
071_Tyrh02_type_PTP	1				068_Tenerife04_type	Octopus_vulgaris
078_Tyrh09_type	1				069_Tyrh01_type	Abdopus_aculeatus	Callistoctopus_macropus	Eledone_moschata	Octopus_laqueus	Octopus_pallidus	Octopus_vulgaris	Sepia_officinalis
079_Tyrh10_type	1				070_Tyrh02_type	Callistoctopus_macropus	Octopus_vulgaris
080_Tyrh11_type	1				071_Tyrh02_type_PTP	Sepia_officinalis
081_Tyrh12_type	1				072_Tyrh03_type	Octopus_vulgaris
Sepioteuthis_lessoniana		1			073_Tyrh04_type	Callistoctopus_macropus
089_Viet07_type	1				075_Tyrh06_type	Eledone_moschata
Uroteuthis_chinensis		2			076_Tyrh07_type	Eledone_moschata
093_Viet11_type	1				077_Tyrh08_type	Octopus_vulgaris
094_Viet12_type	1				078_Tyrh09_type	Sepia_officinalis
Nototodarus_hawaiiensis		1			079_Tyrh10_type	Sepia_officinalis
083_Viet01_type	1				080_Tyrh11_type	Sepia_officinalis
					081_Tyrh12_type	Sepia_officinalis
					082_Tyrh13_type	Eledone_moschata
					083_Viet01_type	Amphioctopus_aegina	Amphioctopus_marginatus	Amphioctopus_ovolum	Nototodarus_hawaiiensis
					084_Viet02_type	Amphioctopus_marginatus
					085_Viet03_type	Amphioctopus_marginatus
					086_Viet04_type	Amphioctopus_aegina
					087_Viet05_type	Amphioctopus_marginatus
					088_Viet06_type	Cistopus_taiwanicus
					089_Viet07_type	Sepioteuthis_lessoniana
					090_Viet08_type	Sepia_lycidas
					091_Viet09_type	Sepia_lycidas
					092_Viet10_type	Amphioctopus_marginatus
					093_Viet11_type	Uroteuthis_chinensis
					094_Viet12_type	Uroteuthis_chinensis
					095_Viet13_type	Cistopus_taiwanicus
speciesRichness_geography
number of samples	ASV type	number of distinct ASVs	fine scale of locations (8)		number of ASV	colors
North East Atlantic		37		North East Atlantic	37	#003f5c
1	002_Australia02_type		worldwide distribution	Canary Islands (Atlantic)	6	#2f4b7c
1	005_Basque01_type			East Mediterranean (Atlantic)	17	#665191
2	006_Basque02_type			West Mediterranean (Atlantic)	43	#a05195
3	007_Basque03_type			Bass strait (Australia, Pacific)	6	#d45087
1	008_Basque04_type			East China sea (Pacific)	8	#f95d6a
1	010_Basque06_type			South China sea (Pacific)	15	#ff7c43
1	011_Basque07_type			Hawai (Pacific)	0	#ffa600
1	012_Basque08_type
1	016_Catalonia03_type
1	017_Catalonia03_type_PTP
1	020_Catalonia05_type
1	027_D_acuti_type
4	029_D_eledones
2	030_D_eledones_PTP
4	031_D_moschatum
3	032_D_moschatum_PTP
14	033_Dic01_type
2	037_Faro01_type
1	038_Faro03_type
4	039_Faro04_type
2	040_Faro05_type
8	041_Galicia01_type
13	049_Lisbon01_type
4	050_Lisbon02_type				number of localities	ASV
1	051_Lisbon03_type				6	069_Tyrh01_type		ASV	geo
1	052_Lisbon04_type				5	031_D_moschatum		001_Australia01_type	Bass_strait				71 one area
1	053_Lisbon05_type				4	033_Dic01_type		002_Australia02_type	Bass_strait	NE_Atlantic			12 two areas
1	054_Lisbon06_type				3	029_D_eledones		003_Australia03_type	Bass_strait				9 more
1	055_Lisbon07_type				3	030_D_eledones_PTP		004_Australia04_type	Bass_strait
1	056_Porto01_type_PTP				3	049_Lisbon01_type		005_Basque01_type	NE_Atlantic	W_Mediterranean
1	057_Porto02_type_PTP				3	050_Lisbon02_type		006_Basque02_type	NE_Atlantic
15	058_Porto03_type				3	058_Porto03_type		007_Basque03_type	NE_Atlantic
1	059_Porto04_type				3	060_Pseud_truncatum		008_Basque04_type	NE_Atlantic
6	060_Pseud_truncatum				2	002_Australia02_type		009_Basque05_type	W_Mediterranean
1	061_Pseud_truncatum_PTP				2	005_Basque01_type		010_Basque06_type	NE_Atlantic
5	069_Tyrh01_type				2	014_Catalonia02_type		011_Basque07_type	NE_Atlantic
1	070_Tyrh02_type				2	016_Catalonia03_type		012_Basque08_type	NE_Atlantic
Canary Islands (Atlantic)		6			2	018_Catalonia04_type		013_Catalonia01_type	W_Mediterranean
8	031_D_moschatum				2	032_D_moschatum_PTP		014_Catalonia02_type	W_Mediterranean	E_Mediterranean
6	065_Tenerife01_type				2	034_Dic02_type		015_Catalonia02_type_PTP	E_Mediterranean
1	066_Tenerife02_type				2	037_Faro01_type		016_Catalonia03_type	W_Mediterranean	NE_Atlantic
1	067_Tenerife03_type				2	040_Faro05_type		017_Catalonia03_type_PTP	NE_Atlantic
1	068_Tenerife04_type				2	047_WItaly01_type		018_Catalonia04_type	W_Mediterranean	E_Mediterranean
5	069_Tyrh01_type				2	051_Lisbon03_type		019_Catalonia04_type_PTP	W_Mediterranean
East Mediterranean (Atlantic)		17			2	056_Porto01_type_PTP		020_Catalonia05_type	NE_Atlantic
1	014_Catalonia02_type				2	057_Porto02_type_PTP		021_Catalonia06_type	W_Mediterranean
1	015_Catalonia02_type_PTP				2	070_Tyrh02_type		022_Catalonia07_type	W_Mediterranean
2	018_Catalonia04_type				1	001_Australia01_type		023_Catalonia08_type	W_Mediterranean
1	025_Croatia01_type				1	003_Australia03_type		024_Catalonia09_type	W_Mediterranean
1	026_Croatia02_type				1	004_Australia04_type		025_Croatia01_type	E_Mediterranean
5	029_D_eledones				1	006_Basque02_type		026_Croatia02_type	E_Mediterranean
2	030_D_eledones_PTP				1	007_Basque03_type		027_D_acuti_type	NE_Atlantic
7	031_D_moschatum				1	008_Basque04_type		028_D_clavatum	SouthChina_sea
8	033_Dic01_type				1	009_Basque05_type		029_D_eledones	W_Mediterranean	E_Mediterranean	NE_Atlantic
3	034_Dic02_type				1	010_Basque06_type		030_D_eledones_PTP	E_Mediterranean	NE_Atlantic	W_Mediterranean
2	035_EastMedititaly01_type				1	011_Basque07_type		031_D_moschatum	CanaryIslands	W_Mediterranean	NE_Atlantic	E_Mediterranean	EastChina_sea
1	036_EastMedititaly02_type				1	012_Basque08_type		032_D_moschatum_PTP	NE_Atlantic	W_Mediterranean
1	047_WestMeditItaly01_type				1	013_Catalonia01_type		033_Dic01_type	W_Mediterranean	NE_Atlantic	E_Mediterranean	SouthChina_sea
7	049_Lisbon01_type				1	015_Catalonia02_type_PTP		034_Dic02_type	W_Mediterranean	E_Mediterranean
3	050_Lisbon02_type				1	017_Catalonia03_type_PTP		035_EastMedititaly01_type	E_Mediterranean
3	060_Pseud_truncatum				1	019_Catalonia04_type_PTP		036_EastMedititaly02_type	E_Mediterranean
7	069_Tyrh01_type				1	020_Catalonia05_type		037_Faro01_type	NE_Atlantic	W_Mediterranean
West Mediterranean (Atlantic)		43			1	021_Catalonia06_type		038_Faro03_type	NE_Atlantic
2	005_Basque01_type				1	022_Catalonia07_type		039_Faro04_type	NE_Atlantic
1	009_Basque05_type				1	023_Catalonia08_type		040_Faro05_type	W_Mediterranean	NE_Atlantic
4	013_Catalonia01_type				1	024_Catalonia09_type		041_Galicia01_type	NE_Atlantic
2	014_Catalonia02_type				1	025_Croatia01_type		042_China01_type	EastChina_sea
1	016_Catalonia03_type				1	026_Croatia02_type		043_China02_type	EastChina_sea
2	018_Catalonia04_type				1	027_D_acuti_type		044_China03_type	EastChina_sea
1	019_Catalonia04_type_PTP				1	028_D_clavatum		045_China04_type	EastChina_sea
1	021_Catalonia06_type				1	035_Eitaly01_type		046_China05_type	EastChina_sea
1	022_Catalonia07_type				1	036_Eitaly02_type		047_WestMeditItaly01_type	W_Mediterranean	E_Mediterranean
1	023_Catalonia08_type				1	038_Faro03_type		048_WestMeditItaly02_type	W_Mediterranean
1	024_Catalonia09_type				1	039_Faro04_type		049_Lisbon01_type	NE_Atlantic	W_Mediterranean	E_Mediterranean
2	029_D_eledones				1	041_Galicia01_type		050_Lisbon02_type	NE_Atlantic	W_Mediterranean	E_Mediterranean
1	030_D_eledones_PTP				1	042_China01_type		051_Lisbon03_type	W_Mediterranean	NE_Atlantic
19	031_D_moschatum				1	043_China02_type		052_Lisbon04_type	NE_Atlantic
5	032_D_moschatum_PTP				1	044_China03_type		053_Lisbon05_type	NE_Atlantic
14	033_Dic01_type				1	045_China04_type		054_Lisbon06_type	NE_Atlantic
1	034_Dic02_type				1	046_China05_type		055_Lisbon07_type	NE_Atlantic
2	037_Faro01_type				1	048_WItaly02_type		056_Porto01_type_PTP	Bass_strait	NE_Atlantic
2	040_Faro05_type				1	052_Lisbon04_type		057_Porto02_type_PTP	W_Mediterranean	NE_Atlantic
8	047_WestMeditItaly01_type				1	053_Lisbon05_type		058_Porto03_type	NE_Atlantic	W_Mediterranean	EastChina_sea
3	048_WestMeditItaly02_type				1	054_Lisbon06_type		059_Porto04_type	NE_Atlantic
9	049_Lisbon01_type				1	055_Lisbon07_type		060_Pseud_truncatum	W_Mediterranean	E_Mediterranean	NE_Atlantic
2	050_Lisbon02_type				1	059_Porto04_type		061_Pseud_truncatum_PTP	NE_Atlantic
2	051_Lisbon03_type				1	061_Pseud_truncatum_PTP		062_Sardinia01_type	W_Mediterranean
1	057_Porto02_type_PTP				1	062_Sardinia01_type		063_Sardinia02_type	W_Mediterranean
5	058_Porto03_type				1	063_Sardinia02_type		064_Sardinia03_type	W_Mediterranean
8	060_Pseud_truncatum				1	064_Sardinia03_type		065_Tenerife01_type	CanaryIslands
1	062_Sardinia01_type				1	065_Tenerife01_type		066_Tenerife02_type	CanaryIslands
1	063_Sardinia02_type				1	066_Tenerife02_type		067_Tenerife03_type	CanaryIslands
1	064_Sardinia03_type				1	067_Tenerife03_type		068_Tenerife04_type	CanaryIslands
18	069_Tyrh01_type				1	068_Tenerife04_type		069_Tyrh01_type	W_Mediterranean	CanaryIslands	NE_Atlantic	E_Mediterranean	EastChina_sea	Bass_strait
2	070_Tyrh02_type				1	071_Tyrh02_type_PTP		070_Tyrh02_type	NE_Atlantic	W_Mediterranean
1	071_Tyrh02_type_PTP				1	072_Tyrh03_type		071_Tyrh02_type_PTP	W_Mediterranean
2	072_Tyrh03_type				1	073_Tyrh04_type		072_Tyrh03_type	W_Mediterranean
1	073_Tyrh04_type				1	075_Tyrh06_type		073_Tyrh04_type	W_Mediterranean
1	075_Tyrh06_type				1	076_Tyrh07_type		075_Tyrh06_type	W_Mediterranean
1	076_Tyrh07_type				1	077_Tyrh08_type		076_Tyrh07_type	W_Mediterranean
1	077_Tyrh08_type				1	078_Tyrh09_type		077_Tyrh08_type	W_Mediterranean
1	078_Tyrh09_type				1	079_Tyrh10_type		078_Tyrh09_type	W_Mediterranean
1	079_Tyrh10_type				1	080_Tyrh11_type		079_Tyrh10_type	W_Mediterranean
1	080_Tyrh11_type				1	081_Tyrh12_type		080_Tyrh11_type	W_Mediterranean
1	081_Tyrh12_type				1	082_Tyrh13_type		081_Tyrh12_type	W_Mediterranean
1	082_Tyrh13_type				1	083_Viet01_type		082_Tyrh13_type	W_Mediterranean
Bass strait (Australia, Pacific)		6			1	084_Viet02_type		083_Viet01_type	SouthChina_sea
1	001_Australia01_type				1	085_Viet03_type		084_Viet02_type	SouthChina_sea
1	002_Australia02_type				1	086_Viet04_type		085_Viet03_type	SouthChina_sea
36	003_Australia03_type				1	087_Viet05_type		086_Viet04_type	SouthChina_sea
1	004_Australia04_type				1	088_Viet06_type		087_Viet05_type	SouthChina_sea
1	056_Porto01_type_PTP				1	089_Viet07_type		088_Viet06_type	SouthChina_sea
1	069_Tyrh01_type				1	090_Viet08_type		089_Viet07_type	SouthChina_sea
East China sea (Pacific)		8			1	091_Viet09_type		090_Viet08_type	SouthChina_sea
1	031_D_moschatum				1	092_Viet10_type		091_Viet09_type	SouthChina_sea
4	042_China01_type				1	093_Viet11_type		092_Viet10_type	SouthChina_sea
2	043_China02_type				1	094_Viet12_type		093_Viet11_type	SouthChina_sea
3	044_China03_type				1	095_Viet13_type		094_Viet12_type	SouthChina_sea
3	045_China04_type							095_Viet13_type	SouthChina_sea
1	046_China05_type
1	058_Porto03_type
2	069_Tyrh01_type							Bass_strait	0
South China sea (Pacific)		15						NE_Atlantic	0
1	028_D_clavatum							W_Mediterranean	0
1	033_Dic01_type							E_Mediterranean	0
5	083_Viet01_type							SouthChina_sea	0
1	084_Viet02_type							EastChina_sea	0
1	085_Viet03_type							CanaryIslands	0
1	086_Viet04_type
1	087_Viet05_type
1	088_Viet06_type
1	089_Viet07_type
1	090_Viet08_type
1	091_Viet09_type
1	092_Viet10_type
1	093_Viet11_type
1	094_Viet12_type
1	095_Viet13_type
Hawai (Pacific)		0

## Sheet: table S5
table S5: Dicyemid types among individual hosts.
id	geography	hosts	dic types	low coverage types (rare)	number of dic_types			Dic_types per alpha and beta diversity	number of dic types
XF_SP15N1D	China sea	Amphioctopus_marginatus	092, 087, 085, 084, 083	087, 085	5	2.35465	avg	s__083_Viet01_type, s__084_Viet02_type, s__092_Viet10_type	3	1
XF_SP1N1D	China sea	Amphioctopus_marginatus	083		1	2	median	s__083_Viet01_type	1	1
X134OMIT4DIC	Mediterranean	Callistoctopus_macropus	069		1	8	max	s__069_Tyrh01_type	1	1
X60OMIN2ROTF	Mediterranean	Callistoctopus_macropus	031, 037, 040, 069, 070	070	5			s__069_Tyrh01_type, s__031_D_moschatum, s__037_Faro01_type, s__040_Faro05_type	4	1
XOMIN1	Mediterranean	Callistoctopus_macropus	031, 037, 058, 073		4			s__073_Tyrh04_type, s__058_Porto03_type, s__031_D_moschatum, s__037_Faro01_type	4	1
XOMIN5ROMD	Mediterranean	Callistoctopus_macropus	069, 031		2			s__031_D_moschatum, s__069_Tyrh01_type	2	1
XOMIT3DICB	Mediterranean	Callistoctopus_macropus	031, 069		2			s__031_D_moschatum, s__069_Tyrh01_type	2	1
XSEC1RO	Atlantic	Eledone_cirrhosa	020, 029, 030	020	3			s__029_D_eledones, s__030_D_eledones_PTP	2	1
XSEC2RO	Atlantic	Eledone_cirrhosa	030, 029		2			s__029_D_eledones, s__030_D_eledones_PTP	2	1
XSEC4RO	Atlantic	Eledone_cirrhosa	029, 058		2			s__029_D_eledones, s__058_Porto03_type	2	1
X171OEV4DIC	Mediterranean	Eledone_cirrhosa	029		1			s__029_D_eledones	1	1
XBEC2ROB	Mediterranean	Eledone_cirrhosa	029, 030		2			s__029_D_eledones, s__030_D_eledones_PTP	2	1
XBEC4RO	Mediterranean	Eledone_cirrhosa	058, 057, 031		3			s__057_Porto02_type_PTP, s__058_Porto03_type, s__031_D_moschatum	3	1
X105OEP1RO	Mediterranean	Eledone_moschata	025, 031, 069		3			s__031_D_moschatum, s__069_Tyrh01_type, s__025_Croatia01_type	3	1
X130OEIS4DIC	Mediterranean	Eledone_moschata	069, 047, 031		3			s__047_WItaly01_type, s__031_D_moschatum, s__069_Tyrh01_type	3	1
X136OECP6DIC	Mediterranean	Eledone_moschata	031, 069		2			s__031_D_moschatum, s__069_Tyrh01_type	2	1
X142OECP10DIC	Mediterranean	Eledone_moschata	069, 031		2			s__069_Tyrh01_type, s__031_D_moschatum	2	1
X144OEV7DIC	Mediterranean	Eledone_moschata	029, 030		2			s__029_D_eledones, s__030_D_eledones_PTP	2	1
X145OECP8DIC	Mediterranean	Eledone_moschata	030, 029		2			s__029_D_eledones, s__030_D_eledones_PTP	2	1
X146OEIS3DIC	Mediterranean	Eledone_moschata	031, 069, 048		3			s__031_D_moschatum, s__069_Tyrh01_type, s__048_WItaly02_type	3	1
X150OECP7Dic	Mediterranean	Eledone_moschata	031, 069		3			s__069_Tyrh01_type, s__031_D_moschatum	2	1
X170OECP6DICB	Mediterranean	Eledone_moschata	031		1			s__031_D_moschatum	1	1
X21OECC1RO	Mediterranean	Eledone_moschata	029		1			s__029_D_eledones	1	1
X22OECC2RO	Mediterranean	Eledone_moschata	069		1			s__069_Tyrh01_type	1	1
X65OEIN1ROTF	Mediterranean	Eledone_moschata	069, 047, 031		3			s__047_WItaly01_type, s__031_D_moschatum, s__069_Tyrh01_type	3	1
XOECP1DIC	Mediterranean	Eledone_moschata	031, 069		2			s__031_D_moschatum, s__069_Tyrh01_type	2	1
XOEIG7DICB	Mediterranean	Eledone_moschata	069, 047, 031		3			s__031_D_moschatum, s__069_Tyrh01_type, s__047_WItaly01_type	3	1
XOEIL6DICB	Mediterranean	Eledone_moschata	031, 047, 048, 069		4			s__069_Tyrh01_type, s__047_WItaly01_type, s__031_D_moschatum, s__048_WItaly02_type	4	1
XOEIN10	Mediterranean	Eledone_moschata	082, 076, 069, 048, 031	082	5			s__031_D_moschatum, s__069_Tyrh01_type, s__076_Tyrh07_type, s__048_WItaly02_type	4	1
XOEIN11ROMDB	Mediterranean	Eledone_moschata	031, 047, 069		3			s__047_WItaly01_type, s__031_D_moschatum, s__069_Tyrh01_type	3	1
XOEIN2	Mediterranean	Eledone_moschata	075, 069, 047, 031	075	4			s__047_WItaly01_type, s__031_D_moschatum, s__069_Tyrh01_type	3	1
XOEIN3ROMD	Mediterranean	Eledone_moschata	031, 047, 069		3			s__031_D_moschatum, s__069_Tyrh01_type, s__047_WItaly01_type	3	1
XOEIN9	Mediterranean	Eledone_moschata	069, 047, 031		3			s__047_WItaly01_type, s__031_D_moschatum, s__069_Tyrh01_type	3	1
XOEIS2DICB	Mediterranean	Eledone_moschata	029		1			s__029_D_eledones	1	1
XOEIV11DICB	Mediterranean	Eledone_moschata	069, 047, 031, 029		4			s__031_D_moschatum, s__069_Tyrh01_type, s__029_D_eledones, s__047_WItaly01_type	4	1
X175OPAT09RO	Bass strait	Octopus_pallidus	003		1			s__003_Australia03_type	1	1
X176OPAT11RO	Bass strait	Octopus_pallidus	003		1			s__003_Australia03_type	1	1
X177OPAT19RO	Bass strait	Octopus_pallidus	004		1			s__004_Australia04_type	1	1
X181OPAT28RO	Bass strait	Octopus_pallidus	069		1			s__069_Tyrh01_type	1	1
X188OPAV5RO	Bass strait	Octopus_pallidus	003		1			s__003_Australia03_type	1	1
X24OPAV2RO	Bass strait	Octopus_pallidus	003		1			s__003_Australia03_type	1	1
X25OPAV3RO	Bass strait	Octopus_pallidus	003		1			s__003_Australia03_type	1	1
X26OPAV4RO	Bass strait	Octopus_pallidus	003		1			s__003_Australia03_type	1	1
X28OPAV7RO	Bass strait	Octopus_pallidus	003		1			s__003_Australia03_type	1	1
X29OPAV8RO	Bass strait	Octopus_pallidus	003		1			s__003_Australia03_type	1	1
X31OPAV10RO	Bass strait	Octopus_pallidus	003		1			s__003_Australia03_type	1	1
X32OPAV11RO	Bass strait	Octopus_pallidus	003		1			s__003_Australia03_type	1	1
X34OPAV13RO	Bass strait	Octopus_pallidus	003		1			s__003_Australia03_type	1	1
X35OPAV14RO	Bass strait	Octopus_pallidus	003		1			s__003_Australia03_type	1	1
X37OPAV16RO	Bass strait	Octopus_pallidus	002, 003	002	2			s__003_Australia03_type	1	1
X38OPAV17RO	Bass strait	Octopus_pallidus	003		1			s__003_Australia03_type	1	1
X40OPAV19RO	Bass strait	Octopus_pallidus	003		1			s__003_Australia03_type	1	1
X41OPAV20RO	Bass strait	Octopus_pallidus	003		1			s__003_Australia03_type	1	1
X43OPAV22RO	Bass strait	Octopus_pallidus	003		1			s__003_Australia03_type	1	1
X44OPAV23RO	Bass strait	Octopus_pallidus	003		1			s__003_Australia03_type	1	1
X45OPAV25RO	Bass strait	Octopus_pallidus	003		1			s__003_Australia03_type	1	1
X47OPAV27RO	Bass strait	Octopus_pallidus	003		1			s__003_Australia03_type	1	1
X48OPAV28RO	Bass strait	Octopus_pallidus	003		1			s__003_Australia03_type	1	1
X50OPAV32RO	Bass strait	Octopus_pallidus	003		1			s__003_Australia03_type	1	1
X51OPAV33RO	Bass strait	Octopus_pallidus	003		1			s__003_Australia03_type	1	1
X52OPAV34RO	Bass strait	Octopus_pallidus	003		1			s__003_Australia03_type	1	1
X54OPAV36RO	Bass strait	Octopus_pallidus	003		1			s__003_Australia03_type	1	1
X57OPAV39RO	Bass strait	Octopus_pallidus	003		1			s__003_Australia03_type	1	1
XOPAV12ROB	Bass strait	Octopus_pallidus	003		1			s__003_Australia03_type	1	1
XOPAV18ROB	Bass strait	Octopus_pallidus	003		1			s__003_Australia03_type	1	1
XOPAV1ROB	Bass strait	Octopus_pallidus	003		1			s__003_Australia03_type	1	1
XOPAV21ROB	Bass strait	Octopus_pallidus	003		1			s__003_Australia03_type	1	1
XOPAV26ROB	Bass strait	Octopus_pallidus	003		1			s__003_Australia03_type	1	1
XOPAV30ROB	Bass strait	Octopus_pallidus	003		1			s__003_Australia03_type	1	1
XOPAV35ROB	Bass strait	Octopus_pallidus	003		1			s__003_Australia03_type	1	1
XOPAV38ROB	Bass strait	Octopus_pallidus	003		1			s__003_Australia03_type	1	1
XOPAV6ROB	Bass strait	Octopus_pallidus	001, 003, 056	001, 056	3			s__003_Australia03_type	1	1
XOPAV9ROB	Bass strait	Octopus_pallidus	003		1			s__003_Australia03_type	1	1
X13VBCQ2RO	China sea	Octopus_variabilis	042, 045, 046		3			s__042_China01_type, s__046_China05_type, s__045_China04_type	3	1
X15VBCQ4RO	China sea	Octopus_variabilis	045, 042		2			s__042_China01_type, s__045_China04_type	2	2
X16VBCQ5RO	China sea	Octopus_variabilis	043		1			s__043_China02_type	1	2
X17VBCQ6RO	China sea	Octopus_variabilis	043		1			s__043_China02_type	1	2
X19VBCQ8RO	China sea	Octopus_variabilis	044		1			s__044_China03_type	1	2
X8VBCB2RO	China sea	Octopus_variabilis	058		1			s__058_Porto03_type	1	2
XVBCB4ROB	China sea	Octopus_variabilis	042, 045		2			s__042_China01_type, s__045_China04_type	2	2
XVBCB5ROB	China sea	Octopus_variabilis	042		1			s__042_China01_type	1	2
XVBCQ1ROB	China sea	Octopus_variabilis	044		1			s__044_China03_type	1	2
XVBCQ3ROB	China sea	Octopus_variabilis	044		1			s__044_China03_type	1	2
XVBCQ7ROB	China sea	Octopus_variabilis	043		1			s__043_China02_type	1	2
X2OVPF2RO	Atlantic	Octopus_vulgaris	069, 040, 037, 031		4			s__031_D_moschatum, s__069_Tyrh01_type, s__040_Faro05_type, s__037_Faro01_type	4	2
X92OVPM4ROTF	Atlantic	Octopus_vulgaris	058, 049, 033, 032		4			s__058_Porto03_type, s__033_Dic01_type, s__032_D_moschatum_PTP, s__049_Lisbon01_type	4	2
X93OVPM5ROTF	Atlantic	Octopus_vulgaris	002, 058		2			s__058_Porto03_type, s__002_Australia02_type	2	2
X94OVPM6ROTF	Atlantic	Octopus_vulgaris	058, 056	056	2			s__058_Porto03_type	1	2
X95OVPM7ROTF	Atlantic	Octopus_vulgaris	002, 058, 059	002	3			s__058_Porto03_type, s__059_Porto04_type	2	2
X96OVPM8ROTF	Atlantic	Octopus_vulgaris	058		1			s__058_Porto03_type	1	2
X97OVPM3ROTF	Atlantic	Octopus_vulgaris	058		1			s__058_Porto03_type	1	2
X98OVPV9ROTF	Atlantic	Octopus_vulgaris	069, 058, 031		3			s__058_Porto03_type, s__031_D_moschatum, s__069_Tyrh01_type	3	2
XF_LOV1RO	Atlantic	Octopus_vulgaris	031, 053, 055, 058, 069	055	5			s__058_Porto03_type, s__031_D_moschatum, s__053_Lisbon05_type, s__069_Tyrh01_type	4	2
XF_OTNR10	Atlantic	Octopus_vulgaris	031, 065		2			s__065_Tenerife01_type, s__031_D_moschatum	2	2
XF_OTNR11	Atlantic	Octopus_vulgaris	065, 031		2			s__065_Tenerife01_type, s__031_D_moschatum	2	2
XF_OTNR9	Atlantic	Octopus_vulgaris	065		1			s__065_Tenerife01_type	1	2
XOTNR1	Atlantic	Octopus_vulgaris	031, 066, 067, 069		4			s__031_D_moschatum, s__069_Tyrh01_type, s__066_Tenerife02_type, s__067_Tenerife03_type	4	2
XOTNR12	Atlantic	Octopus_vulgaris	031		1			s__031_D_moschatum	1	2
XOTNR13	Atlantic	Octopus_vulgaris	031, 065		2			s__031_D_moschatum, s__065_Tenerife01_type	2	2
XOTNR2	Atlantic	Octopus_vulgaris	065, 031		2			s__065_Tenerife01_type, s__031_D_moschatum	2	2
XOTNR3	Atlantic	Octopus_vulgaris	031, 065, 069		3			s__031_D_moschatum, s__069_Tyrh01_type, s__065_Tenerife01_type	3	2
XOTNR4	Atlantic	Octopus_vulgaris	069, 068		2			s__069_Tyrh01_type, s__068_Tenerife04_type	2	2
XOTNR6	Atlantic	Octopus_vulgaris	031, 069		2			s__031_D_moschatum, s__069_Tyrh01_type	2	2
XOTNR8	Atlantic	Octopus_vulgaris	069		1			s__069_Tyrh01_type	1	3
XOVPF1RO	Atlantic	Octopus_vulgaris	070, 069, 040, 037, 031	070	5			s__031_D_moschatum, s__069_Tyrh01_type, s__037_Faro01_type, s__040_Faro05_type	4	3
XSOV1RO	Atlantic	Octopus_vulgaris	058		1			s__058_Porto03_type	1	3
XSOV2RO	Atlantic	Octopus_vulgaris	058		1			s__058_Porto03_type	1	3
XSOV3RO	Atlantic	Octopus_vulgaris	058		1			s__058_Porto03_type	1	3
XOVIC2DICB	Mediterranean	Octopus_vulgaris	031, 069, 072		3			s__069_Tyrh01_type, s__031_D_moschatum, s__072_Tyrh03_type	3	3
XOVIN1	Mediterranean	Octopus_vulgaris	077, 072, 070, 069, 058, 031	077, 070	6			s__031_D_moschatum, s__069_Tyrh01_type, s__072_Tyrh03_type, s__058_Porto03_type	4	3
XOVIN2	Mediterranean	Octopus_vulgaris	031, 040, 069		3			s__031_D_moschatum, s__069_Tyrh01_type, s__040_Faro05_type	3	3
XF_RSO9RO	Mediterranean	Sepia_elegans	013, 021, 024	021, 024	3			s__013_Catalonia01_type	1	3
XRSO6RO	Mediterranean	Sepia_elegans	013		1			s__013_Catalonia01_type	1	3
XRSO7RO	Mediterranean	Sepia_elegans	013, 058		2			s__013_Catalonia01_type, s__058_Porto03_type	2	3
XRSO8RO	Mediterranean	Sepia_elegans	013		1			s__013_Catalonia01_type	1	3
X101SOPM6RO	Atlantic	Sepia_officinalis	057		1			s__057_Porto02_type_PTP	1	3
X4SOPF1RO	Atlantic	Sepia_officinalis	060, 049, 041, 039		4			s__060_Pseud_truncatum, s__041_Galicia01_type, s__049_Lisbon01_type, s__039_Faro04_type	4	3
X5SOPF2RO	Atlantic	Sepia_officinalis	038		1			s__038_Faro03_type	1	3
X99SOPV8RO	Atlantic	Sepia_officinalis	032, 033, 041, 049		4			s__033_Dic01_type, s__041_Galicia01_type, s__032_D_moschatum_PTP, s__049_Lisbon01_type	4	3
XASO2RO	Atlantic	Sepia_officinalis	049, 041, 039		3			s__049_Lisbon01_type, s__041_Galicia01_type, s__039_Faro04_type	3	3
XASO4RO	Atlantic	Sepia_officinalis	033, 049, 061		3			s__049_Lisbon01_type, s__033_Dic01_type, s__061_Pseud_truncatum_PTP	3	3
XAZTI1b	Atlantic	Sepia_officinalis	049, 033, 010, 011	010	4			s__033_Dic01_type, s__049_Lisbon01_type, s__011_Basque07_type	3	3
XAZTI4c	Atlantic	Sepia_officinalis	005, 006, 033		3			s__005_Basque01_type, s__006_Basque02_type, s__033_Dic01_type	3	3
XAZTI5c	Atlantic	Sepia_officinalis	041, 033, 017, 007	007	4			s__033_Dic01_type, s__041_Galicia01_type, s__017_Catalonia03_type_PTP	3	3
XF_ASO5RO	Atlantic	Sepia_officinalis	039, 041, 060		3			s__041_Galicia01_type, s__039_Faro04_type, s__060_Pseud_truncatum	3	3
XF_AZTI2	Atlantic	Sepia_officinalis	033, 016, 007, 006		4			s__006_Basque02_type, s__033_Dic01_type, s__016_Catalonia03_type, s__007_Basque03_type	4	3
XF_AZTI3	Atlantic	Sepia_officinalis	012, 033, 049, 050, 060		5			s__033_Dic01_type, s__050_Lisbon02_type, s__049_Lisbon01_type, s__060_Pseud_truncatum, s__012_Basque08_type	5	3
XF_LSO7RO	Atlantic	Sepia_officinalis	050, 033		2			s__033_Dic01_type, s__050_Lisbon02_type	2	3
XF_SOPM7	Atlantic	Sepia_officinalis	049, 032		2			s__032_D_moschatum_PTP, s__049_Lisbon01_type	2	3
XLSO1RO	Atlantic	Sepia_officinalis	033, 051, 058		3			s__033_Dic01_type, s__051_Lisbon03_type, s__058_Porto03_type	3	3
XLSO2RO	Atlantic	Sepia_officinalis	060, 033, 007		3			s__033_Dic01_type, s__007_Basque03_type, s__060_Pseud_truncatum	3	3
XLSO3RO	Atlantic	Sepia_officinalis	041, 049, 052	052	3			s__049_Lisbon01_type, s__041_Galicia01_type	2	3
XLSO4RO	Atlantic	Sepia_officinalis	060, 054, 050, 049, 033	054	5			s__049_Lisbon01_type, s__033_Dic01_type, s__050_Lisbon02_type, s__060_Pseud_truncatum	4	3
XLSO5RO	Atlantic	Sepia_officinalis	033, 049, 058, 060		4			s__033_Dic01_type, s__060_Pseud_truncatum, s__049_Lisbon01_type, s__058_Porto03_type	4	3
Xm_ASO1RO	Atlantic	Sepia_officinalis	050, 049, 041, 033, 027	050, 027	5			s__033_Dic01_type, s__049_Lisbon01_type, s__041_Galicia01_type	3	3
XSEC5RO	Atlantic	Sepia_officinalis	058, 029, 008	008	3			s__029_D_eledones, s__058_Porto03_type	2	4
XSOPP1	Atlantic	Sepia_officinalis	049		1			s__049_Lisbon01_type	1	4
XSOPV9ROB	Atlantic	Sepia_officinalis	069, 041, 039		3			s__041_Galicia01_type, s__069_Tyrh01_type, s__039_Faro04_type	3	4
X104SOP1RO	Mediterranean	Sepia_officinalis	060, 049, 033		3			s__033_Dic01_type, s__060_Pseud_truncatum, s__049_Lisbon01_type	3	4
X122SOIN1ROMD	Mediterranean	Sepia_officinalis	080, 060, 049, 033	080	4			s__060_Pseud_truncatum, s__033_Dic01_type, s__049_Lisbon01_type	3	4
X124SOGT2ROMD	Mediterranean	Sepia_officinalis	033, 050		2			s__033_Dic01_type, s__050_Lisbon02_type	2	4
X147SOV4DIC	Mediterranean	Sepia_officinalis	033, 034, 049, 050	034	4			s__033_Dic01_type, s__050_Lisbon02_type, s__049_Lisbon01_type	3	4
X148SEP7DIC	Mediterranean	Sepia_officinalis	049, 034, 033, 018	034, 018	4			s__033_Dic01_type, s__049_Lisbon01_type	2	4
X20SOCC1RO	Mediterranean	Sepia_officinalis	060, 049, 033		3			s__060_Pseud_truncatum, s__033_Dic01_type, s__049_Lisbon01_type	3	4
XBSO1RO	Mediterranean	Sepia_officinalis	018, 032, 033, 049, 060	018	5			s__033_Dic01_type, s__049_Lisbon01_type, s__032_D_moschatum_PTP, s__060_Pseud_truncatum	4	4
XBSO2RO	Mediterranean	Sepia_officinalis	080, 033, 018, 016, 014	018, 016	5			s__033_Dic01_type, s__050_Lisbon02_type, s__014_Catalonia02_type	3	4
XBSO3RO	Mediterranean	Sepia_officinalis	009, 032, 033, 049, 058, 060		6			s__049_Lisbon01_type, s__033_Dic01_type, s__058_Porto03_type, s__009_Basque05_type, s__060_Pseud_truncatum, s__032_D_moschatum_PTP	6	4
XBSO5RO	Mediterranean	Sepia_officinalis	060, 049, 033, 032		4			s__033_Dic01_type, s__049_Lisbon01_type, s__060_Pseud_truncatum, s__032_D_moschatum_PTP	4	4
XF_BSO4RO	Mediterranean	Sepia_officinalis	060, 049, 033, 032		4			s__033_Dic01_type, s__060_Pseud_truncatum, s__049_Lisbon01_type, s__032_D_moschatum_PTP	4	4
XRSO1RO	Mediterranean	Sepia_officinalis	023, 033, 051, 060	023, 051	4			s__033_Dic01_type, s__060_Pseud_truncatum	2	4
XRSO2RO	Mediterranean	Sepia_officinalis	033, 005		2			s__033_Dic01_type, s__005_Basque01_type	2	4
XRSO3RO	Mediterranean	Sepia_officinalis	022, 032, 033, 049, 050, 051	022, 050, 051	6			s__033_Dic01_type, s__049_Lisbon01_type, s__032_D_moschatum_PTP	3	4
XRSO4RO	Mediterranean	Sepia_officinalis	033		1			s__033_Dic01_type	1	4
XRSO5RO	Mediterranean	Sepia_officinalis	033		1			s__033_Dic01_type	1	4
XSEP9	Mediterranean	Sepia_officinalis	018, 026, 033, 034, 049, 050	018, 034	6			s__033_Dic01_type, s__050_Lisbon02_type, s__049_Lisbon01_type, s__026_Croatia02_type	4	5
XSOGT1ROMDB	Mediterranean	Sepia_officinalis	033		1			s__033_Dic01_type	1	5
XSOIC2DICB	Mediterranean	Sepia_officinalis	049		1			s__049_Lisbon01_type	1	5
XSOIG8DICB	Mediterranean	Sepia_officinalis	071, 060, 049, 033, 019		5			s__033_Dic01_type, s__049_Lisbon01_type, s__019_Catalonia04_type_PTP, s__060_Pseud_truncatum	4	5
XSOIN2	Mediterranean	Sepia_officinalis	005, 033, 034, 049, 060, 078, 079, 081	034	8			s__060_Pseud_truncatum, s__033_Dic01_type, s__005_Basque01_type, s__049_Lisbon01_type, s__078_Tyrh09_type, s__079_Tyrh10_type, s__081_Tyrh12_type	7	5
XSOIP11DICP	Mediterranean	Sepia_officinalis	060, 049, 035, 036, 033, 015, 014	035	7			s__033_Dic01_type, s__049_Lisbon01_type, s__014_Catalonia02_type, s__060_Pseud_truncatum, s__015_Catalonia02_type_PTP, s__036_Eitaly02_type	6	5
XSOIR13	Mediterranean	Sepia_officinalis	035, 049		2			s__035_Eitaly01_type, s__049_Lisbon01_type	2	5
XSOIT2DICB	Mediterranean	Sepia_officinalis	069, 064, 063, 062, 033, 031, 014	064	7			s__069_Tyrh01_type, s__031_D_moschatum, s__033_Dic01_type, s__062_Sardinia01_type, s__063_Sardinia02_type, s__014_Catalonia02_type	6	5
OWR1	China sea	Octopus incella	031		1	not included in alpha and beta diversity analyses		031_Dmoschatum	1	5
OWR11	China sea	Octopus laqueus	069		1			069_Tyrrh01	1	5
OWR26	China sea	Abdopus aculeatus	069		1			069_Tyrrh01	1	5
SP10	China sea	Sepioteuthis lessoniana	089		1			089_Viet07	1	6
SP13	China sea	Amphioctopus aegina	086, 083		2			086_Viet04, 083_Viet01	2	6
SP14	China sea	Amphioctopus ovolum	083		1			083_Viet01	1	6
SP16	China sea	Nototodarus hawaiiensis	083		1			083_Viet01	1	6
SP2	China sea	Cistopus taiwanicus	028, 088, 095		3			095_Viet13, 088_Viet06, 028_Dclavatum	3	7
SP3	China sea	Uroteuthis chinensis	093, 094		2			093_Viet11, 094_Viet12	2	7
SP4	China sea	Sepia lycidas	090, 091, 033		3			090_Viet08, 091_Viet09, 033_Dic01	3	8
										number of dicyemid types in one sample	number of samples
										1	74
										2	29
										3	32
										4	19
										5	11
										6	4
										7	2
										8	1
											172

## Sheet: table S6
table S6: Dicyemid species and their hosts described in current literature, and the respective most prevalent sequence types.									sep off
Cephalopod host	Dicyemids described	Prevalent types	rare types						005_Basque01_type	3
Sepia elegans	D. schulzianum	013_Catalonia01	021_Catalonia06, 024_Catalonia09, 058_Porto03		021_Catalonia06				006_Basque02_type	2
	D. macrocephalum				024_Catalonia09				007_Basque03_type	3
	P. truncatum				058_Porto03				008_Basque04_type	1
Eledone moschata	D. moschatum	069_Tyrh01, 031_D_moschatum, 029_D_eledones	025_Croatia01_type, 030_D_eledones_PTP, 047_WItaly01_type, 048_WItaly02_type, 075_Tyrh06_type, 076_Tyrh07_type, 082_Tyrh13_type		025_Croatia01_type				009_Basque05_type	1
	Dn. eledones				030_D_eledones_PTP				010_Basque06_type	1
					047_WItaly01_type				011_Basque07_type	1
					048_WItaly02_type				012_Basque08_type	1
					075_Tyrh06_type				014_Catalonia02_type	3
					076_Tyrh07_type				015_Catalonia02_type_PTP	1
					082_Tyrh13_type				016_Catalonia03_type	2
Sepia officinalis	Dn. gracile	033_Dic01, 049_Lisbon01, 041_Galicia01, 060_Pseud_truncatum	005_Basque01_type, 006_Basque02_type, 007_Basque03_type, 008_Basque04_type, 009_Basque05_type, 010_Basque06_type, 011_Basque07_type, 012_Basque08_type, 014_Catalonia02_type, 015_Catalonia02_type_PTP, 016_Catalonia03_type, 017_Catalonia03_type_PTP, 018_Catalonia04_type, 019_Catalonia04_type_PTP, 022_Catalonia07_type, 023_Catalonia08_type, 026_Croatia02_type, 027_D_acuti_type, 029_D_eledones, 031_D…						017_Catalonia03_type_PTP	1
	P. truncatum								018_Catalonia04_type	6
	Microcyema vespa								019_Catalonia04_type_PTP	1
	D. whitmani								022_Catalonia07_type	1
								063_Sardinia02_type	023_Catalonia08_type	1
								064_Sardinia03_type	026_Croatia02_type	1
								069_Tyrh01_type	027_D_acuti_type	2
								071_Tyrh02_type_PTP	029_D_eledones	5
								078_Tyrh09_type	031_D_moschatum	2
								Elecirr	032_D_moschatum_PTP	6
Eledone cirrhosa	Dn. lameerei	029_D_eledones	020_Catalonia05_type, 030_D_eledones_PTP, 031_D_moschatum, 057_Porto02_type_PTP, 058_Porto03_type					020_Catalonia05_type
	Dn. eledones								034_Dic02_type	5
								030_D_eledones_PTP	035_Eitaly01_type	2
								031_D_moschatum	036_Eitaly02_type	1
								057_Porto02_type_PTP	038_Faro03_type	8
Sepia lycidas	Pseudicyema nakaoi	033_Dic01, 090_Viet08, 091_Viet09						058_Porto03_type	039_Faro04_type	4
	D. lycidoeceum
Sepioteuthis lessoniana	D. orientale	089_Viet07_type						callmac
	D. koshidai							037_Faro01_type	050_Lisbon02_type	9
Callistoctopus macropus	D. paradoxum	069_Tyrh01_type, 031_D_moschtaum	037_Faro01_type, 040_Faro05_type, 058_Porto03_type, 070_Tyrh02_type, 073_Tyrh04_type					040_Faro05_type	051_Lisbon03_type	3
								058_Porto03_type	052_Lisbon04_type	1
									054_Lisbon06_type	1
								070_Tyrh02_type	057_Porto02_type_PTP	1
					ovulg			073_Tyrh04_type	058_Porto03_type	4
Octopus vulgaris	D. paradoxum	031_D_moschatum, 058_Porto03_type, 065_Tenerife01_type, 069_Tyrh01_type	002_Australia02_type, 032_D_moschatum_PTP, 033_Dic01_type, 037_Faro01_type, 040_Faro05_type, 049_Lisbon01_type, 053_Lisbon05_type, 055_Lisbon07_type, 056_Porto01_type_PTP, 059_Porto04_type, 066_Tenerife02_type, 067_Tenerife03_type, 068_Tenerife04_type, 070_Tyrh02_type, 072_Tyrh03_type, 077_Tyrh08_type		002_Australia02_type
	Dn. lameerei								061_Pseud_truncatum_PTP	1
	Conocyema polymorpha				032_D_moschatum_PTP				062_Sardinia01_type	1
	*D. megalocephalum				033_Dic01_type				063_Sardinia02_type	1
	*D. typus				037_Faro01_type				064_Sardinia03_type	1
	*D. misakiense				040_Faro05_type				069_Tyrh01_type	5
	*D. japonicum				049_Lisbon01_type				071_Tyrh02_type_PTP	1
	*D. acuticephalum				053_Lisbon05_type				078_Tyrh09_type	1
	*D. monodi				055_Lisbon07_type				079_Tyrh10_type	1
	*D. bilobum				056_Porto01_type_PTP				080_Tyrh11_type	1
	*D. aegira								081_Tyrh12_type	1
	D. typoides				059_Porto04_type
	Dn. brevicephaloides
Octopus variabilis	Dicyemodeca dogieli	042_China01_type, 043_China02_type, 044_China03_type	045_China04_type, 046_China05_type, 058_Porto03_type		066_Tenerife02_type
					067_Tenerife03_type
					068_Tenerife04_type
					070_Tyrh02_type
					072_Tyrh03_type
					077_Tyrh08_type
*found in non-European waters
			045_China04_type
			046_China05_type
			058_Porto03_type
