# Supplementary material for: Amplicon sequencing reveals the cryptic diversity in the dicyemid parasites of coleoid cephalopods sampled from the Atlantic and Pacific Oceans
Source: Mar Life Sci Technol. 2026 Feb 17;8(1):16–31. doi: 10.1007/s42995-026-00353-w (PMC12953835; doi:10.1007/s42995-026-00353-w)
Supplement: Supplementary file 3 — Supplementary file3 (FASTA 255 KB) [file 42995_2026_353_MOESM3_ESM.fasta]

>1_083_Viet01_type
GTGCCAGCAGCCGCGGCAATTCCAGTTCCAATAGTGTATACTAAAGTTGCTGCAGTTGAAAAGCTCGTAGTTGGATCTCG
GTTTGCTTGTGTGCAAGGCGCGCAAGTAGGCCATTGCTGTAGTTTATNTCTACGGCTTTACCTTGAATAAAATAGAGTGC
TTAAGGCAAGCATTCTGCTTAGATATCTCAGCATGGAATAATAGAAAAAGACTTTTCTATTGGTTAANCAGTGGCNAAAG
TAATGATTAACNNNNNNNNNNAGGTGAAATTCGTAGATCGGTGCAGGACGAACTACAGCGAAAGCATTTGCCAAGGATGT
TTTCATTAATCAAGAACGAAAGTTGGAGTATCGAAGTCGATTAGATCTCGTCGTAGTTCCAACTGTAAACGATGCCAACT
AGTACCCCGCTAATAANAAATTAGTACATTAGCGGGTTGCTTCCGGGAAACCAAAGTCTTTGGGCTCCGGGGGAAGTATG
GTTGCAAAGCTGAAACTCAAATAAATTGACGG
>2_069_Tyrh01_type
GTGCCAGCAGCCGCGGCAATTCCAGTTCCAATAGTGTATACTAAAGTTGCTGCAGTTGAAAAGCTCGTAGTTGGATCTCG
GTTTGCTGGCGCACAAGGTGCGCAAGTAGGCCTGTGCTGTAGTTGAGTGCTACGGCTTTACCTTGAACAAAATAGAGTGC
TTAAGGCAAGCATTCTGCTTGAATATCTCAGCATGGAATAATAGAAAAAGACNTTTCTATTGGTTAGCCNNNAGTGAAAG
TAATGATTAACNNNNNNNNNNAGGTGAAATTCGTAGACCGGTGCAGGACGAACTACAGCGAAAGCATTTGCCAAGGATGT
TTTCATTAATCAAGAACGACAGTTGGAGTATCGAAGTCGATTAGATCTCGTCGTAGTTCCAACTATAAACGATGCCAACT
AGCACTCCGCTAATAATGNTTTGTTACATTAGCGGGTGGCTTCCGGGAAACCAAAGTCTTTGGGCTCCGGGGGAAGTATG
GTTGCAAAGCTGAAACTCAAATGAATTGACGG
>3_029_D_eledones
GTGCCAGCAGCCGCGGCAATTCCAGTTCCAATAGTGTATACTAAAGTTGCTGCAGTTGAAAAGCTCGTAGTTGGATCTCG
GCTTGCTAGCGTGTGGAGCGCGCAAGTAGGCCTTTGCTGTAGTTTCACACTACGGCTTTACCTTGAACAAAATAGAGTGC
TTAAAGCAAGCATTCTGCTTGAATATCTCAGCATGGAATAATAGAATACGACTTTTCTGTTGGTTTACCNNNAGCAAAAG
TAATGATTAACNNNNNNNNNNNGGTGAAATTCGTAGATCGGTGCAGGACGTACTACAGCGAAAGCATTTGCCAAGGATGT
TTTCATTAATCAAGAACGACAGTTGGAGTATCGAAGTCGATTAGATCTCGTCGTAGTTCCAACTATAAACGATGCCAACT
AGCACTCCGCTGGTAATATTTTTTTACACTAGCGGGTGGCTTCCGGGAAACCAAAGTCTTTGGGCTCCGGGGGAAGTATG
GTTGCAAAGCTGAAACTTAAATAAATTGACGG
>7_042_China01_type
GTGCCAGCAGCCGCGGCAATTCCAGTTCCAATAGTGTATACTAAAGTTGTTGCAGTTGAAAAGCTCGTAGTTGGATCTCG
GTTTGCTTGTGTGCAATGTGCGCAAGTAGGCCATTGCTGTAGTGTATNGCTATGGCTTTACCTTGAACAAAATAGAGTGC
TTAAGGCAAGCATTCTGCTTGAATATCTCAGCATGGAATAATAGAAAAAGACTTTTCTATTGGTTAANCAGTAGCNAAAG
TAATGATTAACNNNNNNNNNNAGGTGAAATTCGTAGATCGGTGCAGGACGAACTACAGCGAAAGCATTTGCCAAGGATGT
TTTCATTAATCAAGAACGAAAGTTGGAGTATCGAAGTCGATTAGATCTCGTCGTAGTTCCAACTATAAACGATGCCAACT
AGTACTCCGTTAATAANGTATTGATACATTAGCGGGTTGCTTCCGGGAAACCAAAGTCTTTGGGCTCCGGGGGAAGTATG
GTTGCAAAGCTGAAACTCAAATGAATTGACGG
>8_084_Viet02_type
GTGCCAGCAGCCGCGGCAATTCCAGTTCCAATAGTGTATACTAAAGTTGCTGCAGTTGAAAAGCTCGTAGTTGGATCTCG
GTGTGCTAGTACGTATCGCGTGCTAGTAGGCCTTTGCTATAGTTAGANNCTATGGCTTTACCTTGAACAAAATAGAGTGC
TTAATGCAAGCATTCTGCTTGAATATCTCAGCATGGAATAATAGAATAAGACTTTTCTATTGGTTNANCGATAGTAAAAG
TAATGATTAACNNNNNNNNNNNNNTGAAATTCGTAGATCGGTGCAGGACGTACTACAGCGAAAGCATTTGCCAAGAATGT
TTTCATTAATCAAGAACGACAGTTGGAGTATCGAAGTCGATTAGATCTCGTCGTAGTTCCAACTATAAACGATGCCAACT
AGCACTCCGCTGATAATATTTGGATACATTAGCGGGTGGCTTCCGGGAAACCAAAGTCTTTGGGCTCCGGGGGGAGTATG
GTTGCAAGGCTGAAACTTAAAGAAATTGACGG
>9_003_Australia03_type
GTGCCAGCAGCCGCGGCAATTCCAGTTCCAATAGTGTATACTAAAGTTGCTGCAGTTGAAAAGCTCGTAGTTGGATCTCA
GTTTGCTGGCATGTGTAATGTGTCAGTCAGCTTATGCTATAGCTGGTNNCTATGGCTTTACCTTGAACAAAATAGAGTGC
TTAAGGCAAGCATTCTGCTTGAATATCTCAGCATGGAATAATAGAATAAGACTTTTCTATTGGTTAANCGATAGTAAAAG
TAATGATTAACNNNNNNNNNNNNGTGAAATTCGTAGATCGGTGCAGGACGTACTACAGCGAAAGCATTTGCCAAGAATGT
TTTCATTAATCAAGAACGACAGTTGGAGTATCGAAGTCGATTAGATCTCGTCGTAGTTCCAACTATAAACGATGCCAACT
AGCATTCCGCTAATAATATCTTGATACATTAGCGGGTGGCTTCCGGGAAACCAAAGTTTTTGGGCTCTGGGGGGAGTATG
GTTGCAAGGCTGAAACTCAAATAAATTGACGG
>10_060_Pseud_truncatum
GTGCCAGCAGCCGCGGCAATTCCAGTTCCAAAAGTGTATACTAAAGTTGCTGCAGTTGAAAAGCTCGTAGTTGGATCTCG
GTTTGCTGGTGCGTGGTGCCCNNNAGTAGGCCTGTGCTGTAGTTGAGTGCTACGGCTTTACCTTGAACAAAATAGAGTGC
TTAAGGCAAGCATTCTGCTTGAATATCTCAGCATGGAATAATAGAAAAAGACNTTTCTATTGGTTTGCCNNNAGTGAAAG
TAATGATTAACANNNNNNNNNNGGTGAAATTCGTAGACCGGTGCAGGACGAACTACAGCGAAAGCATTTGCCAAGAATGT
TTTCATTAATCAAGAACGAAAGTTGGAGTATCGAAGTCGATTAGATCTCGTCGTAGTTCCAACTATAAACGATGCCAACT
AGCACTCCGCTGATAATGTCTTGTTACATTAGCGGGTGGCTTCCGGGAAACCAAAGTCTTTGGGCTCCGGGGGAAGTATG
GTTGCAAAGCTGAAACTTAAAGAAATTGGCGG
>11_045_China04_type
GTGCCAGCAGCCGCGGCAATTCCAGTTCCAATAGTGTATACTAAGGTTGTTGCAGTTGAAAAGCTCGTAGTTGGATCTCG
GTTTGCTTGTGTGTAATGCGCGTAAGTAGGCCATTGTTGTANNNNNNNGCTATGTCTTTACCTTGAACAAAATAGAGTGC
TTAAGGCAAGCATTCTGCTTGAATATCTCTGCATGGAATAATAGAAAAAGACTTTTCTATTGGTTAANCAGTAGCNGAAG
TAATGATTAACNNNNNNNNNNNNNCGAAATTGGTTAACAGTAGCGAAGTAAACTACACCGAAAGCATTTTCCAAGAATGT
TTTCTTTAATCAAGAACGAAAGTTGGAGTATCGATGTCAATTAGATCTCGTCGTAGTTCCAACTATAAACGATGCCAACT
AGTACTCCATTAATAANGTATTGATACATTAGCGTGTTGCTTCCGGGAAACCAAAATCTTCGGGCTCCGGAGGAAGTAGG
GTTGGAAAGCTGAAACTTAAAGAAATTGACGG
>12_035_Eitaly01_type
GTGCCAGCCGCCGCGGCAATTCCAGTTCCAATAGTGTATACTAAGGTTGTTGCAGTTGAAAAATTCGTAGTTGGATCTCG
GTGNNNCAGGACGAATACAGCGAANNNNAGCATTTGCCAAGTTTTCANNNNNNNNNTTTACCTTGAACAAAATAGAGTGC
TTAAGGCAAGCATTCTGCTTGAATATCTCAGCATGGAATAATAGAAAAAGACTCCGCTGATAATGTCTTNNNNGTTACAT
TAGCGGGTGGCNNNNNNNNNNAGGTGAAATTCGTAGACCGGTGCAGGACGAACTACAGCGAAAGCATTTGCCAAGAATGT
TTTCATTAATCAAGAACGAAAGTTGGAGTATCGAAGTCGATTAGATCTCGTCGTAGTTCCAACTATAAACGATGCCAACT
AGCACTCCGCTGATAATGTCTTGTTACATTAGCGGGTGGCTTCCGGGAAACCAAAGTCTTTGGGCTCCGGGGGAAGTATG
GTTGCAAAGCTGAAACTTAAATAAATTGACGG
>14_038_Faro03_type
GTGCCAGCAGCCGCGGCAATTCCAGTTCCAATAGTGTATACTAAAGTTGCTGCAGTTGAAAAGCTCGTAGTTGGATCTCG
GCTTGCTAGCACGCAAAGCGTGAAAGTAGGCCTATGCTGTAGTTGAGTGCTACGGCTTTACCTTGAACAAAATAGAGTGC
TTAAGGCAAGCATTCTGCTTGAATATCTCAGCATGGAATAATAGAAAAAGACTTTTCTGTTGGTTTACCAGTAGTAAAAG
TAATGATTANNNNNNNNNNNGAGGTGAAATTCGTAGATCGGTGCGGGACGAACTACAGCGAAAGCATTTGCCAAGGATGT
TTTCATTAATCAAGAACGAAAGTTGGAGTATCGAAGTCGATTAGATCTCGTCGTAGTTCCAACTATAAACGATGCCAACT
AGCACTCCGCTAATAAGANNTATGTACATTAGCGGGTTGCTTCCGGGAAACCAAAGTCTTTGGGCTCCGGGGGAAGTATG
GTTGCAAAGCTGAAACTTAAATGAATTGACGG
>15_033_Dic01_type
GTGCCAGCCGCCGCGGCAATTCCAGTTCCAATAGTGTATACTAAAGTTGCTGCAGTTGAAAAGCTCGTAGTTGGATCTCG
GCTTGCTAGCGCGCGAGGCGTGTGAGTAGGCCTTTGCTGTAGTTGAGTGCTACGGCTTTACCTTGAACAAAATAGAGTGC
TTAAGGCAAGCATTCTGCTTGAATATCTCAGCATGGAATAATAGAAAAAGACTTTTCTGTTGGTTTACCAGTAGTAAAAG
TAATGATTANNNNNNNNNNNNAGGTGAAATTCGTAGATCGGTGCGGGACGAACTACAGCGAAAGCATTTGCCAAGGATGT
TTTCATTAATCAAGAACGAAAGTTGGAGTATCGAAGTCGATTAGATCTCGTCGTAGTTCCAACTATAAACGATGCCAACT
AGCACTCCGCTAATAANGTATTAGTACGTTAGCGGGTTGCTTCCGGGAAACCAAAGTCTTTGGGCTCCGGGGGAAGTATG
GTTGCAAAGCTGAAACTTAAAGAAATTGACGG
>16_031_D_moschatum
GTGCCAGCAGCCGCGGCAATTCCAGTTCCAATAGTGTATACTAAAGTTGCTGCAGTTGAAAAGCTCGTAGTTGGATCTCG
GTTTGCTGGCGCACAAGGTGCGCAAGTAGGCCTGTGCTGTAGTTGAGTGCTACGGCTTTACCTTGAACAAAATAGAGTGC
TTAAGGCAAGCATTCTGCTTGAATATCTCAGCATGGAATAATAGAAAAAGACNTTTCTATTGGTTAGCCNNNAGTGAAAG
TAATGATTAACNNNNNNNNNNAGGTGAAATTCGTAGACCGGTGCAGGACGAACTACAGCGAAAGCATTTGCCAAGGATGT
TTTCATTAATCAAGAACGACAGTTGGAGTATCGAAGTCGATTAGATCTCGTCGTAGTTCCAACTATAAACGATGCCAACT
AGCACTCCGCTAATAATGNTTTGTTACATTAGCGGGTGGCTTCCGGGAAACCAAAGTCTTTGGGCTCCGGGGGAAGTATG
GTTGCAAAGCTGAAACTTAAATGAATTGACGG
>17_005_Basque01_type
GTGCCAGCAGCCGCGGCAATTCCAGTTCCAAAAGTGTATACTAAAGTTGCTGCAGTTGAAAAGCTCGTAGTTGGATCTCG
GTTTGCTGGTGCGTGGTGCCCNNNAGTAGGCCTGTGCTGTAGTTGAGTGCTACGGCTTTACCTTGAACAAAATAGAGTGC
TTAAGGCAAGCATTCTGCTTGAATATCTCAGCATGGAATAATAGAAAAAGACNTTTCTATTGGTTTGCCNNNAGTGAAAG
TAATGATTAACNNNNNNNNNNAGGTGAAATTCGTAGATCGGTGCGGGACGAACTACAGCGAAAGCATTTGCCAAGGATGT
TTTCATTAATCAAGAACGAAAGTTGGAGTATCGAAGTCGATTAGATCTCGTCGTAGTTCCAACTATAAACGATGCCAACT
AGCACTCCGCTAATAANGTATTAGTACGTTAGCGGGTTGCTTCCGGGAAACCAAAGTCTTTGGGCTCCGGGGGAAGTATG
GTTGCAAAGCTGAAACTCAAAGAAATTGACGG
>18_029_D_eledones
GTGCCAGCCGCCGCGGCAATTCCAGTTCCAATAGTGTATACTAAAGTTGCTGCAGTTGAAAAGCTCGTAGTTGGATCTCG
GCTTGCTAGCGTGTGGAGCGCGCAAGTAGGCCTTTGCTGTAGTTTCACACTACGGCTTTACCTTGAACAAAATAGAGTGC
TTAAAGCAAGCATTCTGCTTGAATATCTCAGCATGGAATAATAGAATACGACTTTTCTGTTGGTTTACCNNNAGCAAAAG
TAATGATTAACNANNNNNNNNNNGTGAAATTCGTAGATCGGTGCAGGACGTACTACAGCGAAAGCATTTGCCAAGGATGT
TTTCATTAATCAAGAACGACAGTTGGAGTATCGAAGTCGATTAGATCTCGTCGTAGTTCCAACTATAAACGATGCCAACT
AGCACTCCGCTGGTAATATTTTTTTACACTAGCGGGTGGCTTCCGGGAAACCAAAGTCTTTGGGCTCCGGGGGAAGTATG
GTTGCAAAGCTGAAACTTAAAGAAATTGACGG
>19_069_Tyrh01_type
GTGCCAGCAGCCGCGGCAATTCCAGTTCCAATAGTGTATACTAAAGTTGCTGCAGTTGAAAAGCTCGTAGTTGGATCTCG
GTTTGCTGGCGCACAAGGTGCGCAAGTAGGCCTGTGCTGTAGTTGAGTGCTACGGCTTTACCTTGAACAAAATAGAGTGC
TTAAGGCAAGCATTCTGCTTGAATATCTCAGCATGGAATAATAGAAAAAGACNTTTCTATTGGTTAGCCNNNAGTGAAAG
TAATGATTAACAGNNNNNNNNNNGTGAAATTCGTAGACCGGTGCAGGACGAACTACAGCGAAAGCATTTGCCAAGGATGT
TTTCATTAATCAAGAACGACAGTTGGAGTATCGAAGTCGATTAGATCTCGTCGTAGTTCCAACTATAAACGATGCCAACT
AGCACTCCGCTAATAATGNTTTGTTACATTAGCGGGTGGCTTCCGGGAAACCAAAGTCTTTGGGCTCCGGGGGAAGTATG
GTTGCAAAGCTGAAACTCAAATAAATTGGCGG
>20_049_Lisbon01_type
GTGCCAGCAGCCGCGGCAATTCCAGTTCCAAAAGTGTATACTAAAGTTGCTGCAGTTGAAAAGCTCGTAGTTGGATCTCG
GTTTGCTGGTGCGTGGTGCCCNNNAGTAGGCCTGTGCTGTAGTTGAGTGCTACGGCTTTACCTTGAACAAAATAGAGTGC
TTAAGGCAAGCATTCTGCTTGAATATCTCAGCATGGAATAATAGAAAAAGACNTTTCTATTGGTTTGCCNNNAGTGAAAG
TAATGATTAACNNNNNNNNNNAGANGAAATTCGTAGACCGGTGCAGGACGAACTACAGCGAAAGCATTTGCCAAGAATGT
TTTCATTAATCAAGAACGAAAGTTGGAGTATCGAAGTCGATTAGATCTCGTCGTAGTTCCAACTATAAACGATGCCAACT
AGCACTCCGCTGATAATGTCTTGTTACATTAGCGGGTGGCTTCCGGGAAACCAAAGTCTTTGGGCTCCGGGGGAAGTATG
GTTGCAAAGCTGAAACTTAAATGAATTGACGG
>21_033_Dic01_type
GTGCCAGCAGCCGCGGCAATTCCAGTTCCAATAGTGTATACTAAAGTTGCTGCAGTTGAAAAGCTCGTAGTTGGATCTCG
GCTTGCTAGCGCGCGAGGCGTGTGAGTAGGCCTTTGCTGTAGTTGAGTGCTACGGCTTTACCTTGAACAAAATAGAGTGC
TTAAGGCAAGCATTCTGCTTGAATATCTCAGCATGGAATAATAGAAAAAGACTTTTCTGTTGGTTTACCAGTAGTAAAAG
TAATGATTANNNNNNNNNNNGAGGTGAAATTCGTAGATCGGTGCGGGACGAACTACAGCGAAAGCATTTGCCAAGGATGT
TTTCATTAATCAAGAACGAAAGTTGGAGTATCGAAGTCGATTAGATCTCGTCGTAGTTCCAACTATAAACGATGCCAACT
AGCACTCCGCTAATAANGTATTAGTACGTTAGCGGGTTGCTTCCGGGAAACCAAAGTCTTTGGGCTCCGGGGGAAGTATG
GTTGCAAAGCTGAAACTCAAAGAAATTGACGG
>22_033_Dic01_type
GTGCCAGCAGCCGCGGCAATTCCAGTTCCAATAGTGTATACTAAAGTTGCTGCAGTTGAAAAGCTCGTAGTTGGATCTCG
GCTTGCTAGCGCGCGAGGCGTGTGAGTAGGCCTTTGCTGTAGTTGAGTGCTACGGCTTTACCTTGAACAAAATAGAGTGC
TTAAGGCAAGCATTCTGCTTGAATATCTCAGCATGGAATAATAGAAAAAGACTTTTCTGTTGGTTTACCAGTAGTAAAAG
TAATGATTANNNNNNNNNNNNNNNNGAAATTCGTAGATCGGTGCGGGACGAACTACAGCGAAAGCATTTGCCAAGGATGT
TTTCATTAATCAAGAACGAAAGTTGGAGTATCGAAGTCGATTAGATCTCGTCGTAGTTCCAACTATAAACGATGCCAACT
AGCACTCCGCTAATAANGTATTAGTACGTTAGCGGGTTGCTTCCGGGAAACCAAAGTCTTTGGGCTCCGGGGGAAGTATG
GTTGCAAAGCTGAAACTTAAATGAATTGACGG
>23_003_Australia03_type
GTGCCAGCAGCCGCGGCAATTCCAGTTCCAATAGTGTATACTAAAGTTGCTGCAGTTGAAAAGCTCGTAGTTGGATCTCA
GTTTGCTGGCATGTGTAATGTGTCAGTCAGCTTATGCTATAGCTGGTNNCTATGGCTTTACCTTGAACAAAATAGAGTGC
TTAAGGCAAGCATTCTGCTTGAATATCTCAGCATGGAATAATAGAATAAGACTTTTCTATTGGTTAANCGATAGTAAAAG
TAATGATTAACNNNNNNNNNNNNGTGAAATTCGTAGATCGGTGCAGGACGTACTACAGCGAAAGCATTTGCCAAGAATGT
TTTCATTAATCAAGAACGACAGTTGGAGTATCGAAGTCGATTAGATCTCGTCGTAGTTCCAACTATAAACGATGCCAACT
AGCATTCCGCTAATAATATCTTGATACATTAGCGGGTGGCTTCCGGGAAACCAAAGTTTTTGGGCTCTGGGGGGAGTATG
GTTGCAAGGCTGAAACTCAAAGAAATTGACGG
>24_044_China03_type
GTGCCAGCAGCCGCGGCAATTCCAGTTCCAATAGTGTATACTAAAGTTGCTGCAGTTGAAAAGCTCGTAGTTGGATCTCG
GCTTGTTTGTGTGTAATGCATGCAAGTAGGCCATTGCTGTAGTTAGANNCTATGGCTTTACCTTGAACAAAATAGAGTGC
TTAAGGCAAGCATTCTGCTTGAATATCTCAGCATGGAATAATAGAAAAGGACTTTTTTATTGGTTAANCAGTAGCNAAAG
TAATGATTAACNNNNNNNNNGAGGTGAAATTCGTAGACCGGTGCAGGACGAACTACAGCGAAAGCATTTGCCAAGGATGT
TTTCATTAATCAAGAACGAAAGTTGGAGTATCGAAGTCGATTAGATCTCGTCGTAGTTCCAACTATAAACGATGCCAACT
AGTACCCCGCTAATAANGTATTTGTACATTAGCGGGTTGCTTCCGGGAAACCAAAGTCTTTGGGCTCCGGGGGAAGTATG
GTTGCAAAGCTGAAACTTAAATAAATTGGCGG
>25_049_Lisbon01_type
GTGCCAGCAGCCGCGGCAATTCCAGTTCCAAAAGTGTATACTAAAGTTGCTGCAGTTGAAAAGCTCGTAGTTGGATCTCG
GTTTGCTGGTGCGTGGTGCCCNNNAGTAGGCCTGTGCTGTAGTTGAGTGCTACGGCTTTACCTTGAACAAAATAGAGTGC
TTAAGGCAAGCATTCTGCTTGAATATCTCAGCATGGAATAATAGAAAAAGACNTTTCTATTGGTTTGCCNNNAGTGAAAG
TAATGATTAACGNNNNNNNNNNGGTGAAATTCGTAGACCGGTGCAGGACGAACTACAGCGAAAGCATTTGCCAAGAATGT
TTTCATTAATCAAGAACGAAAGTTGGAGTATCGAAGTCGATTAGATCTCGTCGTAGTTCCAACTATAAACGATGCCAACT
AGCACTCCGCTGATAATGTCTTGTTACATTAGCGGGTGGCTTCCGGGAAACCAAAGTCTTTGGGCTCCGGGGGAAGTATG
GTTGCAAAGCTGAAACTTAAATAAATTGACGG
>26_003_Australia03_type
GTGCCAGCAGCCGCGGCAATTCCAGTTCCAATAGTGTATACTAAAGTTGCTGCAGTTGAAAAGCTCGTAGTTGGATCTCA
GTTTGCTGGCATGTGTAATGTGTCAGTCAGCTTATGCTATAGCTGGTNNCTATGGCTTTACCTTGAACAAAATAGAGTGC
TTAAGGCAAGCATTCTGCTTGAATATCTCAGCATGGAATAATAGAATAAGACTTTTCTATTGGTTAANCGATAGTAAAAG
TAATGATTAACNNNNNNNNNNAGGTGAAATTCGTAGATCGGTGCAGGACGTACTACAGCGAAAGCATTTGCCAAGAATGT
TTTCATTAATCAAGAACGACAGTTGGAGTATCGAAGTCGATTAGATCTCGTCGTAGTTCCAACTATAAACGATGCCAACT
AGCATTCCGCTAATAATATCTTGATACATTAGCGGGTGGCTTCCGGGAAACCAAAGTTTTTGGGCTCTGGGGGGAGTATG
GTTGCAAGGCTGAAACTTAAAGAAATTGGCGG
>27_073_Tyrh04_type
GTGCCAGCCGCCGCGGTAATTCCAGTTCCAATAGTGTATACTAAAGTTGCTGCAGTTGAAAAGCTCGTAGTTGGATCTCG
GTTTACTTGTGTGTCAGGCACGCATGTGTACCTAAGCTGTGGTTGACNNNNATGGTGTTACCTTGAATAAATCAGAGTGC
TTAAAGCAAGCAGTATGCTTGAATGTCTCAGCATGGAATAATAGAATACGGCTTTTCTATTGGTTTTCCAGTGGCNAAAG
CAATGATTAACNNNNNNNNNNAGGTGAAATTCGTAGATCGGTGCAGGACGTACTACAGCGAAAGCATTTGCCAAGAATGT
TTTCATTAATCAAGAACGACAGTTGGAGTATCGAAGTCGATTAGATCTCGTCGTAGTTCCAACTATAAACGATGCCAACT
AGCACTCCGCTAGTAATATTTTGATACACTAGCGGGTGGCTTCCGGGAAACCAAAGTCTTTGGGCTCCGGGGGGAGTATG
GTTGCAAGGCTGAAACTTAAATAAATTGACGG
>28_005_Basque01_type
GTGCCAGCAGCCGCGGCAATTCCAGTTCCAAAAGTGTATACTAAAGTTGCTGCAGTTGAAAAGCTCGTAGTTGGATCTCG
GTTTGCTGGTGCGTGGTGCCCNNNAGTAGGCCTGTGCTGTAGTTGAGTGCTACGGCTTTACCTTGAACAAAATAGAGTGC
TTAAGGCAAGCATTCTGCTTGAATATCTCAGCATGGAATAATAGAAAAAGACNTTTCTATTGGTTTGCCNNNAGTGAAAG
TAATGATTAACGANNNNNNNNNNGTGAAATTCGTAGACCGGTGCAGGACGAACTACAGCGAAAGCATTTGCCAAGAATGT
TTTCATTAATCAAGAACGAAAGTTGGAGTATCGAAGTCGATTAGATCTCGTCGTAGTTCCAACTATAAACGATGCCAACT
AGCACTCCGCTAATAANGTATTAGTACGTTAGCGGGTTGCTTCCGGGAAACCAAAGTCTTTGGGCTCCGGGGGAAGTATG
GTTGCAAAGCTGAAACTTAAAGAAATTGACGG
>29_047_WItaly01_type
GTGCCAGCAGCCTCGGCAATTCCGGTTCCAATAGTGTATACTAAAGTTGCTGCAGTAAAAAACCTCGTAGTTGAATCTCG
GTTTGCTGGCGCACAAGGTGGGCAACTAGGCNNNNNCTGTAGTTGAGTGCTACGGCTTTACCTTGAACAAAATAGAGTGC
TNAAGGGAAGCATTCTGCNNNNNTATCTCAGCATGGAATAATAAAAAAAGACNTTTCTATTGGTTAGCCNNNAGTGAAAG
TAATGATTAACNNNNNNNNNGAGGTGAAATTCGTAGACCGGTGCAGGACGAACTACAGCGAAAGCATTTGCCAAGGATGT
TTTCATTAATCAAGAACGACAGTTGGAGTATCGAAGTCGATTAGATCTCGTCGTAGTTCCAACTATAAACGATGCCAACT
AGCACTCCGCTAATAATGNTTTGTTACATTAGCGGGTGGCTTCCGGGAAACCAAAGTCTTTGGGCTCCGGGGGAAGTATG
GTTGCAAAGCTGAAACTCAAATAAATTGACGG
>30_084_Viet02_type
GTGCCAGCAGCCGCGGCAATTCCAGTTCCAATAGTGTATACTAAAGTTGCTGCAGTTGAAAAGCTCGTAGTTGGATCTCG
GTGTGCTAGTACGTATCGCGTGCTAGTAGGCCTTTGCTATAGTTAGANNCTATGGCTTTACCTTGAACAAAATAGAGTGC
TTAATGCAAGCATTCTGCTTGAATATCTCAGCATGGAATAATAGAATAAGACTTTTCTATTGGTTNNACGATAGTAAAAG
TAATGATTAACAGNNNNNNNNNNGTGAAATTCGTAGATCGGTGCAGGACGTACTACAGCGAAAGCATTTGCCAAGAATGT
TTTCATTAATCAAGAACGACAGTTGGAGTATCGAAGTCGATTAGATCTCGTCGTAGTTCCAACTATAAACGATGCCAACT
AGCACTCCGCTGATAATATTTGGATACATTAGCGGGTGGCTTCCGGGAAACCAAAGTCTTTGGGCTCCGGGGGGAGTATG
GTTGCAAGGCTGAAACTCAAATGAATTGACGG
>31_029_D_eledones
GTGCCAGCAGCCGCGGCAATTCCAGTTCCAATAGTGTATACTAAAGTTGCTGCAGTTGAAAAGCTCGTAGTTGGATCTCG
GCTTGCTAGCGTGTGGAGCGCGCAAGTAGGCCTTTGCTGTAGCTTAACGCTACGGCTTTACCTTGAACAAAATAGAGTGC
TTAAAGCAAGCATTCTGCTTGAATATCTCAGCATGGAATAATAGAATACGACTTTTCTGTTGGTTTACCNNNAGCAAAAG
TAATGNNNNNNNNNNNNNNNNNGGTGAAATTCGTAGATCGGTGCAGGACGTACTACAGCGAAAGCATTTGCCAAGGATGT
TTTCATTAATCAAGAACGACAGTTGGAGTATCGAAGTCGATTAGATCTCGTCGTAGTTCCAACTATAAACGATGCCAACT
AGCACTCCGCTGGTAATATTTTTTTACACTAGCGGGTGGCTTCCGGGAAACCAAAGTCTTTGGGCTCCGGGGGAAGTATG
GTTGCAAAGCTGAAACTTAAAGAAATTGACGG
>33_058_Porto03_type
GTGCCAGCAGCCGCGGCAATTCCAGTTCCAATAGTGTATACTAAAGTTGCTGCAGTTGAAAAGCTCGTAGTTGGATCTCG
GTTTGCTAGCATGTGGAACGTGCCAGTAGGCCTTTGCTGTAGTTTAGNACTATGGCTTTACCTTGAACAAAATAGAGTGC
TTAAGGCAAGCATTCTGCTTGAATATCTCAGCATGGAATAATAGAATAAGACTTTTCTATTGGTTAACCGATAGCNAAAG
TAATGATTAANNNNNNNNNNNAGGTGAAATTCGTAGATCGGTGCAGGACGTACTACAGCGAAAGCATTTGCCAAGAATGT
TTTCATTAATCAAGAACGACAGTTGGAGTATCGAAGTCGATTAGATCTCGTCGTAGTTCCAACTATAAACGATGCCAACT
AGCACTCCGCTAGTAATATTTTGATACACTAGCGGGTGGCTTCCGGGAAACCAAAGTCTTTGGGCTCCGGGGGGAGTATG
GTTGCAAGGCTGAAACTCAAAGAAATTGACGG
>34_065_Tenerife01_type
GTGCCAGCAGCCGCGGCAATTCCAGTTCCAATAGTGTATACTAAAGTTGCTGCAGTTGAAAAGCTCGTAGTTGGATCTCG
GTGTACTAGCATGTGGAACGTGCAAGTAGGCCTGTGCTGTAGTTTAGNACTATGGCTTTACCTTGAACAAAATAGAGTGC
TTAAGGCAAGCATTCTGCTTGAATATCTCAGCATGGAATAATAGAATAAGACTTTTCTATTGGTTAACCGGTAGTNAAAG
TAATGATTAACNNNNNNNNNNNNGTGAAATTCGTAGATCGGTGCAGGACGTACTACAGCGAAAGCATTTGCCAAGAATGT
TTTCATTAATCAAGAACGACAGTTGGAGTATCAAAGACGATTAGATCTCGTCGTAGTTCCAACTATAAACGATGCCAACT
AGCACTCCGCTAATAATATTTGGATACATTAGCGGGTGGCTTCCGGGAAACCAAAGTCTTTGGGCTCCGGGGGGAGTATG
GTTGCAAGGCTGAAACTCAAAGGAATTGACGG
>35_013_Catalonia01_type
GTGCCAGCAGCCGCGGCAATTCCAGTTCCAATAGTGTATACTAAAGTTGCTGCAGTTGAAAAGCTCGTAGTTGGATCTCG
GCTTGCTAGCGCGCAAAGCGCGAAAGTAGGCCTTTGCTGTAGTTGAGTGCTACGGCTTTACCTTGAACAAAATAGAGTGC
TTAAGGCAAGCATTCTGCTTGAATATCTCAGCATGGAATAATAGAAAAAGACTTTTCTGTTGGTTTACCAGTAGTAAAAG
TAATGATTANNNNNNNNNNNNNNNTGAAATTCGTAGATCGGTGCAGGACGAACTACAGCGAAAGCATTTGCCAAGGATGT
TTTCATTAATCAAGAACGAAAGTTGGAGTATCGAAGTCGATTAGATCTCGTCGTAGTTCCAACTATAAACGATGCCAACT
AGCACTCCGCTAATAAGANNTTTTGACATTAGCGGGTTGCTTCCGGGAAACCAAAGTCTTTGGGCTCCGGGGGAAGTATG
GTTGCAAAGCTGAAACTCAAAGGAATTGACGG
>36_033_Dic01_type
GTGCCAGCAGCCGCGGCAATTCCAGTTCCAATAGTGTATACTAAAGTTGCTGCAGTTGAAAAGCTCGTAGTTGGATCTCG
GCTTGCTAGCGCGCGAGGCGTGTGAGTAGGCCTTTGCTGTAGTTGAGTGCTACGGCTTTACCTTGAACAAAATAGAGTGC
TTAAGGCAAGCATTCTGCTTGAATATCTCAGCATGGAATAATAGAAAAAGACTTTTCTGTTGGTTTACCAGTAGTAAAAG
TAATGATTAANNNNNNNNNNNAGGTGAAATTCGTAGATCGGTGCGGGACGAACTACAGCGAAAGCATTTGCCAAGGATGT
TTTCATTAATCAAGAACGAAAGTTGGAGTATCGAAGTCGATTAGATCTCGTCGTAGTTCCAACTATAAACGATGCCAACT
AGCACTCCGCTAATAANGTATTAGTACGTTAGCGGGTTGCTTCCGGGAAACCAAAGTCTTTGGGCTCCGGGGGAAGTATG
GTTGCAAAGCTGAAACTTAAATAAATTGACGG
>37_006_Basque02_type
GTGCCAGCAGCCGCGGCAATTCCAGTTCCAATAGTGTATACTAAAGTTGCTGCAGTTGAAAAGCTCGTAGTTGGATCTCG
GCTTGCTAGCGCGCAAGGCGCGAAAGTAGGCCTGTGCTGTAGTTGAGTGCTACGGCTTTACCTTGAACAAAATAGAGTGC
TTAAGGCAAGCATTCTGCTTGAATATCTCAGCATGGAATAATAGAAAAAGACTTTTCTGTTGGTTTACCAGTAGTAAAAG
TAATGATTANNNNNNNNNNNNNGGTGAAATTCGTAGATCGGTGCGGGACGAACTACAGCGAAAGCATTTGCCAAGGATGT
TTTCATTAATCAAGAACGAAAGTTGGAGTATCGAAGTCGATTAGATCTCGTCGTAGTTCCAACTATAAACGATGCCAACT
AGCACTCCGCTAATAANGTATTAGTACGTTAGCGGGTTGCTTCCGGGAAACCAAAGTCTTTGGGCTCCGGGGGAAGTATG
GTTGCAAAGCTGAAACTTAAAGAAATTGACGG
>38_029_D_eledones
GTGCCAGCAGCCGCGGCAATTCCAGTTCCAATAGTGTATACTAAAGTTGCTGCAGTTGAAAAGCTCGTAGTTGGATCTCG
GCTTGCTAGCGTGTGGAGCGCGCAAGTAGGCCTTTGCTGTAGTTTCACACTACGGCTTTACCTTGAACAAAATAGAGTGC
TTAAAGCAAGCATTCTGCTTGAATATCTCAGCATGGAATAATAGAATACGACTTTTCTGTTGGTTTACCNNNAGCAAAAG
TAATGATTAACNNNNNNNNNNNGGTGAAATTCGTAGATCGGTGCAGGACGTACTACAGCGAAAGCATTTGCCAAGGATGT
TTTCATTAATCAAGAACGACAGTTGGAGTATCGAAGTCGATTAGATCTCGTCGTAGTTCCAACTATAAACGATGCCAACT
AGCACTCCGCTGGTAATATTTTTTTACACTAGCGGGTGGCTTCCGGGAAACCAAAGTCTTTGGGCTCCGGGGGAAGTATG
GTTGCAAAGCTGAAACTTAAAGAAATTGACGG
>39_013_Catalonia01_type
GTGCCAGCAGCCGCGGCAATTCCAGTTCCAATAGTGTATACTAAAGTTGCTGCAGTTGAAAAGCTCGTAGTTGGATCTCG
GCTTGCTAGCGCGCAAAGCGCGAAAGTAGGCCTTTGCTGTAGTTGAGTGCTACGGCTTTACCTTGAACAAAATAGAGTGC
TTAAGGCAAGCATTCTGCTTGAATATCTCAGCATGGAATAATAGAAAAAGACTTTTCTGTTGGTTTACCAGTAGTAAAAG
TAATGATTANNNNNNNNNNNGAGGTGAAATTCGTAGATCGGTGCAGGACGAACTACAGCGAAAGCATTTGCCAAGGATGT
TTTCATTAATCAAGAACGAAAGTTGGAGTATCGAAGTCGATTAGATCTCGTCGTAGTTCCAACTATAAACGATGCCAACT
AGCACTCCGCTAATAAGANNTTTTGACATTAGCGGGTTGCTTCCGGGAAACCAAAGTCTTTGGGCTCCGGGGGAAGTATG
GTTGCAAAGCTGAAACTCAAATGAATTGACGG
>40_041_Galicia01_type
GTGCCAGCAGCCGCGGCAATTCCAGTTCCAATAGTGTATACTAAAGTTGCTGCAGTTGAAAAGCTCGTAGTTGGATCTCG
GCTTGCTAGCGCGCAAGGCGCGAAAGTAGGCCTGTGCTGTAGTTGAGTGCTACGGCTTTACCTTGAACAAAATAGAGTGC
TTAAGGCAAGCATTCTGCTTGAATATCTCAGCATGGAATAATAGAAAAAGACTTTTCTGTTGGTTTACCAGTAGTAAAAG
TAATGATTANNNNNNNNNNNNNNNTGAAATTCGTAGATCGGTGCGGGACGAACTACAGCGAAAGCATTTGCCAAGGATGT
TTTCATTAATCAAGAACGAAAGTTGGAGTATCGAAGTCGATTAGATCTCGTCGTAGTTCCAACTATAAACGATGCCAACT
AGCACTCCGCTAATAANGTTTATGGACATTAGCGGGTTGCTTCCGGGAAACCAAAGTCTTTGGGCTCCGGGGGAAGTATG
GTTGCAAAGCTGAAACTTAAATGAATTGACGG
>41_033_Dic01_type
GTGCCAGCAGCCGCGGCAATTCCAGTTCCAATAGTGTATACTAAAGTTGCTGCAGTTGAAAAGCTCGTAGTTGGATCTCG
GTTTGCTAGCGCGCGAGGCGTGTGAGTAGGCCTTTGCTGTAGTTGAGTGCTACGGCTTTACCTTGAACAAAATAGAGTGC
TTAAGGCAAGCATTCTGCTTGAATATCTCAGCATGGAATAATAGAAAAAGACTTTTCTGTTGGTTTACCAGTAGTAAAAG
TAATGATTANNNNNNNNNNNNAGGTGAAATTCGTAGATCGGTGCGGGACGAACTACAGCGAAAGCATTTGCCAAGGATGT
TTTCATTAATCAAGAACGAAAGTTGGAGTATCGAAGTCGATTAGATCTCGTCGTAGTTCCAACTATAAACGATGCCAACT
AGCACTCCGCTAATAANGTATTAGTACGTTAGCGGGTTGCTTCCGGGAAACCAAAGTCTTTGGGCTCCGGGGGAAGTATG
GTTGCAAAGCTGAAACTTAAAGAAATTGACGG
>42_065_Tenerife01_type
GTGCCAGCAGCCGCGGCAATTCCAGTTCCAATAGTGTATACTAAAGTTGCTGCAGTTGAAAAGCTCGTAGTTGGATCTCG
GTGTACTAGCATGTGGAACGTGCAAGTAGGCCTATGCTGTAGTTTAGNACTATGGCTTTACCTTGAACAAAATAGAGTGC
TTAAGGCAAGCATTCTGCTTGAATATCTCAGCATGGAATAATAGAATAAGACTTTTCTATTGGTTAACCGGTAGTNAAAG
TAATGATTANNNNNNNNNNNNNGGTGAAATTCGTAGATCGGTGCAGGACGTACTACAGCGAAAGCATTTGCCAAGAATGT
TTTCATTAATCAAGAACGACAGTTGGAGTATCAAAGACGATTAGATCTCGTCGTAGTTCCAACTATAAACGATGCCAACT
AGCACTCCGCTAATAATATTTGGATACATTAGCGGGTGGCTTCCGGGAAACCAAAGTCTTTGGGCTCCGGGGGGAGTATG
GTTGCAAGGCTGAAACTCAAATAAATTGACGG
>43_030_D_eledones_PTP
GTGCCAGCAGCCGCGGTAATTCCAGTTCCAATAGTGTATACTAAAGTTGCTGCAGTTGAAAAGCTCGTAGTTGGATCTCG
GCTTGCTAGCGTGTGGAGCGCGCAAGTAGGCCTTTGCTGTAGTTTCACACTACGGCTTTACCTTGAACAAAATAGAGTGC
TTAAAGCAAGCATTCTGCTTGAATATCTCAGCATGGAATAATAGAATACGACTTTTCTGTTGGTTTACCNNNAGCAAAAG
TAATGATTAACNNNNNNNNNNNGGTGAAATTCGTAGATCGGTGCAGGACGTACTACAGCGAAAGCATTTGCCAAGGATGT
TTTCATTAATCAAGAACGACAGTTGGAGTATCGAAGTCGATTAGATCTCGTCGTAGTTCCAACTATAAACGATGCCAACT
AGCACTCCGCTGGTAATATTTTTTTACACTAGCGGGTGGCTTCCGGGAAACCAAAGTCTTTGGGCTCCGGGGGAAGTATG
GTTGCAAAGCTGAAACTCAAAGAAATTGACGG
>44_003_Australia03_type
GTGCCAGCAGCCGCGGCAATTCCAGTTCCAATAGTGTATACTAAAGTTGCTGCAGTTGAAAAGCTCGTAGTTGGATCTCA
GTTTGCTGGCATGTGTAATGTGTCAGTCAGCTTATGCTATAGCTGGTNNCTATGGCTTTACCTTGAACAAAATAGAGTGC
TTAAGGCAAGCATTCTGCTTGAATATCTCAGCATGGAATAATAGAATAAGACTTTTCTATTGGTTAANCGATAGTAAAAG
TAATGATTAACNNNNNNNNNNAGGTGAAATTCGTAGATCGGTGCAGGACGTACTACAGCGAAAGCATTTGCCAAGAATGT
TTTCATTAATCAAGAACGACAGTTGGAGTATCGAAGTCGATTAGATCTCGTCGTAGTTCCAACTATAAACGATGCCAACT
AGCATTCCGCTAATAATATCTTGATACATTAGCGGGTGGCTTCCGGGAAACCAAAGTTTTTGGGCTCTGGGGGGAGTATG
GTTGCAAGGCTGAAACTCAAATAAATTGACGG
>45_032_D_moschatum_PTP
GTGCCAGCAGCCGCGGCAATTCCAGTTCCAATAGTGTATACTAAAGTTGCTGCAGTTGAAAAGCTCGTAGTTGGATCTCG
GTTTGCTGGCGCACAAGGTGCGCAAGTAGGCCTGTGCTGTAGTTGAGTGCTACGGCTTTACCTTGAACAAAATAGAGTGC
TTAAGGCAAGCATTCTGCTTGAATATCTCAGCATGGAATAATAGAAAAAGACNTTTCTATTGGTTAGCCNNNAGTGAAAG
TAATGATTAACNNNNNNNNNNAGNTGAAATTCGTAGACCGGTGCAGGACGAACTACAGCGAAAGCATTTGCCAAGAATGT
TTTCATTAATCAAGAACGAAAGTTGGAGTATCGAAGTCGATTAGATCTCGTCGTAGTTCCAACTATAAACGATGCCAACT
AGCACTCCGCTGATAATGTCTTGTTACATTAGCGGGTGGCTTCCGGGAAACCAAAGTCTTTGGGCTCCGGGGGAAGTATG
GTTGCAAAGCTGAAACTCAAATAAATTGACGG
>46_029_D_eledones
GTGCCAGCCGCCGCGGCAATTCCAGTTCCAATAGTGTATACTAAAGTTGCTGCAGTTGAAAAGCTCGTAGTTGGATCTCG
GCTTGCTAGCGTGTGGAGCGCGCAAGTAGGCCTTTGCTGTAGTTTCACACTACGGCTTTACCTTGAACAAAATAGAGTGC
TTAAAGCAAGCATTCTGCTTGAATATCTCAGCATGGAATAATAGAATACGACTTTTCTGTTGGTTTACCNNNAGCAAAAG
TAATGATTANNNNNNNNNNNNNNGTGAAATTCGTAGATCGGTGCAGGACGTACTACAGCGAAAGCATTTGCCAAGGATGT
TTTCATTAATCAAGAACGACAGTTGGAGTATCGAAGTCGATTAGATCTCGTCGTAGTTCCAACTATAAACGATGCCAACT
AGCACTCCGCTGGTAATATTTTTTTACACTAGCGGGTGGCTTCCGGGAAACCAAAGTCTTTGGGCTCCGGGGGAAGTATG
GTTGCAAAGCTGAAACTTAAATAAATTGACGG
>47_030_D_eledones_PTP
GTGCCAGCAGCCGCGGCAATTCCAGTTCCAATAGTGTATACTAAAGTTGCTGCAGTTGAAAAGCTCGTAGTTGGATCTCG
GCTTGCTAGCGTGTGGAGCGCGCAAGTAGGCCTTTGCTGTAGTTTCACACTACGGCTTTACCTTGAACAAAATAGAGTGC
TTAAAGCAAGCATTCTGCTTGAATATCTCAGCATGGAATAATAGAATACGACTTTTCTGTTGGTTTACCNNNAGCAAAAG
TAATGATTAACNNNNNNNNNNNNGTGAAATTCGTAGATCGGTGCAGGACGTACTACAGCGAAAGCATTTGCCAAGGATGT
TTTCATTAATCAAGAACGACAGTTGGAGTATCGAAGTCGATTAGATCTCGTCGTAGTTCCAACTATAAACGATGCCAACT
AGCACTCCGCTGGTAATATTTTTTTACACTAGCGGGTGGCTTCCGGGAAACCAAAGTCTTTGGGCTCCGGGGGAAGTATG
GTTGCAAAGCTGAAACTCAAAGAAATTGGCGG
>48_047_WItaly01_type
GTGCCAGCAGCCGCGGCAATTCCGGTTCCAATAGTGTATACTAAAGTTGCTGCAGTAAAAAACCTCGTAGTTGAATCTCG
GTTTGCTGGCGCACAAGGTGGGCAACTAGGCNNNNNCTGTAGTTGAGTGCTACGGCTTTACCTTGAACAAAATAGAGTGC
TNAAGGGAAGCATTCTGCNNNNNTATCTCAGCATGGAATAATAAAAAAAGACNTTTCTATTGGTTAGCCNNNAGTGAAAG
TAATGATTAACNNNNNNNNNGAGGTGAAATTCGTAGACCGGTGCAGGACGAACTACAGCGAAAGCATTTGCCAAGGATGT
TTTCATTAATCAAGAACGACAGTTGGAGTATCGAAGTCGATTAGATCTCGTCGTAGTTCCAACTATAAACGATGCCAACT
AGCACTCCGCTAATAATGNTTTGTTACATTAGCGGGTGGCTTCCGGGAAACCAAAGTCTTTGGGCTCCGGGGGAAGTATG
GTTGCAAAGCTGAAACTCAAAGAAATTGACGG
>50_050_Lisbon02_type
GTGCCAGCAGCCGCGGCAATTCCAGTTCCAATAGTGTATACTAAAGTTGCTGCAGTTGAAAAGCTCGTAGTTGGATCTCG
GCTTGCTAGCGCGCGAGGCGTGTGAGTAGGCCTTTGCTGTAGTTGAGTGCTACGGCTTTACCTTGAACAAAATAGAGTGC
TTAAGGCAAGCATTCTGCTTGAATATCTCAGCATGGAATAATAGAAAAAGACTTTTCTGTTGGTTTACCAGTAGTAAAAG
TAATGATTAACNNNNNNNNNNGGGNGGCATTCGTATCGCACCGCTAGAGGTNNNNNNNNGAAAGTATTTGCCAAGGATGT
TTTCATTAATCAAGAACGATGGTTGGAGTATCGAAGTCGATTAGATCTCGTCTTAGTTCCAACTATAAACGATGCCAACT
AGCACTCCGCTAATAANGTATTAGTACGTTAGCGGGTTGCTTCCGGGAAACCAAAGTCTTTGGGCTCCGGGGGAAGTATG
GTTGCAAAGCTGAAACTCAAATAAATTGACGG
>53_029_D_eledones
GTGCCAGCAGCCGCGGCAATTCCAGTTCCAATAGTGTATACTAAAGTTGCTGCAGTTGAAAAGCTCGTAGTTGGATCTCG
GCTTGCTAGCGTGTGGAGCGCGCAAGTAGGCCTTTGCTGTAGTTTCACACTACGGCTTTACCTTGAACAAAATAGAGTGC
TTAAAGCAAGCATTCTGCTTGAATATCTCAGCATGGAATAATAGAATACGACTTTTCTGTTGGTTTACCNNNAGCAAAAG
TAATGATTAACANNNNNNNNNNNNTGAAATTCGTAGATCGGTGCAGGACGTACTACAGCGAAAGCATTTGCCAAGGATGT
TTTCATTAATCAAGAACGACAGTTGGAGTATCGAAGTCGATTAGATCTCGTCGTAGTTCCAACTATAAACGATGCCAACT
AGCACTCCGCTGGTAATATTTTTTTACACTAGCGGGTGGCTTCCGGGAAACCAAAGTCTTTGGGCTCCGGGGGAAGTATG
GTTGCAAAGCTGAAACTCAAATAAATTGACGG
>54_013_Catalonia01_type
GTGCCAGCAGCCGCGGCAATTCCAGTTCCAATAGTGTATACTAAAGTTGCTGCAGTTGAAAAGCTCGTAGTTGGATCTCG
GCTTGCTAGCGCGCAAAGCGCGAAAGTAGGCCTTTGCTGTAGTTGAGTGCTACGGCTTTACCTTGAACAAAATAGAGTGC
TTAAGGCAAGCATTCTGCTTGAATATCTCAGCATGGAATAATAGAAAAAGACTTTTCTGTTGGTTTACCAGTAGTAAAAG
TAATGATTAANNNNNNNNNNGAGGTGAAATTCGTAGATCGGTGCAGGACGAACTACAGCGAAAGCATTTGCCAAGGATGT
TTTCATTAATCAAGAACGAAAGTTGGAGTATCGAAGTCGATTAGATCTCGTCGTAGTTCCAACTATAAACGATGCCAACT
AGCACTCCGCTAATAAGANNTTTTGACATTAGCGGGTTGCTTCCGGGAAACCAAAGTCTTTGGGCTCCGGGGGAAGTATG
GTTGCAAAGCTGAAACTTAAAGAAATTGACGG
>55_069_Tyrh01_type
GTGCCAGCAGCCGCGGCAATTCCAGTTCCAATAGTGTATACTAAAGTTGCTGCAGTTGAAAAGCTCGTAGTTGGATCTCG
GTTTGCTGGCGCACAAGGTGCGCAAGTAGGCCTGTGCTGTAGTTGAGTGCTACGGCTTTACCTTGAACAAAATAGAGTGC
TTAAGGCAAGCATTCTGCTTGAATATCTCAGCATGGAATAATAGAAAAAGACNTTTCTATTGGTTAGCCNNNAGTGAAAG
TAATGATTAACNNNNNNNNNNAGGTGAAATTCGTAGACCGGTGCAGGACGAACTACAGCGAAAGCATTTGCCAAGGATGT
TTTCATTAATCAAGAACGACAGTTGGAGTATCGAAGTCGATTAGATCTCGTCGTAGTTCCAACTATAAACGATGCCAACT
AGCACTCCGCTAATAATGNTTTGTTACATTAGCGGGTGGCTTCCGGGAAACCAAAGTCTTTGGGCTCCGGGGGAAGTATG
GTTGCAAAGCTGAAACTTAAATAAATTGGCGG
>56_031_D_moschatum
GTGCCAGCAGCCGCGGCAATTCCAGTTCCAATAGTGTATACTAAAGTTGCTGCAGTTGAAAAGCTCGTAGTTGGATCTCG
GTTTGCTGGCGCACAAGGTGCGCAAGTAGGCCTGTGCTGTAGTTGAGTGCTACGGCTTTACCTTGAACAAAATAGAGTGC
TTAAGGCAAGCATTCTGCTTGAATATCTCAGCATGGAATAATAGAAAAAGACNTTTCTATTGGTTAGCCNNNAGTGAAAG
TAATGATTAACNNNNNNNNNGAGGTGAAATTCGTAGACCGGTGCAGGACGAACTACAGCGAAAGCATTTGCCAAGGATGT
TTTCATTAATCAAGAACGACAGTTGGAGTATCGAAGTCGATTAGATCTCGTCGTAGTTCCAACTATAAACGATGCCAACT
AGCACTCCGCTAATAATGNTTTGTTACATTAGCGGGTGGCTTCCGGGAAACCAAAGTCTTTGGGCTCCGGGGGAAGTATG
GTTGCAAAGCTGAAACTTAAAGAAATTGACGG
>57_033_Dic01_type
GTGCCAGCAGCCGCGGCAATTCCAGTTCCAATAGTGTATACTAAAGTTGCTGCAGTTGAAAAGCTCGTAGTTGGATCTCG
GCTTGCTAGCGCGCGAGGCGTGTGAGTAGGCCTTTGCTGTAGTTGAGTGCTACGGCTTTACCTTGAACAAAATAGAGTGC
TTAAGGCAAGCATTCTGCTTGAATATCTCAGCATGGAATAATAGAAAAAGACTTTTCTGTTGGTTTACCAGTAGTAAAAG
TAATGATTAANNNNNNNNNNNNNNNGAAATTCGTAGATCGGTGCGGGACGAACTACAGCGAAAGCATTTGCCAAGGATGT
TTTCATTAATCAAGAACGAAAGTTGGAGTATCGAAGTCGATTAGATCTCGTCGTAGTTCCAACTATAAACGATGCCAACT
AGCACTCCGCTAATAANGTATTAGTACGTTAGCGGGTTGCTTCCGGGAAACCAAAGTCTTTGGGCTCCGGGGGAAGTATG
GTTGCAAAGCTGAAACTTAAATGAATTGACGG
>58_058_Porto03_type
GTGCCAGCAGCCGCGGCAATTCCAGTTCCAATAGTGTATACTAAAGTTGCTGCAGTTGAAAAGCTCGTAGTTGGATCTCG
GTTTGCTAGCATGTGGAACGTGCCAGTAGGCCTTTGCTGTAGTTTAGNACTATGGCTTTACCTTGAACAAAATAGAGTGC
TTAAGGCAAGCATTCTGCTTGAATATCTCAGCATGGAATAATAGAATAAGACTTTTCTATTGGTTAACCGATAGCNAAAG
TAATGATTAACNNNNNNNNNNNGGTGAAATTCGTAGATCGGTGCAGGACGTACTACAGCGAAAGCATTTGCCAAGAATGT
TTTCATTAATCAAGAACGACAGTTGGAGTATCGAAGTCGATTAGATCTCGTCGTAGTTCCAACTATAAACGATGCCAACT
AGCACTCCGCTAGTAATATTTTGATACACTAGCGGGTGGCTTCCGGGAAACCAAAGTCTTTGGGCTCCGGGGGGAGTATG
GTTGCAAGGCTGAAACTTAAATAAATTGACGG
>59_060_Pseud_truncatum
GTGCCAGCAGCCGCGGCAATTCCAGTTCCAAAAGTGTATACTAAAGTTGCTGCAGTTGAAAAGCTCGTAGTTGGATCTCG
GTTTGCTGGTGCGTGGTGCCCNNNAGTAGGCCTGTGCTGTAGTTGAGTGCTACGGCTTTACCTTGAACAAAATAGAGTGC
TTAAGGCAAGCATTCTGCTTGAATATCTCAGCATGGAATAATAGAAAAAGACNTTTCTATTGGTTTGCCNNNAGTGAAAG
TAATGATTAACNNNNNNNNNNAGGTGAAATTCGTAGACCGGTGCAGGACGAACTACAGCGAAAGCATTTGCCAAGAATGT
TTTCATTAATCAAGAACGAAAGTTGGAGTATCGAAGTCGATTAGATCTCGTCGTAGTTCCAACTATAAACGATGCCAACT
AGCACTCCGCTGATAATGTCTTGTTACATTAGCGGGTGGCTTCCGGGAAACCAAAGTCTTTGGGCTCCGGGGGAAGTATG
GTTGCAAAGCTGAAACTTAAAGAAATTGACGG
>60_069_Tyrh01_type
GTGCCAGCAGCCGCGGCAATTCCAGTTCCAATAGTGTATACTAAAGTTGCTGCAGTTGAAAAGCTCGTAGTTGGATCTCG
GTTTGCTGGCGCACAAGGTGCGCAAGTAGGCCTGTGCTGTAGTTGAGTGCTACGGCTTTACCTTGAACAAAATAGAGTGC
TTAAGGCAAGCATTCTGCTTGAATATCTCAGCATGGAATAATAGAAAAAGACNTTTCTATTGGTTAGCCNNNAGTGAAAG
TAATGATTAACNNNNNNNNNGAGGTGAAATTCGTAGACCGGTGCAGGACGAACTACAGCGAAAGCATTTGCCAAGGATGT
TTTCATTAATCAAGAACGACAGTTGGAGTATCGAAGTCGATTAGATCTCGTCGTAGTTCCAACTATAAACGATGCCAACT
AGCACTCCGCTAATAATGNTTTGTTACATTAGCGGGTGGCTTCCGGGAAACCAAAGTCTTTGGGCTCCGGGGGAAGTATG
GTTGCAAAGCTGAAACTCAAATGAATTGACGG
>61_066_Tenerife02_type
GTGCCAGCCGCCGCGGCAATTCCAGTTCCAATAGTGTATACTAAAGTTGCTGCAGTTGAAAAGCTCGTAGTTGGATCTCG
GTTTGCTGGCGCACAAGGTGCGCAAGTAGGCCTGTGCTGTAGTTGAGTGCTACGGCTTTACCTTGAACAAAATAGAGTGC
TTAAGGCAAGCATTCTGCTTGAATATCTCAGCATGGAATAATAGAAAAAGACNTTTCTATTGGTTAGCCNNNAGTGAAAG
TAATGATTAACNNNNNNNNNNNNNNNNNNNNNNNANNNNNNNNNNGGACGAACTACAGCGAAAGCATTTGCCAAGGATGT
TAGCATTAACAGAGAACGACAGTTGGAGTATCGAAGTCGATTAGATCTCGTCGTAGTTCCAACTATAAACGATGCCAACT
AGCACTCCGCTAATAATGNTTTGTTACATTAGCGGGTGGCTTCCGGGAAACCAAAGTCTTTGGGCTCCGGGGGAAGTATG
GTTGCAAAGCTGAAACTTAAATAAATTGGCGG
>62_058_Porto03_type
GTGCCAGCAGCCGCGGCAATTCCAGTTCCAATAGTGTATACTAAAGTTGCTGCAGTTGAAAAGCTCGTAGTTGGATCTCG
GTTTGCTAGCATGTGGAACGTGCCAGTAGGCCTTTGCTGTAGTTTAGNACTATGGCTTTACCTTGAACAAAATAGAGTGC
TTAAGGCAAGCATTCTGCTTGAATATCTCAGCATGGAATAATAGAATAAGACTTTTCTATTGGTTAACCGATAGCNAAAG
TAATGATTAANNNNNNNNNNNAGGTGAAATTCGTAGATCGGTGCAGGACGTACTACAGCGAAAGCATTTGCCAAGAATGT
TTTCATTAATCAAGAACGACAGTTGGAGTATCGAAGTCGATTAGATCTCGTCGTAGTTCCAACTATAAACGATGCCAACT
AGCACTCCGCTAGTAATATTTTGATACACTAGCGGGTGGCTTCCGGGAAACCAAAGTCTTTGGGCTCCGGGGGGAGTATG
GTTGCAAGGCTGAAACTTAAATAAATTGACGG
>63_044_China03_type
GTGCCAGCAGCCGCGGCAATTCCAGTTCCAATAGTGTATACTAAAGTTGCTGCAGTTGAAAAGCTCGTAGTTGGATCTCG
GCTTGTTTGTGTGTAATGCATGCAAGTAGGCCCTTGCTGTAGTTAGANNCTATGGCTTTACCTTGAACAAAATAGAGTGC
TTAAGGCAAGCATTCTGCTTGAATATCTCAGCATGGAATAATAGAAAAGGACTTTTTTATTGGTTAANCAGTAGCNAAAG
TAATGATTAACNNNNNNNNNGAGGTGAAATTCGTAGACCGGTGCAGGACGAACTACAGCGAAAGCATTTGCCAAGGATGT
TTTCATTAATCAAGAACGAAAGTTGGAGTATCGAAGTCGATTAGATCTCGTCGTAGTTCCAACTATAAACGATGCCAACT
AGTACCCCGCTAATAANGTATTTGTACATTAGCGGGTTGCTTCCGGGAAACCAAAGTCTTTGGGCTCCGGGGGAAGTATG
GTTGCAAAGCTGAAACTTAAAGAAATTGACGG
>64_049_Lisbon01_type
GTGCCAGCAGCCGCGGCAATTCCAGTTCCAAAAGTGTATACTAAAGTTGCTGCAGTTGAAAAGCTCGTAGTTGGATCTCG
GTTTGCTGGTGCGTGGTGCCCNNNAGTAGGCCTGTGCTGTAGTTGAGTGCTACGGCTTTACCTTGAACAAAATAGAGTGC
TTAAGGCAAGCATTCTGCTTGAATATCTCAGCATGGAATAATAGAAAAAGACNTTTCTATTGGTTTGCCNNNAGTGAAAG
TAATGATTAACNNNNNNNNNNAGGTGAAATTCGTAGACCGGTGCAGGACGAACTACAGCGAAAGCATTTGCCAAGAATGT
TTTCATTAATCAAGAACGAAAGTTGGAGTATCGAAGTCGATTAGATCTCGTCGTAGTTCCAACTATAAACGATGCCAACT
AGCACTCCGCTGATAATGTCTTGTTACATTAGCGGGTGGCTTCCGGGAAACCAAAGTCTTTGGGCTCCGGGGGAAGTATG
GTTGCAAAGCTGAAACTCAAATGAATTGGCGG
>65_069_Tyrh01_type
GTGCCAGCAGCCGCGGCAATTCCAGTTCCAATAGTGTATACTAAAGTTGCTGCAGTTGAAAAGCTCGTAGTTGGATCTCG
GTTTGCTGGCGCACAAGGTGCGCAAGTAGGCCTGTGCTGTAGTTGAGTGCTACGGCTTTACCTTGAACAAAATAGAGTGC
TTAAGGCAAGCATTCTGCTTGAATATCTCAGCATGGAATAATAGAAAAAGACNTTTCTATTGGTTAGCCNNNAGTGAAAG
TAATGATTAACNNNNNNNNNNAGGTGAAATTCGTAGACCGGTGCAGGACGAACTACAGCGAAAGCATTTGCCAAGGATGT
TTTCATTAATCAAGAACGACAGTTGGAGTATCGAAGTCGATTAGATCTCGTCGTAGTTCCAACTATAAACGATGCCAACT
AGCACTCCGCTAATAATGNTTTGTTACATTAGCGGGTGGCTTCCGGGAAACCAAAGTCTTTGGGCTCCGGGGGAAGTATG
GTTGCAAAGCTGAAACTCAAATAAATTGACGG
>66_003_Australia03_type
GTGCCAGCAGCCGCGGCAATTCCAGTTCCAATAGTGTATACTAAAGTTGCTGCAGTTGAAAAGCTCGTAGTTGGATCTCA
GTTTGCTGGCATGTGTAATGTGTCAGTCAGCTTATGCTATAGCTGGTNNCTATGGCTTTACCTTGAACAAAATAGAGTGC
TTAAGGCAAGCATTCTGCTTGAATATCTCAGCATGGAATAATAGAATAAGACTTTTCTATTGGTTAANCGATAGTAAAAG
TAATGATTAACNNNNNNNNNNAGGTGAAATTCGTAGATCGGTGCAGGACGTACTACAGCGAAAGCATTTGCCAAGAATGT
TTTCATTAATCAAGAACGACAGTTGGAGTATCGAAGTCGATTAGATCTCGTCGTAGTTCCAACTATAAACGATGCCAACT
AGCATTCCGCTAATAATATCTTGATACATTAGCGGGTGGCTTCCGGGAAACCAAAGTTTTTGGGCTCTGGGGGGAGTATG
GTTGCAAGGCTGAAACTTAAATGAATTGACGG
>67_029_D_eledones
GTGCCAGCAGCCGCGGCAATTCCAGTTCCAATAGTGTATACTAAAGTTGCTGCAGTTGAAAAGCTCGTAGTTGGATCTCG
GCTTGCTAGCGTGTGGAGCGCGCAAGTAGGCCTTTGCTGTAGTTTCACACTACGGCTTTACCTTGAACAAAATAGAGTGC
TTAAAGCAAGCATTCTGCTTGAATATCTCAGCATGGAATAATAGAATACGACTTTTCTGTTGGTTTACCNNNAGCAAAAG
TAATGATTAACNNNNNNNNNNNNNNNAAATTCGTAGATCGGTGCAGGACGTACTACAGCGAAAGCATTTGCCAAGGATGT
TTTCATTAATCAAGAACGACAGTTGGAGTATCGAAGTCGATTAGATCTCGTCGTAGTTCCAACTATAAACGATGCCAACT
AGCACTCCGCTGGTAATATTTTTTTACACTAGCGGGTGGCTTCCGGGAAACCAAAGTCTTTGGGCTCCGGGGGAAGTATG
GTTGCAAAGCTGAAACTTAAATAAATTGACGG
>68_042_China01_type
GTGCCAGCAGCCGCGGCAATTCCAGTTCCAATAGTGTATACTAAAGTTGTTGCAGTTGAAAAGCTCGTAGTTGGATCTCG
GTTTGCTTGTGTGCAATGTGCGCAAGTAGGCCATTGCTGTAGTGTATNGCTATGGCTTTACCTTGAACAAAATAGAGTGC
TTAAGGCAAGCATTCTGCTTGAATATCTCAGCATGGAATAATAGAAAAAGACTTTTCTATTGGTTAANCAGTAGCNAAAG
TAATGATTAACNNNNNNNNNNNNGTGAAATTCGTAGATCGGTGCAGGACGAACTACAGCGAAAGCATTTGCCAAGGATGT
TTTCATTAATCAAGAACGAAAGTTGGAGTATCGAAGTCGATTAGATCTCGTCGTAGTTCCAACTATAAACGATGCCAACT
AGTACTCCGTTAATAANGTATTGATACATTAGCGGGTTGCTTCCGGGAAACCAAAGTCTTTGGGCTCCGGGGGAAGTATG
GTTGCAAAGCTGAAACTCAAATAAATTGACGG
>69_069_Tyrh01_type
GTGCCAGCAGCCGCGGCAATTCCAGTTCCAATAGTGTATACTAAAGTTGCTGCAGTTGAAAAGCTCGTAGTTGGATCTCG
GTTTGCTGGCGCACAAGGTGCGCAAGTAGGCCTGTGCTGTAGTTGAGTGCTACGGCTTTACCTTGAACAAAATAGAGTGC
TTAAGGCAAGCATTCTGCTTGAATATCTCAGCATGGAATAATAGAAAAAGACNTTTCTATTGGTTAGCCNNNAGTGAAAG
TAATGATTAACAGNNNNNNNNNNGTGAAATTCGTAGACCGGTGCAGGACGAACTACAGCGAAAGCATTTGCCAAGGATGT
TTTCATTAATCAAGAACGACAGTTGGAGTATCGAAGTCGATTAGATCTCGTCGTAGTTCCAACTATAAACGATGCCAACT
AGCACTCCGCTAATAATGNTTTGTTACATTAGCGGGTGGCTTCCGGGAAACCAAAGTCTTTGGGCTCCGGGGGAAGTATG
GTTGCAAAGCTGAAACTTAAATAAATTGGCGG
>70_065_Tenerife01_type
GTGCCAGCAGCCGCGGCAATTCCAGTTCCAATAGTGTATACTAAAGTTGCTGCAGTTGAAAAGCTCGTAGTTGGATCTCG
GTGTACTAGCATGTGGAACGTGCAAGTAGGCCTGTGCTGTAGTTTAGNACTATGGCTTTACCTTGAACAAAATAGAGTGC
TTAAGGCAAGCATTCTGCTTGAATATCTCAGCATGGAATAATAGAATAAGACTTTTCTATTGGTTAACCGGTAGTNAAAG
TAATGATTAACNNNNNNNNNNNNGTGAAATTCGTAGATCGGTGCAGGACGTACTACAGCGAAAGCATTTGCCAAGAATGT
TTTCATTAATCAAGAACGACAGTTGGAGTATCAAAGACGATTAGATCTCGTCGTAGTTCCAACTATAAACGATGCCAACT
AGCACTCCGCTAATAATATTTGGATACATTAGCGGGTGGCTTCCGGGAAACCAAAGTCTTTGGGCTCCGGGGGGAGTATG
GTTGCAAGGCTGAAACTTAAAGAAATTGGCGG
>71_013_Catalonia01_type
GTGCCAGCAGCCGCGGTAATTCCAGTTCCAATAGTGTATACTAAAGTTGCTGCAGTTGAAAAGCTCGTAGTTGGATCTCG
GCTTGCTAGCGCGCAAAGCGCGAAAGTAGGCCTTTGCTGTAGTTGAGTGCTACGGCTTTACCTTGAACAAAATAGAGTGC
TTAAGGCAAGCATTCTGCTTGAATATCTCAGCATGGAATAATAGAAAAAGACTTTTCTGTTGGTTTACCAGTAGTAAAAG
TAATGATTANNNNNNNNNNNNAGGTGAAATTCGTAGATCGGTGCAGGACGAACTACAGCGAAAGCATTTGCCAAGGATGT
TTTCATTAATCAAGAACGAAAGTTGGAGTATCGAAGTCGATTAGATCTCGTCGTAGTTCCAACTATAAACGATGCCAACT
AGCACTCCGCTAATAAGANNTTTTGACATTAGCGGGTTGCTTCCGGGAAACCAAAGTCTTTGGGCTCCGGGGGAAGTATG
GTTGCAAAGCTGAAACTCAAATAAATTGACGG
>72_042_China01_type
GTGCCAGCAGCCGCGGCAATTCCAGTTCCAATAGTGTATATTAAAGTTGTTGCAGTTGAAAAGCTCGTAGTTGGATCTCG
GTTTGCTTGTGTGGAATGTGCGCAAGTAGGCCATTGCTGTAGTGTATNGCTATGGCTTTACCTTGAACAAAATAGAGTGC
TTAAGGCAAGCATTCTGCTTGAATATCTCAGCATGGAATAATAGAAAAAGACTTTTCTATTGGTTAANCAGCAGCNAAAG
TAATGATTAACNNNNNNNNNNAGGTGAAATTCGTAGATCGGTGCAGGACGAACTACAGCGAAAGCATTTGCCAAGGATGT
TTTCATTAATCAAGAACGAAAGTTGGAGTATCGAAGTCGATTAGATCTCGTCGTAGTTCCAACTATAAACGATGCCAACT
AGTACTCCGTTAATAANGTATTGATACATTAGCGGGTTGCTTCCGGGAAACCAAAGTCTTTGGGCTCCGGGGGAAGTATG
GTTGCAAAGCTGAAACTCAAATAAATTGACGG
>74_041_Galicia01_type
GTGCCAGCCGCCGCGGCAATTCCAGTTCCAATAGTGTATACTAAAGTTGCTGCAGTTGAAAAGCTCGTAGTTGGATCTCG
GCTTGCTAGCGCGCAAGGCGCGAAAGTAGGCCTGTGCTGTAGTTGAGTGCTACGGCTTTACCTTGAACAAAATAGAGTGC
TTAAGGCAAGCATTCTGCTTGAATATCTCAGCATGGAATAATAGAAAAAGACTTTTCTGTTGGTTTACCAGTAGTAAAAG
TAATGATTNNNNNNNNNNNNNNNGTGAAATTCGTAGATCGGTGCGGGACGAACTACAGCGAAAGCATTTGCCAAGGATGT
TTTCATTAATCAAGAACGAAAGTTGGAGTATCGAAGTCGATTAGATCTCGTCGTAGTTCCAACTATAAACGATGCCAACT
AGCACTCCGCTAATAANGTTTATGGACATTAGCGGGTTGCTTCCGGGAAACCAAAGTCTTTGGGCTCCGGGGGAAGTATG
GTTGCAAAGCTGAAACTTAAAGAAATTGACGG
>75_069_Tyrh01_type
GTGCCAGCAGCCGCGGCAATTCCAGTTCCAATAGTGTATACTAAAGTTGCTGCAGTTGAAAAGCTCGTAGTTGGATCTCG
GTTTGCTGGCGCACAAGGTGCGCAAGTAGGCCTGTGCTGTAGTTGAGTGCTACGGCTTTACCTTGAACAAAATAGAGTGC
TTAAGGCAAGCATTCTGCTTGAATATCTCAGCATGGAATAATAGAAAAAGACNTTTCTATTGGTTAGCCNNNAGTGAAAG
TAATGATTAACNNNNNNNNNGAGGTGAAATTCGTAGACCGGTGCAGGACGAACTACAGCGAAAGCATTTGCCAAGGATGT
TTTCATTAATCAAGAACGACAGTTGGAGTATCGAAGTCGATTAGATCTCGTCGTAGTTCCAACTATAAACGATGCCAACT
AGCACTCCGCTAATAATGNTTTGTTACATTAGCGGGTGGCTTCCGGGAAACCAAAGTCTTTGGGCTCCGGGGGAAGTATG
GTTGCAAAGCTGAAACTCAAAGAAATTGACGG
>76_069_Tyrh01_type
GTGCCAGCAGCCGCGGCAATTCCAGTTCCAATAGTGTATACTAAAGTTGCTGCAGTTGAAAAGCTCGTAGTTGGATCTCG
GTTTGCTGGCGCACAAGGTGCGCAAGTAGGCCTGTGCTGTAGTTGAGTGCTACGGCTTTACCTTGAACAAAATAGAGTGC
TTAAGGCAAGCATTCTGCTTGAATATCTCAGCATGGAATAATAGAAAAAGACNTTTCTATTGGTTAGCCNNNAGTGAAAG
TAATGATTAACANNNNNNNNNNGGTGAAATTCGTAGACCGGTGCAGGACGAACTACAGCGAAAGCATTTGCCAAGGATGT
TTTCATTAATCAAGAACGACAGTTGGAGTATCGAAGTCGATTAGATCTCGTCGTAGTTCCAACTATAAACGATGCCAACT
AGCACTCCGCTAATAATGNTTTGTTACATTAGCGGGTGGCTTCCGGGAAACCAAAGTCTTTGGGCTCCGGGGGAAGTATG
GTTGCAAAGCTGAAACTCAAAGAAATTGGCGG
>77_033_Dic01_type
GTGCCAGCAGCCGCGGCAATTCCAGTTCCAATAGTGTATACTAAAGTTGCTGCAGTTGAAAAGCTCGTAGTTGGATCTCG
GCTTGCTAGCGCGCGAGGCGTGTGAGTAGGCCTTTGCTGTAGTTGAGTGCTACGGCTTTACCTTGAACAAAATAGAGTGC
TTAAGGCAAGCATTCTGCTTGAATATCTCAGCATGGAATAATAGAAAAAGACTTTTCTGTTGGTTTACCAGTAGTAAAAG
TAATGATTAANNNNNNNNNNNNNGTGAAATTCGTAGATCGGTGCGGGACGAACTACAGCGAAAGCATTTGCCAAGGATGT
TTTCATTAATCAAGAACGAAAGTTGGAGTATCGAAGTCGATTAGATCTCGTCGTAGTTCCAACTATAAACGATGCCAACT
AGCACTCCGCTAATAANGTATTAGTACGTTAGCGGGTTGCTTCCGGGAAACCAAAGTCTTTGGGCTCCGGGGGAAGTATG
GTTGCAAAGCTGAAACTTAAAGAAATTGGCGG
>78_033_Dic01_type
GTGCCAGCAGCCGCGGCAATTCCAGTTCCAATAGTGTATACTAAAGTTGCTGCAGTTGAAAAGCTCGTAGTTGGATCTCG
GCTTGCTAGCGCGCGAGGCGTGTGAGTAGGCCTTTGCTGTAGTTGAGTGCTACGGCTTTACCTTGAACAAAATAGAGTGC
TTAAGGCAAGCATTCTGCTTGAATATCTCAGCATGGAATAATAGAAAAAGACTTTTCTGTTGGTTTACCAGTAGTAAAAG
TAATGATTAANNNNNNNNNNNNNNNGAAATTCGTAGATCGGTGCGGGACGAACTACAGCGAAAGCATTTGCCAAGGATGT
TTTCATTAATCAAGAACGAAAGTTGGAGTATCGAAGTCGATTAGATCTCGTCGTAGTTCCAACTATAAACGATGCCAACT
AGCACTCCGCTAATAANGTATTAGTACGTTAGCGGGTTGCTTCCGGGAAACCAAAGTCTTTGGGCTCCGGGGGAAGTATG
GTTGCAAAGCTGAAACTTAAAGGAATTGGCGG
>79_013_Catalonia01_type
GTGCCAGCAGCCGCGGCAATTCCAGTTCCAATAGTGTATACTAAAGTTGCTGCAGTTGAAAAGCTCGTAGTTGGATCTCG
GCTTGCTAGCGCGCAAAGCGCGAAAGTAGGCCTTTGCTGTAGTTGAGTGCTACGGCTTTACCTTGAACAAAATAGAGTGC
TTAAGGCAAGCATTCTGCTTGAATATCTCAGCATGGAATAATAGAAAAAGACTTTTCTGTTGGTTTACCAGTAGTAAAAG
TAATGATTAANNNNNNNNNNGAGGTGAAATTCGTAGATCGGTGCAGGACGAACTACAGCGAAAGCATTTGCCAAGGATGT
TTTCATTAATCAAGAACGAAAGTTGGAGTATCGAAGTCGATTAGATCTCGTCGTAGTTCCAACTATAAACGATGCCAACT
AGCACTCCGCTAATAAGANNTTTTGACATTAGCGGGTTGCTTCCGGGAAACCAAAGTCTTTGGGCTCCGGGGGAAGTATG
GTTGCAAAGCTGAAACTTAAATGAATTGACGG
>81_043_China02_type
GTGCCAGCAGCCGCGGCAATTCCAGTTCCAATAGTGTATACTAAAGTTGTTGCAGTTGAAAAGCTCGTAGTTGGATCTCG
GTTTGCTTGTGTGCAGTGTATGCAAGTAGGCCATTGCTGTAGTGTATNGCTATGGCTTTACCTTGAACAAAATAGAGTGC
TTAAGGCAAGCATTCTGCTAGAATATCTCAGCATGGAATAATAGAAAAGGACTTTTCTATTGGTTAANCAGTGGCNAAAG
TAATGATTAACNNNNNNNNNNAGGTGAAATTCGTAGATCGGTGCAGGACGAACTACAGCGAAAGCATTTGCCAAGGATGT
TTTCATTAATCAAGAACGAAAGTTGGAGTATCGAAGTCGATTAGATCTCGTCGTAGTTCCAACTATAAACGATGCCAACT
AGTACTCCGCTAATAANGTATTGATACATTAGCGGGTTGCTTCCGGGAAACCAAAGTCTTTGGGCTCCGGGGGAAGTATG
GTTGCAAAGCTGAAACTTAAAGAAATTGACGG
>82_031_D_moschatum
GTGCCAGCAGCCGCGGCAATTCCAGTTCCAATAGTGTATACTAAAGTTGCTGCAGTTGAAAAGCTCGTAGTTGGATCTCG
GTTTGCTGGCGCACAAGGTGCGCAAGTAGGCCTGTGCTGTAGTTGAGTGCTACGGCTTTACCTTGAACAAAATAGAGTGC
TTAAGGCAAGCATTCTGCTTGAATATCTCAGCATGGAATAATAGAAAAAGACNTTTCTATTGGTTAGCCNNNAGTGAAAG
TAATGATTAACGNNNNNNNNNNGGTGAAATTCGTAGACCGGTGCAGGACGAACTACAGCGAAAGCATTTGCCAAGGATGT
TTTCATTAATCAAGAACGACAGTTGGAGTATCGAAGTCGATTAGATCTCGTCGTAGTTCCAACTATAAACGATGCCAACT
AGCACTCCGCTAATAATGNTTTGTTACATTAGCGGGTGGCTTCCGGGAAACCAAAGTCTTTGGGCTCCGGGGGAAGTATG
GTTGCAAAGCTGAAACTTAAATGAATTGACGG
>83_065_Tenerife01_type
GTGCCAGCAGCCGCGGCAATTCCAGTTCCAATAGTGTATACTAAAGTTGCTGCAGTTGAAAAGCTCGTAGTTGGATCTCG
GTGTACTAGCATGTGGAACGTGCAAGTAGGCCTGTGCTGTAGTTTAGNACTATGGCTTTACCTTGAACAAAATAGAGTGC
TTAAGGCAAGCATTCTGCTTGAATATCTCAGCATGGAATAATAGAATAAGACTTTTCTATTGGTTAACCGGTAGTNAAAG
TAATGATTAACNNNNNNNNNNNNNNGAAATTCGTAGATCGGTGCAGGACGTACTACAGCGAAAGCATTTGCCAAGAATGT
TTTCATTAATCAAGAACGACAGTTGGAGTATCAAAGACGATTAGATCTCGTCGTAGTTCCAACTATAAACGATGCCAACT
AGCACTCCGCTAATAATATTTGGATACATTAGCGGGTGGCTTCCGGGAAACCAAAGTCTTTGGGCTCCGGGGGGAGTATG
GTTGCAAGGCTGAAACTTAAAGGAATTGGCGG
>84_029_D_eledones
GTGCCAGCAGCCGCGGCAATTCCAGTTCCAATAGTGTATACTAAAGTTGCTGCAGTTGAAAAGCTCGTAGTTGGATCTCG
GCTTGCTAGCGTGTGGAGCGCGCAAGTAGGCCTTTGCTGTAGCTTAACGCTACGGCTTTACCTTGAACAAAATAGAGTGC
TTAAAGCAAGCATTCTGCTTGAATATCTCAGCATGGAATAATAGAATACGACTTTTCTGTTGGTTTACCNNNAGCAAAAG
TAATGANNNNNNNNNNNNNNNNNGTGAAATTCGTAGATCGGTGCAGGACGTACTACAGCGAAAGCATTTGCCAAGGATGT
TTTCATTAATCAAGAACGACAGTTGGAGTATCGAAGTCGATTAGATCTCGTCGTAGTTCCAACTATAAACGATGCCAACT
AGCACTCCGCTGGTAATATTTTTTTACACTAGCGGGTGGCTTCCGGGAAACCAAAGTCTTTGGGCTCCGGGGGAAGTATG
GTTGCAAAGCTGAAACTTAAATAAATTGACGG
>85_003_Australia03_type
GTGCCAGCAGCCGCGGCAATTCCAGTTCCAATAGTGTATACTAAAGTTGCTGCAGTTGAAAAGCTCGTAGTTGGATCTCA
GTTTGCTGGCATGTGTAATGTGTCAGTCAGCTTATGCTATAGCTGGTNNCTATGGCTTTACCTTGAACAAAATAGAGTGC
TTAAGGCAAGCATTCTGCTTGAATATCTCAGCATGGAATAATAGAATAAGACTTTTCTATTGGTTAANCGATAGTAAAAG
TAATGATTAACNNNNNNNNNNNGGTGAAATTCGTAGATCGGTGCAGGACGTACTACAGCGAAAGCATTTGCCAAGAATGT
TTTCATTAATCAAGAACGACAGTTGGAGTATCGAAGTCGATTAGATCTCGTCGTAGTTCCAACTATAAACGATGCCAACT
AGCATTCCGCTAATAATATCTTGATACATTAGCGGGTGGCTTCCGGGAAACCAAAGTTTTTGGGCTCTGGGGGGAGTATG
GTTGCAAGGCTGAAACTTAAAGAAATTGACGG
>86_031_D_moschatum
GTGCCAGCAGCCGCGGCAATTCCAGTTCCAATAGTGTATACTAAAGTTGCTGCAGTTGAAAAGCTCGTAGTTGGATCTCG
GTTTGCTGGCGCACAAGGTGCGCAAGTAGGCCTGTGCTGTAGTTGAGTGCTACGGCTTTACCTTGAACAAAATAGAGTGC
TTAAGGCAAGCATTCTGCTTGAATATCTCAGCATGGAATAATAGAAAAAGACNTTTCTATTGGTTAGCCNNNAGTGAAAG
TAATGATTAACNNNNCGCTAGTGGTGAAATTCGTAGAGCGGTGCAGGACGAACTACAGCAAAAGCATTTGCCAAGGATTT
TTTCATTAATCAAGAACGACAGTTGGAGTATCGAAGTCGATTAGATCTCGTCGTAGTTCCAACTATAAACGATGCCAACT
AACACTCCGCCAATAATGNNNNNNTTTGTTAGCGGGTGGCTTCCGGGAAACCAAAGTCTTTGGGCTCCGGGGGAAGTATG
GTTGCAAAGCTGAAACTTAAATAAATTGACGG
>87_058_Porto03_type
GTGCCAGCAGCCGCGGCAATTCCAGTTCCAATAGTGTATACTAAAGTTGCTGCAGTTGAAAAGCTCGTAGTTGGATCTCG
GTTTGCTAGCATGTGGAACGTGCCAGTAGGCCTTTGCTGTAGTTTAGNACTATGGCTTTACCTTGAACAAAATAGAGTGC
TTAAGGCAAGCATTCTGCTTGAATATCTCAGCATGGAATAATAGAATAAGACTTTTCTATTGGTTAACCGATAGCNAAAG
TAATGATTAANNNNNNNNNNNAGGTGAAATTCGTAGATCGGTGCAGGACGTACTACAGCGAAAGCATTTGCCAAGAATGT
TTTCATTAATCAAGAACGACAGTTGGAGTATCGAAGTCGATTAGATCTCGTCGTAGTTCCAACTATAAACGATGCCAACT
AGCACTCCGCTAGTAATATTTTGATACACTAGCGGGTGGCTTCCGGGAAACCAAAGTCTTTGGGCTCCGGGGGGAGTATG
GTTGCAAGGCTGAAACTCAAATAAATTGACGG
>88_033_Dic01_type
GTGCCAGCAGCCGCGGCAATTCCAGTTCCAATAGTGTATACTAAAGTTGCTGCAGTTGAAAAGCTCGTAGTTGGATCTCG
GCTTGCTAGCGCGCGAGGCGTGTGAGTAGGCCTTTGCTGTAGTTGAGTGCTACGGCTTTACCTTGAACAAAATAGAGTGC
TTAAGGCAAGCATTCTGCTTGAATATCTCAGCATGGAATAATAGAAAAAGACTTTTCTGTTGGTTTACCAGTAGTAAAAG
TAATGATTAANNNNNNNNNNNNNGTGAAATTCGTAGATCGGTGCGGGACGAACTACAGCGAAAGCATTTGCCAAGGATGT
TTTCATTAATCAAGAACGAAAGTTGGAGTATCGAAGTCGATTAGATCTCGTCGTAGTTCCAACTATAAACGATGCCAACT
AGCACTCCGCTAATAANGTATTAGTACGTTAGCGGGTTGCTTCCGGGAAACCAAAGTCTTTGGGCTCCGGGGGAAGTATG
GTTGCAAAGCTGAAACTCAAAGAAATTGGCGG
>89_004_Australia04_type
GTGCCAGCAGCCGCGGCAATTCCAGTTCCAATAGTGTATACTAAAGTTGCTGCAGTTGAAAAGCTCGTAGTTGGATCTCG
GTTTGCTGGCATGCAATGTGTGCAAGCAAGCCTTTGCTGTAGTTGATTACTATGGCTTTACCTTGAACAAAATAGAGTGC
TTAAGGCAAGCATTCTGCTTGAATATCTCAGCATGGAATAATAGAAAAAGACTTTTCTGTTGGTTTACCAGTAGTAAAAG
TAATGATTANNNNNNNNNNNNAGGTGAAATTCGTAGATCGGTGCAGGACGAACTACAGCGAAAGCATTTGCCAAGGATGT
TTTCATTAATCAAGAACGACAGTTGGAGTATCGAAGTCGATTAGATCTCGTCGTAGTTCCAACTATAAACGATGCCAACT
AGCACTCCGCTAATAAAGTTTTAATGCATTAGCGGGTGGCTTCCGGGAAACCAAAGTCTTTGGGCTCCGGGGGAAGTATG
GTTGCAAAGCTGAAACTTAAAGAAATTGACGG
>90_014_Catalonia02_type
GTGCCAGCCGCCGCGGCAATTCCAGTTCCAATAGTGTATACTAAAGTTGCTGCAGCTGAAAAGATCGTAGTTGGATCTCG
GCTTGCTAGCGCGCGAAACGTGTGAGTAGGCCTTTGCTGTAGTTGAGTTCTACGGCTTTACCTTGAACAAAATAGAGTGC
TTAAGGCAAGCATTCTGCTTGAATATCTCAGCATGGAATAATAGAAAAAGACTTTTTTGTTGGTTTACCAGTAGTAAAAG
TAATGATTANNNNNNNNNNNNAGGTGAAATTCGTAGATCGGTGCGGGACGAACTACAGCGAAAGCATTTGCCAAGGATGT
TTTCATTAATCAAGAACGAAAGTTGGAGTATCGAAGTCGATTAGATCTCGTCGTAGTTCCAACTATAAACGATGCCAACT
AGCACTCCGCTAATAANGTATTAGTACGTTAGCGGGTTGCTTCCGGGAAACCAAAGTCTTTGGGCTCCGGGGGAAGTATG
GTTGCAAAGCTGAAACTCAAATAAATTGACGG
>92_013_Catalonia01_type
GTGCCAGCAGCCGCGGCAATTCCAGTTCCAATAGTGTATACTAAAGTTGCTGCAGTTGAAAAGCTCGTAGTTGGATCTCG
GCTTGCTAGCGCGCAAAGCGCGAAAGTAGGCCTTTGCTGTAGTTGAGTGCTACGGCTTTACCTTGAACAAAATAGAGTGC
TTAAGGCAAGCATTCTGCTTGAATATCTCAGCATGGAATAATAGAAAAAGACTTTTCTGTTGGTTTACCAGTAGTAAAAG
TAATGATTAANNNNNNNNNNNNNNTGAAATTCGTAGATCGGTGCAGGACGAACTACAGCGAAAGCATTTGCCAAGGATGT
TTTCATTAATCAAGAACGAAAGTTGGAGTATCGAAGTCGATTAGATCTCGTCGTAGTTCCAACTATAAACGATGCCAACT
AGCACTCCGCTAATAAGANNTTTTGACATTAGCGGGTTGCTTCCGGGAAACCAAAGTCTTTGGGCTCCGGGGGAAGTATG
GTTGCAAAGCTGAAACTCAAAGAAATTGACGG
>93_033_Dic01_type
GTGCCAGCAGCCGCGGCAATTCCAGTTCCAATAGTGTATACTAAAGTTGCTGCAGTTGAAAAGCTCGTAGTTGGATCTCG
GCTTGCTAGCGCGCGAGGCGTGTGAGTAGGCCTTTGCTGTAGTTGAGTGCTACGGCTTTACCTTGAACAAAATAGAGTGC
TTAAGGCAAGCATTCTGCTTGAATATCTCAGCATGGAATAATAGAAAAAGACTTTTCTGTTGGTTTACCAGTAGTAAAAG
TAATGATTANNNNNNNNNNNGAGGTGAAATTCGTAGATCGGTGCGGGACGAACTACAGCGAAAGCATTTGCCAAGGATGT
TTTCATTAATCAAGAACGAAAGTTGGAGTATCGAAGTCGATTAGATCTCGTCGTAGTTCCAACTATAAACGATGCCAACT
AGCACTCCGCTAATAANGTATTAGTACGTTAGCGGGTTGCTTCCGGGAAACCAAAGTCTTTGGGCTCCGGGGGAAGTATG
GTTGCAAAGCTGAAACTTAAATAAATTGACGG
>94_040_Faro05_type
GTGCCAGCAGCCGCGGCAATTCCAGTTCCAATAGTGTATACTAAAGTTGCTGCAGTTGAAAAGCTCGTAGTTGGATCTCG
GCTTGCTAGCGCGCGAGGCGTGTGAGTAGGCCTTTGCTGTAGTTGAGTGCTACGGCTTTACCTTGAACAAAATAGAGTGC
TTAAGGCAAGCATTCTGCTTGAATATCTCAGCATGGAATAATAGAAAAAGACTTTTCTGTTGGTTTACCAGTAGTAAAAG
TAATGATTAACNNNNNNNNNGAGGTGAAATTCGTAGACCGGTGCAGGACGAACTACAGCGAAAGCATTTGCCAAGGATGT
TTTCATTAATCAAGAACGACAGTTGGAGTATCGAAGTCGATTAGATCTCGTCGTAGTTCCAACTATAAACGATGCCAACT
AGCACTCCGCTAATAATGNTTTGTTACATTAGCGGGTGGCTTCCGGGAAACCAAAGTCTTTGGGCTCCGGGGGAAGTATG
GTTGCAAAGCTGAAACTTAAAGAAATTGACGG
>95_044_China03_type
GTGCCAGCCGCCGCGGCAATTCCAGTTCCAATAGTGTATACTAAAGTTGCTGCAGTTGAAAAGCTCGTAGTTGGATCTCG
GCTTGTTTGTGTGTAATGCATGCAAGTAGGCCATTGCTGTAGTTAGANNCTATGGCTTTACCTTGAACAAAATAGAGTGC
TTAAGGCAAGCATTCTGCTTGAATATCTCAGCATGGAATAATAGAAAAGGACTTTTTTATTGGTTAANCAGTAGCNAAAG
TAATGATTAACNNNNNNNNNGAGGTGAAATTCGTAGACCGGTGCAGGACGAACTACAGCGAAAGCATTTGCCAAGGATGT
TTTCATTAATCAAGAACGAAAGTTGGAGTATCGAAGTCGATTAGATCTCGTCGTAGTTCCAACTATAAACGATGCCAACT
AGTACCCCGCTAATAANGTATTTGTACATTAGCGGGTTGCTTCCGGGAAACCAAAGTCTTTGGGCTCCGGGGGAAGTATG
GTTGCAAAGCTGAAACTCAAATAAATTGACGG
>96_033_Dic01_type
GTGCCAGCAGCCGCGGCAATTCCAGTTCCAATAGTGTATACTAAAGTTGCTGCAGTTGAAAAGCTCGTAGTTGGATCTCG
GCTTGCTAGCGCGCGAGGCGTGTGAGTAGGCCTTTGCTGTAGTTGAGTGCTACGGCTTTACCTTGAACAAAATAGAGTGC
TTAAGGCAAGCATTCTGCTTGAATATCTCAGCATGGAATAATAGAAAAAGACTTTTCTGTTGGTTTACCAGTAGTAAAAG
TAATGATTNNNNNNNNNNNNNAGGTGAAATTCGTAGATCGGTGCGGGACGAACTACAGCGAAAGCATTTGCCAAGGATGT
TTTCATTAATCAAGAACGAAAGTTGGAGTATCGAAGTCGATTAGATCTCGTCGTAGTTCCAACTATAAACGATGCCAACT
AGCACTCCGCTAATAANGTATTAGTACGTTAGCGGGTTGCTTCCGGGAAACCAAAGTCTTTGGGCTCCGGGGGAAGTATG
GTTGCAAAGCTGAAACTTAAAGAAATTGACGG
>97_060_Pseud_truncatum
GTGCCAGCAGCCGCGGCAATTCCAGTTCCAAAAGTGTATACTAAAGTTGCTGCAGTTGAAAAGCTCGTAGTTGGATCTCG
GTTTGCTGGTGCGTGGTGCCCNNNAGTAGGCCTGTGCTGTAGTTGAGTGCTACGGCTTTACCTTGAACAAAATAGAGTGC
TTAAGGCAAGCATTCTGCTTGAATATCTCAGCATGGAATAATAGAAAAAGACNTTTCTATTGGTTTGCCNNNAGTGAAAG
TAATGATTAACAGNNNNNNNNNNGTGAAATTCGTAGACCGGTGCAGGACGAACTACAGCGAAAGCATTTGCCAAGAATGT
TTTCATTAATCAAGAACGAAAGTTGGAGTATCGAAGTCGATTAGATCTCGTCGTAGTTCCAACTATAAACGATGCCAACT
AGCACTCCGCTGATAATGTCTTGTTACATTAGCGGGTGGCTTCCGGGAAACCAAAGTCTTTGGGCTCCGGGGGAAGTATG
GTTGCAAAGCTGAAACTTAAAGAAATTGACGG
>100_031_D_moschatum
GTGCCAGCAGCCGCGGCAATTCCAGTTCCAATAGTGTATACTAAAGTTGCTGCAGTTGAAAAGCTCGTAGTTGGATCTCG
GTTTGCTGGCGCACAAGGTGCGCAAGTAGGCCTGTGCTGTAGTTGAGTGCTACGGCTTTACCTTGAACAAAATAGAGTGC
TTAAGGCAAGCATTCTGCTTGAATATCTCAGCATGGAATAATAGAAAAAGACNTTTCTATTGGTTAGCCNNNAGTGAAAG
TAATGATTAACNNNNNNNNNNAGGTGAAATTCGTAGACCGGTGCAGGACGAACTACAGCGAAAGCATTTGCCAAGGATGT
TTTCATTAATCAAGAACGACAGTTGGAGTATCGAAGTCGATTAGATCTCGTCGTAGTTCCAACTATAAACGATGCCAACT
AGCACTCCGCTAATAATGNTTTGTTACATTAGCGGGTGGCTTCCGGGAAACCAAAGTCTTTGGGCTCCGGGGGAAGTATG
GTTGCAAAGCTGAAACTTAAATAAATTGACGG
>101_048_WItaly02_type
GTGCCAGCAGCCTCGGCAATTCCGGTTCCAATAGTGTATACTAAAGTTGCTGCAGTAAAAAACCTCGTAGTTGAATCTCG
GTTTGCTGGCGCACAAGGTGGGCAACTAGGCNNNNNCTGTAGTTGAGTGCTACGGCTTTACCTTGAACAAAATAGAGTGC
TTAAGGGAAGCATTCTGCTTGAATATCTCAGCATGGAATAATAAAAAAAGACNTTTCTATTGGTTAGCCNNNAGTGAAAG
TAATGATTAACGTATTGCTAGAGGTGAAATTCGTAGACCGGTGCAGGACGAACTACAGCGAAAGCATTTGGCAAGGATGT
TTTCATTAATCAAGAACGACAGTTGGAGTATCGAAGTCGATTAAATCTCGTCGTAGTTACAACTANAAACGATGCCAACT
AGCACTCCNCTAATAATGNTTTGTTACATTAGCGGGTGGCTTCCGGGAAACCCAAGTTTTTGGGCNCCGGGGGAAGTATG
GTTGCAAAGCTGAAACTTAAAGAAATTGACGG
>102_043_China02_type
GTGCCAGCAGCCGCGGCAATTCCAGTTCCAATAGTGTATACTAAAGTTGTTGCAGTTGAAAAGCTCGTAGTTGGATCTCG
GTTTGCTTGTGTGCAGTGTATGCAAGTAGGCCATTGCTGTAGTGTATNGCTATGGCTTTACCTTGAACAAAATAGAGTGC
TTAAGGCAAGCATTCTGCTAGAATATCTCAGCATGGAATAATAGAAAAGGACTTTTCTATTGGTTAANCAGTGGCNAAAG
TAATGATTAACNNNNNNNNNNAGGTGAAATTCGTAGATCGGTGCAGGACGAACTACAGCGAAAGCATTTGCCAAGGATGT
TTTCATTAATCAAGAACGAAAGTTGGAGTATCGAAGTCGATTAGATCTCGTCGTAGTTCCAACTATAAACGATGCCAACT
AGTACTCCGCTAATAANGTATTGATACATTAGCGGGTTGCTTCCGGGAAACCAAAGTCTTTGGGCTCCGGGGGAAGTATG
GTTGCAAAGCTGAAACTCAAATGAATTGGCGG
>103_060_Pseud_truncatum
GTGCCAGCAGCCGCGGCAATTCCAGTTCCAAAAGTGTATACTAAAGTTGCTGCAGTTGAAAAGCTCGTAGTTGGATCTCG
GTTTGCTGGTGCGTGGTGCCCNNNAGTAGGCCTGTGCTGTAGTTGAGTGCTACGGCTTTACCTTGAACAAAATAGAGTGC
TTAAGGCAAGCATTCTGCTTGAATATCTCAGCATGGAATAATAGAAAAAGACNTTTCTATTGGTTTGCCNNNAGTGAAAG
TAATGATTAACGANNNNNNNNNNGTGAAATTCGTAGACCGGTGCAGGACGAACTACAGCGAAAGCATTTGCCAAGAATGT
TTTCATTAATCAAGAACGAAAGTTGGAGTATCGAAGTCGATTAGATCTCGTCGTAGTTCCAACTATAAACGATGCCAACT
AGCACTCCGCTGATAATGTCTTGTTACATTAGCGGGTGGCTTCCGGGAAACCAAAGTCTTTGGGCTCCGGGGGAAGTATG
GTTGCAAAGCTGAAACTTAAAGAAATTGACGG
>105_033_Dic01_type
GTGCCAGCAGCCGCGGCAATTCCAGTTCCAATAGTGTATACTAAAGTTGCTGCAGTTGAAAAGCTCGTAGTTGGATCTCG
GCTTGCTAGCGCGCGAGGCGTGTGAGTAGGCCTTTGCTGTAGTTGAGTGCTACGGCTTTACCTTGAACAAAATAGAGTGC
TTAAGGCAAGCATTCTGCTTGAATATCTCAGCATGGAATAATAGAAAAAGACTTTTCTGTTGGTTTACCAGTAGTAAAAG
TAATGATTANNNNNNNNNNNNNNNTGAAATTCGTAGATCGGTGCGGGACGAACTACAGCGAAAGCATTTGCCAAGGATGT
TTTCATTAATCAAGAACGAAAGTTGGAGTATCGAAGTCGATTAGATCTCGTCGTAGTTCCAACTATAAACGATGCCAACT
AGCACTCCGCTAATAANGTATTAGTACGTTAGCGGGTTGCTTCCGGGAAACCAAAGTCTTTGGGCTCCGGGGGAAGTATG
GTTGCAAAGCTGAAACTTAAATGAATTGACGG
>106_049_Lisbon01_type
GTGCCAGCAGCCGCGGCAATTCCAGTTCCAAAAGTGTATACTAAAGTTGCTGCAGTTGAAAAGCTCGTAGTTGGATCTCG
GTTTGCTGGTGCGTGGTGCCCNNNAGTAGGCCTGTGCTGTAGTTGAGTGCTACGGCATTACCTTGAACAAAATAGAGTGC
TTAAGGCAAGCATTCTGCTTGAATATCTCAGCATGGAATAATAGAAAAAGACNTTTCTATTGGTTTGCCNNNAGTGAAAG
TAATGATTAACNNNNNNNNNNAGGTGAAATTCGTAGACCGGTGCAGGACGAACTACAGCGAAAGCATTTGCCAAGAATGT
TTTCATTAATCAAGAACGAAAGTTGGAGTATCGAAGTCGATTAGATCTCGTCGTAGTTCCAACTATAAACGATGCCAACT
AGCACTCCGCTGATAATGTCTTGTTACATTAGCGGGTGGCTTCCGGGAAACCAAAGTCTTTGGGCTCCGGGGGAAGTATG
GTTGCAAAGCTGAAACTCAAAGAAATTGACGG
>107_049_Lisbon01_type
GTGCCAGCAGCCGCGGCAATTCCAGTTCCAAAAGTGTATACTAAAGTTGCTGCAGTTGAAAAGCTCGTAGTTGGATCTCG
GTTTGCTGGTGCGTGGTGCCCNNNAGTAGGCCTGTGCTGTAGTTGAGTGCTACGGCTTTACCTTGAACAAAATAGAGTGC
TTAAGGCAAGCATTCTGCTTGAATATCTCAGCATGGAATAATAGAAAAAGACNTTTCTATTGGTTTGCCNNNAGTGAAAG
TAATGATTAACNNGNNNNNNNNNNTGAAATTCGTAGACCGGTGCAGGACGAACTACAGCGAAAGCATTTGCCAAGAATGT
TTTCATTAATCAAGAACGAAAGTTGGAGTATCGAAGTCGATTAGATCTCGTCGTAGTTCCAACTATAAACGATGCCAACT
AGCACTCCGCTGATAATGTCTTGTTACATTAGCGGGTGGCTTCCGGGAAACCAAAGTCTTTGGGCTCCGGGGGAAGTATG
GTTGCAAAGCTGAAACTTAAATAAATTGGCGG
>109_033_Dic01_type
GTGCCAGCAGCCGCGGCAATTCCAGTTCCAATAGTGTATACTAAAGTTGCTGCAGTTGAAAAGCTCGTAGTTGGATCTCG
GCTTGCTAGCGCGCGAGGCGTGTGAGTAGGCCTTTGCTGTAGTTGAGTGCTACGGCTTTACCTTGAACAAAATAGAGTGC
TTAAGGCAAGCATTCTGCTTGAATATCTCAGCATGGAATAATAGAAAAAGACTTTTCTGTTGGTTTACCAGTAGTAAAAG
TAATGATTAANNNNNNNNNNNNGGTGAAATTCGTAGATCGGTGCGGGACGAACTACAGCGAAAGCATTTGCCAAGGATGT
TTTCATTAATCAAGAACGAAAGTTGGAGTATCGAAGTCGATTAGATCTCGTCGTAGTTCCAACTATAAACGATGCCAACT
AGCACTCCGCTAATAANGTATTAGTACGTTAGCGGGTTGCTTCCGGGAAACCAAAGTCTTTGGGCTCCGGGGGAAGTATG
GTTGCAAAGCTGAAACTCAAAGAAATTGACGG
>110_069_Tyrh01_type
GTGCCAGCAGCCGCGGCAATTCCAGTTCCAATAGTGTATACTAAAGTTGCTGCAGTTGAAAAGCTCGTAGTTGGATCTCG
GTTTGCTGGCGCACAAGGTGCGCAAGTAGGCCTGTGCTGTAGTTGAGTGCTACGGCTTTACCTTGAACAAAATAGAGTGC
TTAAGGCAAGCATTCTGCTTGAATATCTCAGCATGGAATAATAGAAAAAGACNTTTCTATTGGTTAGCCNNNAGTGAAAG
TAATGATTAACNANNNNNNNNNNGTGAAATTCGTAGACCGGTGCAGGACGAACTACAGCGAAAGCATTTGCCAAGGATGT
TTTCATTAATCAAGAACGACAGTTGGAGTATCGAAGTCGATTAGATCTCGTCGTAGTTCCAACTATAAACGATGCCAACT
AGCACTCCGCTAATAATGNTTTGTTACATTAGCGGGTGGCTTCCGGGAAACCAAAGTCTTTGGGCTCCGGGGGAAGTATG
GTTGCAAAGCTGAAACTCAAAGGAATTGACGG
>111_013_Catalonia01_type
GTGCCAGCAGCCGCGGCAATTCCAGTTCCAATAGTGTATACTAAAGTTGCTGCAGTTGAAAAGCTCGTAGTTGGATCTCG
GCTTGCTAGCGCGCAAAGCGCGAAAGTAGGCCTTTGCTGTAGTTGAGTGCTACGGCTTTACCTTGAACAAAATAGAGTGC
TTAAGGCAAGCATTCTGCTTGAATATCTCAGCATGGAATAATAGAAAAAGACTTTTCTGTTGGTTTACCAGTAGTAAAAG
TAATGATTANNNNNNNNNNNGAGGTGAAATTCGTAGATCGGTGCAGGACGAACTACAGCGAAAGCATTTGCCAAGGATGT
TTTCATTAATCAAGAACGAAAGTTGGAGTATCGAAGTCGATTAGATCTCGTCGTAGTTCCAACTATAAACGATGCCAACT
AGCACTCCGCTAATAAGANNTTTTGACATTAGCGGGTTGCTTCCGGGAAACCAAAGTCTTTGGGCTCCGGGGGAAGTATG
GTTGCAAAGCTGAAACTCAAATAAATTGACGG
>112_069_Tyrh01_type
GTGCCAGCAGCCGCGGCAATTCCAGTTCCAATAGTGTATACTAAAGTTGCTGCAGTTGAAAAGCTCGTAGTTGGATCTCG
GTTTGCTGGCGCACAAGGTGCGCAAGTAGGCCTGTGCTGTAGTTGAGTGCTACGGCTTTACCTTGAACAAAATAGAGTGC
TTAAGGCAAGCATTCTGCTTGAATATCTCAGCATGGAATAATAGAAAAAGACNTTTCTATTGGTTAGCCNNNAGTGAAAG
TAATGATTAACNANNNNNNNNNNGTGAAATTCGTAGACCGGTGCAGGACGAACTACAGCGAAAGCATTTGCCAAGGATGT
TTTCATTAATCAAGAACGACAGTTGGAGTATCGAAGTCGATTAGATCTCGTCGTAGTTCCAACTATAAACGATGCCAACT
AGCACTCCGCTAATAATGNTTTGTTACATTAGCGGGTGGCTTCCGGGAAACCAAAGTCTTTGGGCTCCGGGGGAAGTATG
GTTGCAAAGCTGAAACTTAAATGAATTGGCGG
>113_029_D_eledones
GTGCCAGCAGCCGCGGCAATTCCAGTTCCAATAGTGTATACTAAAGTTGCTGCAGTTGAAAAGCTCGTAGTTGGATCTCG
GCTTGCTAGCGTGTGGAGCGCGCAAGTAGGCCTTTGCTGTAGTTTCACACTACGGCTTTACCTTGAACAAAATAGAGTGC
TTAAAGCAAGCATTCTGCTTGAATATCTCAGCATGGAATAATAGAATACGACTTTTCTGTTGGTTTACCNNNAGCAAAAG
TAATGATTAACNANNNNNNNNNNGTGAAATTCGTAGATCGGTGCAGGACGTACTACAGCGAAAGCATTTGCCAAGGATGT
TTTCATTAATCAAGAACGACAGTTGGAGTATCGAAGTCGATTAGATCTCGTCGTAGTTCCAACTATAAACGATGCCAACT
AGCACTCCGCTGGTAATATTTTTTTACACTAGCGGGTGGCTTCCGGGAAACCAAAGTCTTTGGGCTCCGGGGGAAGTATG
GTTGCAAAGCTGAAACTCAAATAAATTGGCGG
>114_065_Tenerife01_type
GTGCCAGCAGCCGCGGCAATTCCAGTTCCAATAGTGTATACTAAAGTTGCTGCAGTTGAAAAGCTCGTAGTTGGATCTCG
GTGTACTAGCATGTGGAACGTGCAAGTAGGCCTGTGCTGTAGTTTAGNACTATGGCTTTACCTTGAACAAAATAGAGTGC
TTAAGGCAAGCATTCTGCTTGAATATCTCAGCATGGAATAATAGAATAAGACTTTTCTATTGGTTAACCGGTAGTNAAAG
TAATGATTANNNNNNNNNNNNNNGTGAAATTCGTAGATCGGTGCAGGACGTACTACAGCGAAAGCATTTGCCAAGAATGT
TTTCATTAATCAAGAACGACAGTTGGAGTATCAAAGACGATTAGATCTCGTCGTAGTTCCAACTATAAACGATGCCAACT
AGCACTCCGCTAATAATATTTGGATACATTAGCGGGTGGCTTCCGGGAAACCAAAGTCTTTGGGCTCCGGGGGGAGTATG
GTTGCAAGGCTGAAACTTAAAGAAATTGACGG
>115_044_China03_type
GTGCCAGCAGCCGCGGCAATTCCAGTTCCAATAGTGTATACTAAAGTTGCTGCAGTTGAAAAGCTCGTAGTTGGATCTCG
GCTTGTTTGTGTGTAATGCATGCAAGTAGGCCATTGCTGTAGTTAGANNCTATGGCTTTACCTTGAACAAAATAGAGTGC
TTAAGGCAAGTATTCTGCTTGAATATCTCAGCATGGAATAATAGAAAAGGACTTTTTTATTGGTTAANCAGTAGCNAAAG
TAATGATTAACGNNNNNNNNNNGGTGAAATTCGTAGACCGGTCCAGGACGAACTACAGCGAAAGCATTTGCCAAGGATGT
TTTCATTAATCAAGAACGAAAGTTGGAGTATCGAAGTCGATTAGATCTCGTCGTAGTTCCAACTATAAACGATGCCAACT
AGTACCCCGCTAATAANGTATTTGTACATTAGCGGGTTGCTTCCGGGAAACCAAAGTCTTTGGGCTCCGAGGGAAGTATG
GTTGCAAAGCTGAAACTTAAAGAAATTGACGG
>116_069_Tyrh01_type
GTGCCAGCCGCCGCGGCAATTCCAGTTCCAATAGTGTATACTAAAGTTGCTGCAGTTGAAAAGCTCGTAGTTGGATCTCG
GTTTGCTGGCGCACAAGGTGCGCAAGTAGGCCTGTGCTGTAGTTGAGTGCTACGGCTTTACCTTGAACAAAATAGAGTGC
TTAAGGCAAGCATTCTGCTTGAATATCTCAGCATGGAATAATAGAAAAAGACNTTTCTATTGGTTAGCCNNNAGTGAAAG
TAATGATTAACNNNNNNNNNGAGGTGAAATTCGTAGACCGGTGCAGGACGAACTACAGCGAAAGCATTTGCCAAGGATGT
TTTCATTAATCAAGAACGACAGTTGGAGTATCGAAGTCGATTAGATCTCGTCGTAGTTCCAACTATAAACGATGCCAACT
AGCACTCCGCTAATAATGNTTTGTTACATTAGCGGGTGGCTTCCGGGAAACCAAAGTCTTTGGGCTCCGGGGGAAGTATG
GTTGCAAAGCTGAAACTCAAATAAATTGACGG
>118_031_D_moschatum
GTGCCAGCAGCCGCGGTAATTCCAGCTCCGGTAGCGTATATTAAAATTGTTGCGTTTGAAAAGCTCGTAGTTGGATCTCG
GTTTGCTGGCGCACAAGGTGCGCAAGTAGGCCTGTGCTGTAGTTGAGTGCTACGGCTTTACCTTGAACAAAATAGAGTGC
TTAAGGCAAGCATTCTGCTTGAATATCTCAGCATGGAATAATAGAAAAAGACNTTTCTATTGGTTAGCCNNNAGTGAAAG
TAATGATTAACNNNNNNNNNGAGGTGAAATTCGTAGACCGGTGCAGGACGAACTACAGCGAAAGCATTTGCCAAGGATGT
TTTCATTAATCAAGAACGACAGTTGGAGTATCGAAGTCGATTAGATCTCGTCGTAGTTCCAACTATAAACGATGCCAACT
AGCACTCCGCTAATAATGNTTTGTTACATTAGCGGGTGGCTTCCGGGAAACCAAAGTCTTTGGGCTCCGGGGGAAGTATG
GTTGCAAAGCTGAAACTTAAATGAATTGACGG
>119_033_Dic01_type
GTGCCAGCAGCCGCGGCAATTCCAGTTCCAATAGTGTATACTAAAGTTGCTGCAGTTGAAAAGCTCGTAGTTGGATCTCG
GCTTGCTAGCGCGCGAGGCGTGTGAGTAGGCCTTTGCTGTAGTTGAGTGCTACGGCTTTACCTTGAACAAAATAGAGTGC
TTAAGGCAAGCATTCTGCTTGAATATCTCAGCATGGAATAATAGAAAAAGACTTTTCTGTTGGTTTACCAGTAGTAAAAG
TAATGATTAANNNNNNNNNNNAGGTGAAATTCGTAGATCGGTGCGGGACGAACTACAGCGAAAGCATTTGCCAAGGATGT
TTTCATTAATCAAGAACGAAAGTTGGAGTATCGAAGTCGATTAGATCTCGTCGTAGTTCCAACTATAAACGATGCCAACT
AGCACTCCGCTAATAANGTATTAGTACGTTAGCGGGTTGCTTCCGGGAAACCAAAGTCTTTGGGCTCCGGGGGAAGTATG
GTTGCAAAGCTGAAACTCAAATAAATTGACGG
>120_003_Australia03_type
GTGCCAGCAGCCGCGGTAATTCCAGTTCCAATAGTGTATACTAAAGTTGCTGCAGTTGAAAAGCTCGTAGTTGGATCTCA
GTTTGCTGGCATGTGTAATGTGTCAGTCAGCTTATGCTATAGCTGGTNNCTATGGCTTTACCTTGAACAAAATAGAGTGC
TTAAGGCAAGCATTCTGCTTGAATATCTCAGCATGGAATAATAGAATAAGACTTTTCTATTGGTTAANCGATAGTAAAAG
TAATGATTAACNNNNNNNNNNAGGTGAAATTCGTAGATCGGTGCAGGACGTACTACAGCGAAAGCATTTGCCAAGAATGT
TTTCATTAATCAAGAACGACAGTTGGAGTATCGAAGTCGATTAGATCTCGTCGTAGTTCCAACTATAAACGATGCCAACT
AGCATTCCGCTAATAATATCTTGATACATTAGCGGGTGGCTTCCGGGAAACCAAAGTTTTTGGGCTCTGGGGGGAGTATG
GTTGCAAGGCTGAAACTTAAAGAAATTGACGG
>121_031_D_moschatum
GTGCCAGCAGCCGCGGCAATTCCAGTTCCAATAGTGTATACTAAAGTTGCTGCAGTTGAAAAGCTCGTAGTTGGATCTCG
GTTTGCTGGCGCACAAGGTGCGCAAGTAGGCCTGTGCTGTAGTTGAGTGCTACGGCTTTACCTTGAACAAAATAGAGTGC
TTAAGGCAAGCATTCTGCTTGAATATCTCAGCATGGAATAATAGAAAAAGACNTTTCTATTGGTTAGCCNNNAGTGAAAG
TAATGATTAACNNNNNNNNNGAGGTGAAATTCGTAGACCGGTGCAGGACGAACTACAGCGAAAGCATTTGCCAAGGATGT
TTTCATTAATCAAGAACGACAGTTGGAGTATCGAAGTCGATTAGATCTCGTCGTAGTTCCAACTATAAACGATGCCAACT
AGCACTCCGCTAATAATGNTTTGTTACATTAGCGGGTGGCTTCCGGGAAACCAAAGTCTTTGGGCTCCGGGGGAAGTATG
GTTGCAAAGCTGAAACTTAAATAAATTGACGG
>122_033_Dic01_type
GTGCCAGCAGCCGCGGCAATTCCAGTTCCAATAGTGTATACTAAAGTTGCTGCAGTTGAAAAGCTCGTAGTTGGATCTCG
GCTTGCTAGCGCGCGAGGCGTGTGAGTAGGCCTTTGCTGTAGTTGAGTGCTACGGCTTTACCTTGAACAAAATAGAGTGC
TTAAGGCAAGCATTCTGCTTGAATATCTCAGCATGGAATAATAGAAAAAGACTTTTCTGTTGGTTTACCAGTAGTAAAAG
TAATGATTANNNNNNNNNNNGAGGTGAAATTCGTAGATCGGTGCGGGACGAACTACAGCGAAAGCATTTGCCAAGGATGT
TTTCATTAATCAAGAACGAAAGTTGGAGTATCGAAGTCGATTAGATCTCGTCGTAGTTCCAACTATAAACGATGCCAACT
AGCACTCCGCTAATAANGTATTAGTACGTTAGCGGGTTGCTTCCGGGAAACCAAAGTCTTTGGGCTCCGGGGGAAGTATG
GTTGCAAAGCTGAAACTCAAATAAATTGACGG
>123_050_Lisbon02_type
GTGCCAGCAGCCGCGGCAATTCCAGTTCCAATAGTGTATACTAAAGTTGCTGCAGTTGAAAAGCTCGTAGTTGGATCTCG
GCTTGCTAGCGCGCGAGGCGTGTGAGTAGGCCTTTGCTGTAGTTGAGTGCTACGGCTTTACCTTGAACAAAATAGAGTGC
TTAAGGCAAGCATTCTGCTTGAATATCTCAGCATGGAATAATAGAAAAAGACTTTTCTGTTGGTTTACCAGTAGTAAAAG
TAATGATTAACNNNNNNNNNNAGACGGGATTCGTATCGCACCGCTAGAGGTNNNNNNNNGAAAGTATTTGCCAAGGATGT
TTTCATTAATCAAGAACGATAGTTGGAGTATCGAAGTCGATTAGATCTCGTCTTAGTTCCAACTATAAACGATGCCAACT
AGCACTCCGCTAATAANGTATTAGTACGTTAGCGGGTTGCTTCCGGGAAACCAAAGTCTTTGGGCTCCGGGGGAAGTATG
GTTGCAAAGCTGAAACTTAAAGAAATTGACGG
>124_042_China01_type
GTGCCAGCAGCCGCGGCAATTCCAGTTCCAATAGTGTATATTAAAGTTGTTGCAGTTGAAAAGCTCGTAGTTGGATCTCG
GTTTGCTTGTGTGGAATGTGCGCAAGTAGGCCATTGCTGTAGTGTATNGCTATGGCTTTACCTTGAACAAAATAGAGTGC
TTAAGGCAAGCATTCTGCTTGAATATCTCAGCATGGAATAATAGAAAAAGACTTTTCTATTGGTTAANCAGCAGCNAAAG
TAATGATTAACNNNNNNNNNNAGGTGAAATTCGTAGATCGGTGCAGGACGAACTACAGCGAAAGCATTTGCCAAGGATGT
TTTCATTAATCAAGAACGAAAGTTGGAGTATCGAAGTCGATTAGATCTCGTCGTAGTTCCAACTATAAACGATGCCAACT
AGTACTCCGTTAATAANGTATTGATACATTAGCGGGTTGCTTCCGGGAAACCAAAGTCTTTGGGCTCCGGGGGAAGTATG
GTTGCAAAGCTGAAACTCAAATAAATTGACGG
>125_003_Australia03_type
GTGCCAGCCGCCGCGGCAATTCCAGTTCCAATAGTGTATACTAAAGTTGCTGCAGTTGAAAAGCTCGTAGTTGGATCTCA
GTTTGCTGGCATGTGTAATGTGTCAGTCAGCTTATGCTATAGCTGGTNNCTATGGCTTTACCTTGAACAAAATAGAGTGC
TTAAGGCAAGCATTCTGCTTGAATATCTCAGCATGGAATAATAGAATAAGACTTTTCTATTGGTTAANCGATAGTAAAAG
TAATGATTAACNNNNNNNNNNAGGTGAAATTCGTAGATCGGTGCAGGACGTACTACAGCGAAAGCATTTGCCAAGAATGT
TTTCATTAATCAAGAACGACAGTTGGAGTATCGAAGTCGATTAGATCTCGTCGTAGTTCCAACTATAAACGATGCCAACT
AGCATTCCGCTAATAATATCTTGATACATTAGCGGGTGGCTTCCGGGAAACCAAAGTTTTTGGGCTCTGGGGGGAGTATG
GTTGCAAGGCTGAAACTTAAAGAAATTGACGG
>127_013_Catalonia01_type
GTGCCAGCAGCCGCGGCAATTCCAGTTCCAATAGTGTATACTAAAGTTGCTGCAGTTGAAAAGCTCGTAGTTGGATCTCG
GCTTGCTAGCGCGCAAAGCGCGAAAGTAGGCCTTTGCTGTAGTTGAGTGCTACGGCTTTACCTTGAACAAAATAGAGTGC
TTAAGGCAAGCATTCTGCTTGAATATCTCAGCATGGAATAATAGAAAAAGACTTTTCTGTTGGTTTACCAGTAGTAAAAG
TAATGATTAANNNNNNNNNNGAGGTGAAATTCGTAGATCGGTGCAGGACGAACTACAGCGAAAGCATTTGCCAAGGATGT
TTTCATTAATCAAGAACGAAAGTTGGAGTATCGAAGTCGATTAGATCTCGTCGTAGTTCCAACTATAAACGATGCCAACT
AGCACTCCGCTAATAAGANNTTTTGACATTAGCGGGTTGCTTCCGGGAAACCAAAGTCTTTGGGCTCCGGGGGAAGTATG
GTTGCAAAGCTGAAACTCAAATAAATTGACGG
>128_030_D_eledones_PTP
GTGCCAGCAGCCGCGGCAATTCCAGTTCCAATAGTGTATACTAAAGTTGCTGCAGTTGAAAAGCTCGTAGTTGGATCTCG
GCTTGCTAGCGTGTGGAGCGCGCAAGTAGGCCTTTGCTGTAGTTTCACACTACGGCTTTACCTTGAACAAAATAGAGTGC
TTAAAGCAAGCATTCTGCTTGAATATCTCAGCATGGAATAATAGAATACGACTTTTCTGTTGGTTTACCNNNAGCAAAAG
TAATGATTAACNANNNNNNNNNNGTGAAATTCGTAGATCGGTGCAGGACGTACTACAGCGAAAGCATTTGCCAAGGATGT
TTTCATTAATCAAGAACGACAGTTGGAGTATCGAAGTCGATTAGATCTCGTCGTAGTTCCAACTATAAACGATGCCAACT
AGCACTCCGCTGGTAATATTTTTTTACACTAGCGGGTGGCTTCCGGGAAACCAAAGTCTTTGGGCTCCGGGGGAAGTATG
GTTGCAAAGCTGAAACTCAAAGGAATTGACGG
>129_049_Lisbon01_type
GTGCCAGCAGCCGCGGCAATTCCAGTTCCAAAAGTGTATACTAAAGTTGCTGCAGTTGAAAAGCTCGTAGTTGGATCTCG
GTTTGCTGGTGCGTGGTGCCCNNNAGTAGGCCTGTGCTGTAGTTGAGTGCTACGGCTTTACCTTGAACAAAATAGAGTGC
TTAAGGCAAGCATTCTGCTTGAATATCTCAGCATGGAATAATAGAAAAAGACNTTTCTATTGGTTTGCCNNNAGTGAAAG
TAATGATTAACNNNNNNNNNNAGGTGAAATTCGTAGACCGGTGCAGGACGAACTACAGCGAAAGCATTTGCCAAGAATGT
TTTCATTAATCAAGAACGAAAGTTGGAGTATCGAAGTCGATTAGATCTCGTCGTAGTTCCAACTATAAACGATGCCAACT
AGCACTCCGCTGATAATGTCTTGTTACATTAGCGGGTGGCTTCCGGGAAACCAAAGTCTTTGGGCTCCGGGGGAAGTATG
GTTGCAAAGCTGAAACTTAAATAAATTGACGG
>130_029_D_eledones
GTGCCAGCCGCCGCGGCAATTCCAGTTCCAATAGTGTATACTAAAGTTGCTGCAGTTGAAAAGCTCGTAGTTGGATCTCG
GCTTGCTAGCGTGTGGAGCGCGCAAGTAGGCCTTTGCTGTAGCTTAACGCTACGGCTTTACCTTGAACAAAATAGAGTGC
TTAAAGCAAGCATTCTGCTTGAATATCTCAGCATGGAATAATAGAATACGACTTTTCTGTTGGTTTACCNNNAGCAAAAG
TAATGNNNNNNNNNNNNNNNNNGGTGAAATTCGTAGATCGGTGCAGGACGTACTACAGCGAAAGCATTTGCCAAGGATGT
TTTCATTAATCAAGAACGACAGTTGGAGTATCGAAGTCGATTAGATCTCGTCGTAGTTCCAACTATAAACGATGCCAACT
AGCACTCCGCTGGTAATATTTTTTTACACTAGCGGGTGGCTTCCGGGAAACCAAAGTCTTTGGGCTCCGGGGGAAGTATG
GTTGCAAAGCTGAAACTTAAAGGAATTGACGG
>131_033_Dic01_type
GTGCCAGCAGCCGCGGCAATTCCAGTTCCAATAGTGTATACTAAAGTTGCTGCAGTTGAAAAGCTCGTAGTTGGATCTCG
GCTTGCTAGCGCGCGAGGCGTGTGAGTAGGCCTTTGCTGTAGTTGAGTGCTACGGCTTTACCTTGAACAAAATAGAGTGC
TTAAGGCAAGCATTCTGCTTGAATATCTCAGCATGGAATAATAGAAAAAGACTTTTCTGTTGGTTTACCAGTAGTAAAAG
TAATGATTNNNNNNNNNNNNNNGGTGAAATTCGTAGATCGGTGCGGGACGAACTACAGCGAAAGCATTTGCCAAGGATGT
TTTCATTAATCAAGAACGAAAGTTGGAGTATCGAAGTCGATTAGATCTCGTCGTAGTTCCAACTATAAACGATGCCAACT
AGCACTCCGCTAATAANGTATTAGTACGTTAGCGGGTTGCTTCCGGGAAACCAAAGTCTTTGGGCTCCGGGGGAAGTATG
GTTGCAAAGCTGAAACTTAAAGAAATTGACGG
>132_033_Dic01_type
GTGCCAGCAGCCGCGGCAATTCCAGTTCCAATAGTGTATACTAAAGTTGCTGCAGTTGAAAAGCTCGTAGTTGGATCTCG
GCTTGCTAGCGCGCGAGGCGTGTGAGTAGGCCTTTGCTGTAGTTGAGTGCTACGGCTTTACCTTGAACAAAATAGAGTGC
TTAAGGCAAGCATTCTGCTTGAATATCTCAGCATGGAATAATAGAAAAAGACTTTTCTGTTGGTTTACCAGTAGTAAAAG
TAATGATTANNNNNNNNNNNGAGGTGAAATTCGTAGATCGGTGCGGGACGAACTACAGCGAAAGCATTTGCCAAGGATGT
TTTCATTAATCAAGAACGAAAGTTGGAGTATCGAAGTCGATTAGATCTCGTCGTAGTTCCAACTATAAACGATGCCAACT
AGCACTCCGCTAATAANGTATTAGTACGTTAGCGGGTTGCTTCCGGGAAACCAAAGTCTTTGGGCTCCGGGGGAAGTATG
GTTGCAAAGCTGAAACTTAAAGAAATTGACGG
>133_043_China02_type
GTGCCAGCAGCCGCGGCAATTCCAGTTCCAATAGTGTATACTAAAGTTGTTGCAGTTGAAAAGCTCGTAGTTGGATCTCG
GTTTGCTTGTGTGCAGTGTATGCAAGTAGGCCATTGCTGTAGTGTATNGCTATGGCTTTACCTTGAACAAAATAGAGTGC
TTAAGGCAAGCATTCTGCTAGAATATCTCAGCATGGAATAATAGAAAAGGACTTTTCTATTGGTTAANCAGTGGCNAAAG
TAATGATTAACNNNNNNNNNNNNNTGAAATTCGTAGATCGGTGCAGGACGAACTACAGCGAAAGCATTTGCCAAGGATGT
TTTCATTAATCAAGAACGAAAGTTGGAGTATCGAAGTCGATTAGATCTCGTCGTAGTTCCAACTATAAACGATGCCAACT
AGTACTCCGCTAATAANGTATTGATACATTAGCGGGTTGCTTCCGGGAAACCAAAGTCTTTGGGCTCCGGGGGAAGTATG
GTTGCAAAGCTGAAACTCAAATAAATTGACGG
>134_084_Viet02_type
GTGCCAGCCGCCGCGGCAATTCCAGTTCCAATAGTGTATACTAAAGTTGCTGCAGTTGAAAAGCTCGTAGTTGGATCTCG
GTGTGCTAGTACGTATCGCGTGCTAGTAGGCCTTTGCTATAGTTAGANNCTATGGCTTTACCTTGAACAAAATAGAGTGC
TTAATGCAAGCATTCTGCTTGAATATCTCAGCATGGAATAATAGAATAAGACTTTTCTATTGGTTNANCGATAGTAAAAG
TAATGATTAACNNNNNNNNNNNNNTGAAATTCGTAGATCGGTGCAGGACGTACTACAGCGAAAGCATTTGCCAAGAATGT
TTTCATTAATCAAGAACGACAGTTGGAGTATCGAAGTCGATTAGATCTCGTCGTAGTTCCAACTATAAACGATGCCAACT
AGCACTCCGCTGATAATATTTGGATACATTAGCGGGTGGCTTCCGGGAAACCAAAGTCTTTGGGCTCCGGGGGGAGTATG
GTTGCAAGGCTGAAACTTAAAGAAATTGACGG
>136_069_Tyrh01_type
GTGCCAGCAGCCGCGGCAATTCCAGTTCCAATAGTGTATACTAAAGTTGCTGCAGTTGAAAAGCTCGTAGTTGGATCTCG
GTTTGCTGGCGCACAAGGTGCGCAAGTAGGCCTGTGCTGTAGTTGAGTGCTACGGCTTTACCTTGAACAAAATAGAGTGC
TTAAGGCAAGCATTCTGCTTGAATATCTCAGCATGGAATAATAGAAAAAGACNTTTCTATTGGTTAGCCNNNAGTGAAAG
TAATGATTAACANNNNNNNNNNGGTGAAATTCGTAGACCGGTGCAGGACGAACTACAGCGAAAGCATTTGCCAAGGATGT
TTTCATTAATCAAGAACGACAGTTGGAGTATCGAAGTCGATTAGATCTCGTCGTAGTTCCAACTATAAACGATGCCAACT
AGCACTCCGCTAATAATGNTTTGTTACATTAGCGGGTGGCTTCCGGGAAACCAAAGTCTTTGGGCTCCGGGGGAAGTATG
GTTGCAAAGCTGAAACTCAAATAAATTGACGG
>137_030_D_eledones_PTP
GTGCCAGCAGCCGCGGCAATTCCAGTTCCAATAGTGTATACTAAAGTTGCTGCAGTTGAAAAGCTCGTAGTTGGATCTCG
GCTTGCTAGCGTGTGGAGCGCGCAAGTAGGCCTTTGCTGTAGTTTCACACTACGGCTTTACCTTGAACAAAATAGAGTGC
TTAAAGCAAGCATTCTGCTTGAATATCTCAGCATGGAATAATAGAATACGACTTTTCTGTTGGTTTACCNNNAGCAAAAG
TAATGATTAACNNNNNNNNNNNNNNNNAATTCGTAGATCGGTGCAGGACGTACTACAGCGAAAGCATTTGCCAAGGATGT
TTTCATTAATCAAGAACGACAGTTGGAGTATCGAAGTCGATTAGATCTCGTCGTAGTTCCAACTATAAACGATGCCAACT
AGCACTCCGCTGGTAATATTTTTTTACACTAGCGGGTGGCTTCCGGGAAACCAAAGTCTTTGGGCTCCGGGGGAAGTATG
GTTGCAAAGCTGAAACTCAAAGAAATTGACGG
>139_038_Faro03_type
GTGCCAGCAGCCGCGGCAATTCCAGTTCCAATAGTGTATACTAAAGTTGCTGCAGTTGAAAAGCTCGTAGTTGGATCTCG
GCTTGCTAGCACGCAAAGCGTGAAAGTAGGCCTATGCTGTAGTTGAGTGCTACGGCTTTACCTTGAACAAAATAGAGTGC
TTAAGGCAAGCATTCTGCTTGAATATCTCAGCATGGAATAATAGAAAAAGACTTTTCTGTTGGTTTACCAGTAGTAAAAG
TAATGATTANNNNNNNNNNAGAGGTGAAATTCGTAGATCGGTGCGGGACGAACTACAGCGAAAGCATTTGCCAAGGATGT
TTTCATTAATCAAGAACGAAAGTTGGAGTATCGAAGTCGATTAGATCTCGTCGTAGTTCCAACTATAAACGATGCCAACT
AGCACTCCGCTAATAAGANNTATGTACATTAGCGGGTTGCTTCCGGGAAACCAAAGTCTTTGGGCTCCGGGGGAAGTATG
GTTGCAAAGCTGAAACTCAAAGAAATTGACGG
>142_033_Dic01_type
GTGCCAGCAGCCGCGGCAATTCCAGTTCCAATAGTGTATACTAAAGTTGCTGCAGTTGAAAAGCTCGTAGTTGGATCTCG
GCTTGCTAGCGCGCGAGGCGTGTGAGTAGGCCTTTGCTGTAGTTGAGTGCTACGGCTTTACCTTGAACAAAATAGAGTGC
TTAAGGCAAGCATTCTGCTTGAATATCTCAGCATGGAATAATAGAAAAAGACTTTTCTGTTGGTTTACCAGTAGTAAAAG
TAATGATTANNNNNNNNNNNGAGGTGAAATTCGTAGATCGGTGCGGGACGAACTACAGCGAAAGCATTTGCCAAGGATGT
TTTCATTAATCAAGAACGAAAGTTGGAGTATCGAAGTCGATTAGATCTCGTCGTAGTTCCAACTATAAACGATGCCAACT
AGCACTCCGCTAATAANGTATTAGTACGTTAGCGGGTTGCTTCCGGGAAACCAAAGTCTTTGGGCTCCGGGGGAAGTATG
GTTGCAAAGCTGAAACTTAAATAAATTGGCGG
>143_041_Galicia01_type
GTGCCAGCAGCCGCGGCAATTCCAGTTCCAATAGTGTATACTAAAGTTGCTGCAGTTGAAAAGCTCGTAGTTGGATCTCG
GCTTGCTAGCGCGCAAGGCGCGAAAGTAGGCCTGTGCTGTAGTTGAGTGCTACGGCTTTACCTTGAACAAAATAGAGTGC
TTAAGGCAAGCATTCTGCTTGAATATCTCAGCATGGAATAATAGAAAAAGACTTTTCTGTTGGTTTACCAGTAGTAAAAG
TAATGATTANNNNNNNNNNNNNGGTGAAATTCGTAGATCGGTGCGGGACGAACTACAGCGAAAGCATTTGCCAAGGATGT
TTTCATTAATCAAGAACGAAAGTTGGAGTATCGAAGTCGATTAGATCTCGTCGTAGTTCCAACTATAAACGATGCCAACT
AGCACTCCGCTAATAANGTTTATGGACATTAGCGGGTTGCTTCCGGGAAACCAAAGTCTTTGGGCTCCGGGGGAAGTATG
GTTGCAAAGCTGAAACTCAAATAAATTGACGG
>144_030_D_eledones_PTP
GTGCCAGCAGCCGTGGCAATTCCAGTTCCAATAGTGTATACTAAAGTTGCTGCAGTTGAAAAGCTCGTAGTTGGATCTCG
GCTTGCTAGCGTGTGGAGCGCGCAAGTAGGTCTTTGCTGTAGTTTCACACTACGGCTTTACCTTTAACAAAATAGAGAGC
TTAAAGCAAGCATTCTGCTTGAATATCTCAGCATGGAATAATAGAATAGGACTTTTCTGTTGGTTTACCNNNAGCAAAAG
TAATGATTAACNNNNNNNNNNNGGTGAAATTCGTAGATCGGTGCAGGACGTACTACAGCGAAAGCATTTGCCAAGGATGT
TTTCATTAATCAAGAACGACAGTTGGAGTATCGAAGTCGATTAGATCTCGTCGTAGTTCCAACTATAAACGATGCCAACT
AGCACTCCGCTGGTAATATTTTTTTACACTAGCGGGTGGCTTCCGGGAAACCAAAGTCTTTGGGCTCCGGGGGAAGTATG
GTTGCAAAGCTGAAACTCAAAGAAATTGACGG
>145_083_Viet01_type
GTGCCAGCAGCCGCGGTAATTCCAGTTCCAATAGTGTATACTAAAGTTGCTGCAGTTGAAAAGCTCGTAGTTGGATCTCG
GTTTGCTTGTGTGCAAGGCGCGCAAGTAGGCCATTGCTGTAGTTTATNTCTACGGCTTTACCTTGAATAAAATAGAGTGC
TTAAGGCAAGCATTCTGCTTAGATATCTCAGCATGGAATAATAGAAAAAGACTTTTCTATTGGTTAANCAGTGGCNAAAG
TAATGATTAANNNNNNNNNNNNNNTGAAATTCGTAGATCGGTGCAGGACGAACTACAGCGAAAGCATTTGCCAAGGATGT
TTTCATTAATCAAGAACGAAAGTTGGAGTATCGAAGTCGATTAGATCTCGTCGTAGTTCCAACTGTAAACGATGCCAACT
AGTACCCCGCTAATAANAAATTAGTACATTAGCGGGTTGCTTCCGGGAAACCAAAGTCTTTGGGCTCCGGGGGAAGTATG
GTTGCAAAGCTGAAACTTAAAGAAATTGGCGG
>146_058_Porto03_type
GTGCCAGCAGCCGCGGCAATTCCAGTTCCAATAGTGTATACTAAAGTTGCTGCAGTTGAAAAGCTCGTAGTTGGATCTCG
GTTTGCTAGCATGTGGAACGTGCCAGTAGGCCTTTGCTGTAGTTTAGNACTATGGCTTTACCTTGAACAAAATAGAGTGC
TTAAGGCAAGCATTCTGCTTGAATATCTCAGCATGGAATAATAGAATAAGACTTTTCTATTGGTTAACCGATAGCNAAAG
TAATGATTAACNNNNNNNNNNNNNNNAAATTCGTAGATCGGTGCAGGACGTACTACAGCGAAAGCATTTGCCAAGAATGT
TTTCATTAATCAAGAACGACAGTTGGAGTATCGAAGTCGATTAGATCTCGTCGTAGTTCCAACTATAAACGATGCCAACT
AGCACTCCGCTAGTAATATTTTGATACACTAGCGGGTGGCTTCCGGGAAACCAAAGTCTTTGGGCTCCGGGGGGAGTATG
GTTGCAAGGCTGAAACTTAAAGGAATTGACGG
>147_029_D_eledones
GTGCCAGCAGCCGCGGCAATTCCAGTTCCAATAGTGTATACTAAAGTTGCTGCAGTTGAAAAGCTCGTAGTTGGATCTCG
GCTTGCTAGCGTGTGGAGCGCGCAAGTAGGCCTTTGCTGTAGTTTCACACTACGGCTTTACCTTGAACAAAATAGAGTGC
TTAAAGCAAGCATTCTGCTTGAATATCTCAGCATGGAATAATAGAATACGACTTTTCTGTTGGTTTACCNNNAGCAAAAG
TAATGATTAACNNNNNNNNNNNGGTGAAATTCGTAGATCGGTGCAGGACGTACTACAGCGAAAGCATTTGCCAAGGATGT
TTTCATTAATCAAGAACGACAGTTGGAGTATCGAAGTCGATTAGATCTCGTCGTAGTTCCAACTATAAACGATGCCAACT
AGCACTCCGCTGGTAATATTTTTTTACACTAGCGGGTGGCTTCCGGGAAACCAAAGTCTTTGGGCTCCGGGGGAAGTATG
GTTGCAAAGCTGAAACTTAAATGAATTGACGG
>148_041_Galicia01_type
GTGCCAGCCGCCGCGGCAATTCCAGTTCCAATAGTGTATACTAAAGTTGCTGCAGTTGAAAAGCTCGTAGTTGGATCTCG
GCTTGCTAGCGCGCAAGGCGCGAAAGTAGGCCTGTGCTGTAGTTGAGTGCTACGGCTTTACCTTGAACAAAATAGAGTGC
TTAAGGCAAGCATTCTGCTTGAATATCTCAGCATGGAATAATAGAAAAAGACTTTTCTGTTGGTTTACCAGTAGTAAAAG
TAATGATTANNNNNNNNNNNNAGGTGAAATTCGTAGATCGGTGCGGGACGAACTACAGCGAAAGCATTTGCCAAGGATGT
TTTCATTAATCAAGAACGAAAGTTGGAGTATCGAAGTCGATTAGATCTCGTCGTAGTTCCAACTATAAACGATGCCAACT
AGCACTCCGCTAATAANGTTTATGGACATTAGCGGGTTGCTTCCGGGAAACCAAAGTCTTTGGGCTCCGGGGGAAGTATG
GTTGCAAAGCTGAAACTCAAATAAATTGACGG
>149_033_Dic01_type
GTGCCAGCAGCCGCGGCAATTCCAGTTCCAATAGTGTATACTAAAGTTGCTGCAGTTGAAAAGCTCGTAGTTGGATCTCG
GCTTGCTAGCGCGCGAGGCGTGTGAGTAGGCCTTTGCTGTAGTTGAGTGCTACGGCTTTACCTTGAACAAAATAGAGTGC
TTAAGGCAAGCATTCTGCTTGAATATCTCAGCATGGAATAATAGAAAAAGACTTTTCTGTTGGTTTACCAGTAGTAAAAG
TAATGATTANNNNNNNNNNNNNNGTGAAATTCGTAGATCGGTGCGGGACGAACTACAGCGAAAGCATTTGCCAAGGATGT
TTTCATTAATCAAGAACGAAAGTTGGAGTATCGAAGTCGATTAGATCTCGTCGTAGTTCCAACTATAAACGATGCCAACT
AGCACTCCGCTAATAANGTATTAGTACGTTAGCGGGTTGCTTCCGGGAAACCAAAGTCTTTGGGCTCCGGGGGAAGTATG
GTTGCAAAGCTGAAACTCAAAGAAATTGACGG
>150_041_Galicia01_type
GTGCCAGCAGCCGCGGCAATTCCAGTTCCAATAGTGTATACTAAAGTTGCTGCAGTTGAAAAGCTCGTAGTTGGATCTCG
GCTTGCTAGCGCGCAAGGCGCGAAAGTAGGCCTGTGCTGTAGTTGAGTGCTACGGCTTTACCTTGAACAAAATAGAGTGC
TTAAGGCAAGCATTCTGCTTGAATATCTCAGCATGGAATAATAGAAAAAGACTTTTCTGTTGGTTTACCAGTAGTAAAAG
TAATGATTAANNNNNNNNNNNNGGTGAAATTCGTAGATCGGTGCGGGACGAACTACAGCGAAAGCATTTGCCAAGGATGT
TTTCATTAATCAAGAACGAAAGTTGGAGTATCGAAGTCGATTAGATCTCGTCGTAGTTCCAACTATAAACGATGCCAACT
AGCACTCCGCTAATAANGTTTATGGACATTAGCGGGTTGCTTCCGGGAAACCAAAGTCTTTGGGCTCCGGGGGAAGTATG
GTTGCAAAGCTGAAACTCAAATAAATTGACGG
>151_058_Porto03_type
GTGCCAGCAGCCGCGGCAATTCCAGTTCCAATAGTGTATACTAAAGTTGCTGCAGTTGAAAAGCTCGTAGTTGGATCTCG
GTTTGCTAGCATGTGGAACGTGCCAGTAGGCCTTTGCTGTAGTTTAGNACTATGGCTTTACCTTGAACAAAATAGAGTGC
TTAAGGCAAGCATTCTGCTTGAATATCTCAGCATGGAATAATAGAATAAGACTTTTCTATTGGTTAACCGATAGCNAAAG
TAATGATTNNNNNNNNNNNNNNNNNNAAATTCGTAGATCGGTGCAGGACGTACTACAGCGAAAGCATTTGCCAAGAATGT
TTTCATTAATCAAGAACGACAGTTGGAGTATCGAAGTCGATTAGATCTCGTCGTAGTTCCAACTATAAACGATGCCAACT
AGCACTCCGCTAGTAATATTTTGATACACTAGCGGGTGGCTTCCGGGAAACCAAAGTCTTTGGGCTCCGGGGGGAGTATG
GTTGCAAGGCTGAAACTTAAATAAATTGGCGG
>152_049_Lisbon01_type
GTGCCAGCAGCCGCGGCAATTCCAGTTCCAAAAGTGTATACTAAAGTTGCTGCAGTTGAAAAGCTCGTAGTTGGATCTCG
GTTTGCTGGTGCGTGGTGCCCNNNAGTAGGCCTGTGCTGTAGTTGAGTGCTACGGCTTTACCTTGAACAAAATAGAGTGC
TTAAGGCAAGCATTCTGCTTGAATATCTCAGCATGGAATAATAGAAAAAGACNTTTCTATTGGTTTGCCNNNAGTGAAAG
TAATGATTAACGNNNNNNNNNNGGTGAAATTCGTAGACCGGTGCAGGACGAACTACAGCGAAAGCATTTGCCAAGAATGT
TTTCATTAATCAAGAACGAAAGTTGGAGTATCGAAGTCGATTAGATCTCGTCGTAGTTCCAACTATAAACGATGCCAACT
AGCACTCCGCTGATAATGTCTTGTTACATTAGCGGGTGGCTTCCGGGAAACCAAAGTCTTTGGGCTCCGGGGGAAGTATG
GTTGCAAAGCTGAAACTCAAAGGAATTGACGG
>153_033_Dic01_type
GTGCCAGCAGCCGCGGCAATTCCAGTTCCAATAGTGTATACTAAAGTTGCTGCAGTTGAAAAGCTCGTAGTTGGATCTCG
GCTTGCTAGCGCGCGAGGCGTGTGAGTAGGCCTTTGCTGTAGTTGAGTGCTACGGCTTTACCTTGAACAAAATAGAGTGC
TTAAGGCAAGCATTCTGCTTGAATATCTCAGCATGGAATAATAGAAAAAGACTTTTCTGTTGGTTTACCAGTAGTAAAAG
TAATGATTANNNNNNNNNNNNNGGTGAAATTCGTAGATCGGTGCGGGACGAACTACAGCGAAAGCATTTGCCAAGGATGT
TTTCATTAATCAAGAACGAAAGTTGGAGTATCGAAGTCGATTAGATCTCGTCGTAGTTCCAACTATAAACGATGCCAACT
AGCACTCCGCTAATAANGTATTAGTACGTTAGCGGGTTGCTTCCGGGAAACCAAAGTCTTTGGGCTCCGGGGGAAGTATG
GTTGCAAAGCTGAAACTTAAAGAAATTGACGG
>155_043_China02_type
GTGCCAGCAGCCGCGGCAATTCCAGTTCCAATAGTGTATACTAAAGTTGTTGCAGTTGAAAAGCTCGTAGTTGGATCTCG
GTTTGCTTGTGTGCAGTGTATGCAAGTAGGCCATTGCTGTAGTGTATNGCTATGGCTTTACCTTGAACAAAATAGAGTGC
TTAAGGCAAGCATTCTGCTAGAATATCTCAGCATGGAATAATAGAAAAGGACTTTTCTATTGGTTAANCAGTGGCNAAAG
TAATGATTAACNNNNNNNNNNAGGTGAAATTCGTAGATCGGTGCAGGACGAACTACAGCGAAAGCATTTGCCAAGGATGT
TTTCATTAATCAAGAACGAAAGTTGGAGTATCGAAGTCGATTAGATCTCGTCGTAGTTCCAACTATAAACGATGCCAACT
AGTACTCCGCTAATAANGTATTGATACATTAGCGGGTTGCTTCCGGGAAACCAAAGTCTTTGGGCTCCGGGGGAAGTATG
GTTGCAAAGCTGAAACTCAAATAAATTGACGG
>156_069_Tyrh01_type
GTGCCAGCAGCCGCGGCAATTCCAGTTCCAATAGTGTATACTAAAGTTGCTGCAGTTGAAAAGCTCGTAGTTGGATCTCG
GTTTGCTGGCGCACAAGGTGCGCAAGTAGGCCTGTGCTGTAGTTGAGTGCTACGGCTTTACCTTGAACAAAATAGAGTGC
TTAAGGCAAGCATTCTGCTTGAATATCTCAGCATGGAATAATAGAAAAAGACNTTTCTATTGGTTAGCCNNNAGTGAAAG
TAATGATTAACNNNNNNNNNGAGGTGAAATTCGTAGACCGGTGCAGGACGAACTACAGCGAAAGCATTTGCCAAGGATGT
TTTCATTAATCAAGAACGACAGTTGGAGTATCGAAGTCGATTAGATCTCGTCGTAGTTCCAACTATAAACGATGCCAACT
AGCACTCCGCTAATAATGNTTTGTTACATTAGCGGGTGGCTTCCGGGAAACCAAAGTCTTTGGGCTCCGGGGGAAGTATG
GTTGCAAAGCTGAAACTCAAAGAAATTGGCGG
>157_058_Porto03_type
GTGCCAGCAGCCGCGGCAATTCCAGTTCCAATAGTGTATACTAAAGTTGCTGCAGTTGAAAAGCTCGTAGTTGGATCTCG
GTTTGCTAGCATGTGGAACGTGCCAGTAGGCCTTTGCTGTAGTTTAGNACTATGGCTTTACCTTGAACAAAATAGAGTGC
TTAAGGCAAGCATTCTGCTTGAATATCTCAGCATGGAATAATAGAATAAGACTTTTCTATTGGTTAACCGATAGCNAAAG
TAATGATTAACNNNNNNNNNNNNGTGAAATTCGTAGATCGGTGCAGGACGTACTACAGCGAAAGCATTTGCCAAGAATGT
TTTCATTAATCAAGAACGACAGTTGGAGTATCGAAGTCGATTAGATCTCGTCGTAGTTCCAACTATAAACGATGCCAACT
AGCACTCCGCTAGTAATATTTTGATACACTAGCGGGTGGCTTCCGGGAAACCAAAGTCTTTGGGCTCCGGGGGGAGTATG
GTTGCAAGGCTGAAACTTAAATAAATTGGCGG
>158_049_Lisbon01_type
GTGCCAGCAGCCGCGGCAATTCCAGTTCCAAAAGTGTATACTAAAGTTGCTGCAGTTGAAAAGCTCGTAGTTGGATCTCG
GTTTGCTGGTGCGTGGTGCCCNNNAGTAGGCCTGTGCTGTAGTTGAGTGCTACGGCTTTACCTTGAACAAAATAGAGTGC
TTAAGGCAAGCATTCTGCTTGAATATCTCAGCATGGAATAATAGAAAAAGACNTTTCTATTGGTTTGCCNNNAGTGAAAG
TAATGATTAACANNNNNNNNNNGGTGAAATTCGTAGACCGGTGCAGGACGAACTACAGCGAAAGCATTTGCCAAGAATGT
TTTCATTAATCAAGAACGAAAGTTGGAGTATCGAAGTCGATTAGATCTCGTCGTAGTTCCAACTATAAACGATGCCAACT
AGCACTCCGCTGATAATGTCTTGTTACATTAGCGGGTGGCTTCCGGGAAACCAAAGTCTTTGGGCTCCGGGGGAAGTATG
GTTGCAAAGCTGAAACTTAAATGAATTGACGG
>159_069_Tyrh01_type
GTGCCAGCCGCCGCGGCAATTCCAGTTCCAATAGTGTATACTAAAGTTGCTGCAGTTGAAAAGCTCGTAGTTGGATCTCG
GTTTGCTGGCGCACAAGGTGCGCAAGTAGGCCTGTGCTGTAGTTGAGTGCTACGGCTTTACCTTGAACAAAATAGAGTGC
TTAAGGCAAGCATTCTGCTTGAATATCTCAGCATGGAATAATAGAAAAAGACNTTTCTATTGGTTAGCCNNNAGTGAAAG
TAATGATTAACNNNNNNNNNNAGGTGAAATTCGTAGACCGGTGCAGGACGAACTACAGCGAAAGCATTTGCCAAGGATGT
TTTCATTAATCAAGAACGACAGTTGGAGTATCGAAGTCGATTAGATCTCGTCGTAGTTCCAACTATAAACGATGCCAACT
AGCACTCCGCTAATAATGNTTTGTTACATTAGCGGGTGGCTTCCGGGAAACCAAAGTCTTTGGGCTCCGGGGGAAGTATG
GTTGCAAAGCTGAAACTCAAATAAATTGACGG
>160_065_Tenerife01_type
GTGCCAGCAGCCGCGGCAATTCCAGTTCCAATAGTGTATACTAAAGTTGCTGCAGTTGAAAAGCTCGTAGTTGGATCTCG
GTGTACTAGCATGTGGAACGTGCAAGTAGGCCTGTGCTGTAGTTTAGNACTATGGCTTTACCTTGAACAAAATAGAGTGC
TTAAGGCAAGCATTCTGCTTGAATATCTCAGCATGGAATAATAGAATAAGACTTTTCTATTGGTTAACCGGTAGTNAAAG
TAATGATTAACNNNNNNNNNNNGGTGAAATTCGTAGATCGGTGCAGGACGTACTACAGCGAAAGCATTTGCCAAGAATGT
TTTCATTAATCAAGAACGACAGTTGGAGTATCAAAGACGATTAGATCTCGTCGTAGTTCCAACTATAAACGATGCCAACT
AGCACTCCGCTAATAATATTTGGATACATTAGCGGGTGGCTTCCGGGAAACCAAAGTCTTTGGGCTCCGGGGGGAGTATG
GTTGCAAGGCTGAAACTCAAATAAATTGACGG
>161_003_Australia03_type
GTGCCAGCAGCCGCGGCAATTCCAGTTCCAATAGTGTATACTAAAGTTGCTGCAGTTGAAAAGCTCGTAGTTGGATCTCA
GTTTGCTGGCATGTGTAATGTGTCAGTCAGCTTATGCTATAGCTGGTNNCTATGGCTTTACCTTGAACAAAATAGAGTGC
TTAAGGCAAGCATTCTGCTTGAATATCTCAGCATGGAATAATAGAATAAGACTTTTCTATTGGTTAANCGATAGTAAAAG
TAATGATTAACNNNNNNNNNNNNGTGAAATTCGTAGATCGGTGCAGGACGTACTACAGCGAAAGCATTTGCCAAGAATGT
TTTCATTAATCAAGAACGACAGTTGGAGTATCGAAGTCGATTAGATCTCGTCGTAGTTCCAACTATAAACGATGCCAACT
AGCATTCCGCTAATAATATCTTGATACATTAGCGGGTGGCTTCCGGGAAACCAAAGTTTTTGGGCTCTGGGGGGAGTATG
GTTGCAAGGCTGAAACTTAAATAAATTGGCGG
>162_076_Tyrh07_type
GTGCCAGCAGCCGCGGCAATTCTGGTTCCAATAGTGTATACTAAAGTTGCTGCAGTTGAAAAGCTCGTAGTTGGATCTCG
GTTTGCTGGCGCACAAGGTGCGCAAGTAGGCCTGTGCTGTAGTTGAGTGCTACGGCTTTACCTTGAACAAAATAGAGTGG
TTAAGGNNNNNATTCTGCTTGAATATCTCAGCATGGAATAATAGAAAAAGACNTTTCTATTGGTTAGCCNNNAGTGAAAG
TAATGATTAACGCACCGCTAGTGGTGAAATTCGTAGAGCGGTGCAGGACGAACTACAGCAAAAGCATTTGCCAAGGATGT
TTTCATTAATCAAGAACGACAGTTGGAGTATCGAAGTCGATTAGATCTCGTCGTAGTTCCAACTATAAACGATGCCAACT
AGCACTCCGCCAATAATGNNNNNNTTTGTTAGCGGGTGGCTTCCGGGAAACCAAAGTCTTTGGGCTCCGGGGGGAGTATG
ATTGNAAAGCTGAAACTTAAAGAAATTGACGG
>163_031_D_moschatum
GTGCCAGCAGCCGCGGCAATTCCAGTTCCAATAGTGTATACTAAAGTTGCTGCAGTTGAAAAGCTCGTAGTTGGATCTCG
GTTTGCTGGCGCACAAGGTGCGCAAGTAGGCCTGTGCTGTAGTTGAGTGCTACGGCTTTACCTTGAACAAAATAGAGTGC
TTAAGGCAAGCATTCTGCTTGAATATCTCAGCATGGAATAATAGAAAAAGACNTTTCTATTGGTTAGCCNNNAGTGAAAG
TAATGATTAACNNNNNNNNNNAGGTGAAATTCGTAGACCGGTGCAGGACGAACTACAGCGAAAGCATTTGCCAAGGATGT
TTTCATTAATCAAGAACGACAGTTGGAGTATCGAAGTCGATTAGATCTCGTCGTAGTTCCAACTATAAACGATGCCAACT
AGCACTCCGCTAATAATGNTTTGTTACATTAGCGGGTGGCTTCCGGGAAACCAAAGTCTTTGGGCTCCGGGGGAAGTATG
GTTGCAAAGCTGAAACTTAAAGAAATTGACGG
>164_043_China02_type
GTGCCAGCAGCCGCGGCAATTCCAGTTCCAATAGTGTATACTAAAGTTGTTGCAGTTGAAAAGCTCGTAGTTGGATCTCG
GTTTGCTTGTGTGCAGTGTATGCAAGTAGGCCATTGCTGTAGTGTATNGCTATGGCTTTACCTTGAACAAAATAGAGTGC
TTAAGGCAAGCATTCTGCTAGAATATCTCAGCATGGAATAATAGAAAAGGACTTTTCTATTGGTTAANCAGTGGCNAAAG
TAATGATTAACNNNNNNNNNNAGGTGAAATTCGTAGATCGGTGCAGGACGAACTACAGCGAAAGCATTTGCCAAGGATGT
TTTCATTAATCAAGAACGAAAGTTGGAGTATCGAAGTCGATTAGATCTCGTCGTAGTTCCAACTATAAACGATGCCAACT
AGTACTCCGCTAATAANGTATTGATACATTAGCGGGTTGCTTCCGGGAAACCAAAGTCTTTGGGCTCCGGGGGAAGTATG
GTTGCAAAGCTGAAACTTAAATAAATTGGCGG
>165_049_Lisbon01_type
GTGCCAGCAGCCGCGGCAATTCCAGTTCCAAAAGTGTATACTAAAGTTGCTGCAGTTGAAAAGCTCGTAGTTGGATCTCG
GTTTGCTGGTGCGTGGTGCCCNNNAGTAGGCCTGTGCTGTAGTTGAGTGCTACGGCTTTACCTTGAACAAAATAGAGTGC
TTAAGGCAAGCATTCTGCTTGAATATCTCAGCATGGAATAATAGAAAAAGACNTTTCTATTGGTTTGCCNNNAGTGAAAG
TAATGATTAACNNNNNNNNNNNNNNGAAATTCGTAGACCGGTGCAGGACGAACTACAGCGAAAGCATTTGCCAAGAATGT
TTTCATTAATCAAGAACGAAAGTTGGAGTATCGAAGTCGATTAGATCTCGTCGTAGTTCCAACTATAAACGATGCCAACT
AGCACTCCGCTGATAATGTCTTGTTACATTAGCGGGTGGCTTCCGGGAAACCAAAGTCTTTGGGCTCCGGGGGAAGTATG
GTTGCAAAGCTGAAACTCAAAGGAATTGACGG
>166_050_Lisbon02_type
GTGCCAGCCGCCGCGGCAATTCCAGTTCCAATAGTGTATACTAAAGTTGCTGCAGTTGAAAAGCTCGTAGTTGGATCTCG
GCTTGCTAGCGCGCGAGGCGTGTGAGTAGGCCTTTGCTGTAGTTGAGTGCTACGGCTTTACCTTGAACAAAATAGAGTGC
TTAAGGCAAGCATTCTGCTTGAATATCTCAGCATGGAATAATAGAAAAAGACTTTTCTGTTGGTTTACCAGTAGTAAAAG
TAATGATTAACNNNNNNNNNNAGACGGGATTCGTATCGCACCGCTAGAGGTNNNNNNNNGAAAGTATTTGCCAAGGATGT
TTTCATTAATCAAGAACGATGGTTGGAGTATCGAAGTCGATTAGATCTCGTCTTAGTTCCAACTATAAACGATGCCAACT
AGCACTCCGCTAATAANGTATTAGTACGTTAGCGGGTTGCTTCCGGGAAACCAAAGTCTTTGGGCTCCGGGGGAAGTATG
GTTGCAAAGCTGAAACTCAAATAAATTGACGG
>167_058_Porto03_type
GTGCCAGCAGCCGCGGCAATTCCAGTTCCAATAGTGTATACTAAAGTTGCTGCAGTTGAAAAGCTCGTAGTTGGATCTCG
GTTTGCTAGCATGTGGAACGTGCCAGTAGGCCTTTGCTGTAGTTTAGNACTATGGCTTTACCTTGAACAAAATAGAGTGC
TTAAGGCAAGCATTCTGCTTGAATATCTCAGCATGGAATAATAGAATAAGACTTTTCTATTGGTTAACCGATAGCNAAAG
TAATGATTAACNNNNNNNNNNNNNNNAAATTCGTAGATCGGTGCAGGACGTACTACAGCGAAAGCATTTGCCAAGAATGT
TTTCATTAATCAAGAACGACAGTTGGAGTATCGAAGTCGATTAGATCTCGTCGTAGTTCCAACTATAAACGATGCCAACT
AGCACTCCGCTAGTAATATTTTGATACACTAGCGGGTGGCTTCCGGGAAACCAAAGTCTTTGGGCTCCGGGGGGAGTATG
GTTGCAAGGCTGAAACTCAAAGGAATTGACGG
>168_058_Porto03_type
GTGCCAGCAGCCGCGGCAATTCCAGTTCCAATAGTGTATACTAAAGTTGCTGCAGTTGAAAAGCTCGTAGTTGGATCTCG
GTTTGCTAGCATGTGGAACGTGCCAGTAGGCCTTTGCTGTAGTTTAGNACTATGGCTTTACCTTGAACAAAATAGAGTGC
TTAAGGCAAGCATTCTGCTTGAATATCTCAGCATGGAATAATAGAATAAGACTTTTCTATTGGTTAACCGATAGCNAAAG
TAATGATTAACNNNNNNNNNNNGGTGAAATTCGTAGATCGGTGCAGGACGTACTACAGCGAAAGCATTTGCCAAGAATGT
TTTCATTAATCAAGAACGACAGTTGGAGTATCGAAGTCGATTAGATCTCGTCGTAGTTCCAACTATAAACGATGCCAACT
AGCACTCCGCTAGTAATATTTTGATACACTAGCGGGTGGCTTCCGGGAAACCAAAGTCTTTGGGCTCCGGGGGGAGTATG
GTTGCAAGGCTGAAACTCAAATAAATTGACGG
>170_032_D_moschatum_PTP
GTGCCAGCCGCCGCGGCAATTCCAGTTCCAATAGTGTATACTAAAGTTGCTGCAGTTGAAAAGCTCGTAGTTGGATCTCG
GTTTGCTGGCGCACAAGGTGCGCAAGTAGGCCTGTGCTGTAGTTGAGTGCTACGGCTTTACCTTGAACAAAATAGAGTGC
TTAAGGCAAGCATTCTGCTTGAATATCTCAGCATGGAATAATAGAAAAAGACNTTTCTATTGGTTAGCCNNNAGTGAAAG
TAATGATTAACNNNNNNNNNNAGGTGAAATTCGTAGACCGGTGCAGGACGAACTACAGCGAAAGCATTTGCCAAGAATGT
TTTCATTAATCAAGAACGAAAGTTGGAGTATCGAAGTCGATTAGATCTCGTCGTAGTTCCAACTATAAACGATGCCAACT
AGCACTCCGCTGATAATGTCTTGTTACATTAGCGGGTGGCTTCCGGGAAACCAAAGTCTTTGGGCTCCGGGGGAAGTATG
GTTGCAAAGCTGAAACTTAAATAAATTGACGG
>171_069_Tyrh01_type
GTGCCAGCAGCCGCGGCAATTCCAGTTCCAATAGTGTATACTAAAGTTGCTGCAGTTGAAAAGCTCGTAGTTGGATCTCG
GTTTGCTGGCGCACAAGGTGCGCAAGTAGGCCTGTGCTGTAGTTGAGTGCTACGGCTTTACCTTGAACAAAATAGAGTGC
TTAAGGCAAGCATTCTGCTTGAATATCTCAGCATGGAATAATAGAAAAAGACNTTTCTATTGGTTAGCCNNNAGTGAAAG
TAATGATTAACNNNNNNNNNNAGNTGAAATTCGTAGACCGGTGCAGGACGAACTACAGCGAAAGCATTTGCCAAGGATGT
TTTCATTAATCAAGAACGACAGTTGGAGTATCGAAGTCGATTAGATCTCGTCGTAGTTCCAACTATAAACGATGCCAACT
AGCACTCCGCTAATAATGNTTTGTTACATTAGCGGGTGGCTTCCGGGAAACCAAAGTCTTTGGGCTCCGGGGGAAGTATG
GTTGCAAAGCTGAAACTCAAATGAATTGACGG
>172_041_Galicia01_type
GTGCCAGCAGCCGCGGCAATTCCAGTTCCAATAGTGTATACTAAAGTTGCTGCAGTTGAAAAGCTCGTAGTTGGATCTCG
GCTTGCTAGCGCGCAAGGCGCGAAAGTAGGCCTGTGCTGTAGTTGAGTGCTACGGCTTTACCTTGAACAAAATAGAGTGC
TTAAGGCAAGCATTCTGCTTGAATATCTCAGCATGGAATAATAGAAAAAGACTTTTCTGTTGGTTTACCAGTAGTAAAAG
TAATGATTANNNNNNNNNNNNAGGTGAAATTCGTAGATCGGTGCGGGACGAACTACAGCGAAAGCATTTGCCAAGGATGT
TTTCATTAATCAAGAACGAAAGTTGGAGTATCGAAGTCGATTAGATCTCGTCGTAGTTCCAACTATAAACGATGCCAACT
AGCACTCCGCTAATAANGTTTATGGACATTAGCGGGTTGCTTCCGGGAAACCAAAGTCTTTGGGCTCCGGGGGAAGTATG
GTTGCAAAGCTGAAACTCAAATAAATTGACGG
>173_029_D_eledones
GTGCCAGCAGCCGCGGCAATTCCAGTTCCAATAGTGTATACTAAAGTTGCTGCAGTTGAAAAGCTCGTAGTTGGATCTCG
GCTTGCTAGCGTGTGGAGCGCGCAAGTAGGCCTTTGCTGTAGTTTCACACTACGGCTTTACCTTGAACAAAATAGAGTGC
TTAAAGCAAGCATTCTGCTTGAATATCTCAGCATGGAATAATAGAATACGACTTTTCTGTTGGTTTACCNNNAGCAAAAG
TAATGATTAACNNNNNNNNNNNNNNNNAATTCGTAGATCGGTGCAGGACGTACTACAGCGAAAGCATTTGCCAAGGATGT
TTTCATTAATCAAGAACGACAGTTGGAGTATCGAAGTCGATTAGATCTCGTCGTAGTTCCAACTATAAACGATGCCAACT
AGCACTCCGCTGGTAATATTTTTTTACACTAGCGGGTGGCTTCCGGGAAACCAAAGTCTTTGGGCTCCGGGGGAAGTATG
GTTGCAAAGCTGAAACTCAAATGAATTGGCGG
>174_084_Viet02_type
GTGCCAGCAGCCGCGGCAATTCCAGTTCCAATAGTGTATACTAAAGTTGCTGCAGTTGAAAAGCTCGTAGTTGGATCTCG
GTGTGCTAGTACGTATCGCGTGCTAGTAGGCCTTTGCTATAGTTAGANNCTATGGCTTTACCTTGAACAAAATAGAGTGC
TTAATGCAAGCATTCTGCTTGAATATCTCAGCATGGAATAATAGAATAAGACTTTTCTATTGGTTNANCGATAGTAAAAG
TAATGATTAACGNNNNNNNNNNGGTGAAATTCGTAGATCGGTGCAGGACGTACTACAGCGAAAGCATTTGCCAAGAATGT
TTTCATTAATCAAGAACGACAGTTGGAGTATCGAAGTCGATTAGATCTCGTCGTAGTTCCAACTATAAACGATGCCAACT
AGCACTCCGCTGATAATATTTGGATACATTAGCGGGTGGCTTCCGGGAAACCAAAGTCTTTGGGCTCCGGGGGGAGTATG
GTTGCAAGGCTGAAACTCAAATAAATTGACGG
>175_038_Faro03_type
GTGCCAGCAGCCGCGGCAATTCCAGTTCCAATAGTGTATACTAAAGTTGCTGCAGTTGAAAAGCTCGTAGTTGGATCTCG
GCTTGCTAGCACGCAAAGCGTGAAAGTAGGCCTATGCTGTAGTTGAGTGCTACGGCTTTACCTTGAACAAAATAGAGTGC
TTAAGGCAAGCATTCTGCTTGAATATCTCAGCATGGAATAATAGAAAAAGACTTTTCTGTTGGTTTACCAGTAGTAAAAG
TAATGATTANNNNNNNNNNAGAGGTGAAATTCGTAGATCGGTGCGGGACGAACTACAGCGAAAGCATTTGCCAAGGATGT
TTTCATTAATCAAGAACGAAAGTTGGAGTATCGAAGTCGATTAGATCTCGTCGTAGTTCCAACTATAAACGATGCCAACT
AGCACTCCGCTAATAAGANNTATGTACATTAGCGGGTTGCTTCCGGGAAACCAAAGTCTTTGGGCTCCGGGGGAAGTATG
GTTGCAAAGCTGAAACTCAAATAAATTGACGG
>176_049_Lisbon01_type
GTGCCAGCAGCCGCGGTAATTCCAGTTCCAAAAGTGTATACTAAAGTTGCTGCAGTTGAAAAGCTCGTAGTTGGATCTCG
GTTTGCTGGTGCGTGGTGCCCNNNAGTAGGCCTGTGCTGTAGTTGAGTGCTACGGCTTTACCTTGAACAAAATAGAGTGC
TTAAGGCAAGCATTCTGCTTGAATATCTCAGCATGGAATAATAGAAAAAGACNTTTCTATTGGTTTGCCNNNAGTGAAAG
TAATGATTAACNNNNNNNNNNAGGTGAAATTCGTAGACCGGTGCAGGACGAACTACAGCGAAAGCATTTGCCAAGAATGT
TTTCATTAATCAAGAACGAAAGTTGGAGTATCGAAGTCGATTAGATCTCGTCGTAGTTCCAACTATAAACGATGCCAACT
AGCACTCCGCTGATAATGTCTTGTTACATTAGCGGGTGGCTTCCGGGAAACCAAAGTCTTTGGGCTCCGGGGGAAGTATG
GTTGCAAAGCTGAAACTCAAATAAATTGACGG
>177_049_Lisbon01_type
GTGCCAGCAGCCGCGGCAATTCCAGTTCCAAAAGTGTATACTAAAGTTGCTGCAGTTGAAAAGCTCGTAGTTGGATCTCG
GTTTGCTGGTGCGTGGTGCCCNNNAGTAGGCCTGTGCTGTAGTTGAGTGCTACGGCTTTACCTTGAACAAAATAGAGTGC
TTAAGGCAAGCATTCTGCTTGAATATCTCAGCATGGAATAATAGAAAAAGACNTTTCTATTGGTTTGCCNNNAGTGAAAG
TAATGATTAACNNNNNNNNNNAGGTGAAATTCGTAGACCGGTGCAGGACGAACTACAGCGAAAGCATTTGCCAAGAATGT
TTTCATTAATCAAGAACGAAAGTTGGAGTATCGAAGTCGATTAGATCTCGTCGTAGTTCCAACTATAAACGATGCCAACT
AGCACTCCGCTGATAATGTCTTGTTACATTAGCGGGTGGCTTCCGGGAAACCAAAGTCTTTGGGCTCCGGGGGAAGTATG
GTTGCAAAGCTGAAACTTAAATGAATTGACGG
>178_029_D_eledones
GTGCCAGCAGCCGCGGCAATTCCAGTTCCAATAGTGTATACTAAAGTTGCTGCAGTTGAAAAGCTCGTAGTTGGATCTCG
GCTTGCTAGCGTGTGGAGCGCGCAAGTAGGCCTTTGCTGTAGTTTCACACTACGGCTTTACCTTGAACAAAATAGAGTGC
TTAAAGCAAGCATTCTGCTTGAATATCTCAGCATGGAATAATAGAATACGACTTTTCTGTTGGTTTACCNNNAGCAAAAG
TAATGATTAACNNNNNNNNNNNNNNGAAATTCGTAGATCGGTGCAGGACGTACTACAGCGAAAGCATTTGCCAAGGATGT
TTTCATTAATCAAGAACGACAGTTGGAGTATCGAAGTCGATTAGATCTCGTCGTAGTTCCAACTATAAACGATGCCAACT
AGCACTCCGCTGGTAATATTTTTTTACACTAGCGGGTGGCTTCCGGGAAACCAAAGTCTTTGGGCTCCGGGGGAAGTATG
GTTGCAAAGCTGAAACTTAAATGAATTGGCGG
>179_065_Tenerife01_type
GTGCCAGCAGCCGCGGCAATTCCAGTTCCAATAGTGTATACTAAAGTTGCTGCAGTTGAAAAGCTCGTAGTTGGATCTCG
GTGTACTAGCATGTGGAACGTGCAAGTAGGCCTGTGCTGTAGTTTAGNACTATGGCTTTACCTTGAACAAAATAGAGTGC
TTAAGGCAAGCATTCTGCTTGAATATCTCAGCATGGAATAATAGAATAAGACTTTTCTATTGGTTAACCGGTAGTNAAAG
TAATGATTANNNNNNNNNNNNNNGTGAAATTCGTAGATCGGTGCAGGACGTACTACAGCGAAAGCATTTGCCAAGAATGT
TTTCATTAATCAAGAACGACAGTTGGAGTATCAAAGACGATTAGATCTCGTCGTAGTTCCAACTATAAACGATGCCAACT
AGCACTCCGCTAATAATATTTGGATACATTAGCGGGTGGCTTCCGGGAAACCAAAGTCTTTGGGCTCCGGGGGGAGTATG
GTTGCAAGGCTGAAACTCAAATAAATTGACGG
>180_031_D_moschatum
GTGCCAGCAGCCGCGGCAATTCCAGTTCCAATAGTGTATACTAAAGTTGCTGCAGTTGAAAAGCTCGTAGTTGGATCTCG
GTTTGCTGGCGCACAAGGTGCGCAAGTAGGCCTGTGCTGTAGTTGAGTGCTACGGCTTTACCTTGAACAAAATAGAGTGC
TTAAGGCAAGCATTCTGCTTGAATATCTCAGCATGGAATAATAGAAAAAGACNTTTCTATTGGTTAGCCNNNAGTGAAAG
TAATGATTAACNNNNNNNNNGAGGTGAAATTCGTAGACCGGTGCAGGACGAACTACAGCGAAAGCATTTGCCAAGGATGT
TTTCATTAATCAAGAACGACAGTTGGAGTATCGAAGTCGATTAGATCTCGTCGTAGTTCCAACTATAAACGATGCCAACT
AGCACTCCGCTAATAATGNTTTGTTACATTAGCGGGTGGCTTCCGGGAAACCAAAGTCTTTGGGCTCCGGGGGAAGTATG
GTTGCAAAGCTGAAACTTAAATGAATTGACGG
>181_029_D_eledones
GTGCCAGCAGCCGCGGCAATTCCAGTTCCAATAGTGTATACTAAAGTTGCTGCAGTTGAAAAGCTCGTAGTTGGATCTCG
GCTTGCTAGCGTGTGGAGCGCGCAAGTAGGCCTTTGCTGTAGTTTCACACTACGGCTTTACCTTGAACAAAATAGAGTGC
TTAAAGCAAGCATTCTGCTTGAATATCTCAGCATGGAATAATAGAATACGACTTTTCTGTTGGTTTACCNNNAGCAAAAG
TAATGATTAACNNNNNNNNNNNNNNNAAATTCGTAGATCGGTGCAGGACGTACTACAGCGAAAGCATTTGCCAAGGATGT
TTTCATTAATCAAGAACGACAGTTGGAGTATCGAAGTCGATTAGATCTCGTCGTAGTTCCAACTATAAACGATGCCAACT
AGCACTCCGCTGGTAATATTTTTTTACACTAGCGGGTGGCTTCCGGGAAACCAAAGTCTTTGGGCTCCGGGGGAAGTATG
GTTGCAAAGCTGAAACTTAAAGGAATTGGCGG
>182_041_Galicia01_type
GTGCCAGCAGCCGCGGCAATTCCAGTTCCAATAGTGTATACTAAAGTTGCTGCAGTTGAAAAGCTCGTAGTTGGATCTCG
GCTTGCTAGCGCGCAAGGCGCGAAAGTAGGCCTGTGCTGTAGTTGAGTGCTACGGCTTTACCTTGAACAAAATAGAGTGC
TTAAGGCAAGCATTCTGCTTGAATATCTCAGCATGGAATAATAGAAAAAGACTTTTCTGTTGGTTTACCAGTAGTAAAAG
TAATGATTANNNNNNNNNNNGAGGTGAAATTCGTAGATCGGTGCGGGACGAACTACAGCGAAAGCATTTGCCAAGGATGT
TTTCATTAATCAAGAACGAAAGTTGGAGTATCGAAGTCGATTAGATCTCGTCGTAGTTCCAACTATAAACGATGCCAACT
AGCACTCCGCTAATAANGTTTATGGACATTAGCGGGTTGCTTCCGGGAAACCAAAGTCTTTGGGCTCCGGGGGAAGTATG
GTTGCAAAGCTGAAACTCAAATAAATTGACGG
>184_042_China01_type
GTGCCAGCAGCCGCGGCAATTCCAGTTCCAATAGTGTATATTAAAGTTGTTGCAGTTGAAAAGCTCGTAGTTGGATCTCG
GTTTGCTTGTGTGGAATGTGCGCAAGTAGGCCATTGCTGTAGTGTATNGCTATGGCTTTACCTTGAACAAAATAGAGTGC
TTAAGGCAAGCATTCTGCTTGAATATCTCAGCATGGAATAATAGAAAAAGACTTTTCTATTGGTTAANCAGCAGCNAAAG
TAATGATTAACNNNNNNNNNNAGGTGAAATTCGTAGATCGGTGCAGGACGAACTACAGCGAAAGCATTTGCCAAGGATGT
TTTCATTAATCAAGAACGAAAGTTGGAGTATCGAAGTCGATTAGATCTCGTCGTAGTTCCAACTATAAACGATGCCAACT
AGTACTCCGTTAATAANGTATTGATACATTAGCGGGTTGCTTCCGGGAAACCAAAGTCTTTGGGCTCCGGGGGAAGTATG
GTTGCAAAGCTGAAACTCAAATAAATTGACGG
>185_069_Tyrh01_type
GTGCCAGCAGCCGCGGTAATTCCAGTTCCAATAGTGTATACTAAAGTTGCTGCAGTTGAAAAGCTCGTAGTTGGATCTCG
GTTTGCTGGCGCACAAGGTGCGCAAGTAGGCCTGTGCTGTAGTTGAGTGCTACGGCTTTACCTTGAACAAAATAGAGTGC
TTAAGGCAAGCATTCTGCTTGAATATCTCAGCATGGAATAATAGAAAAAGACNTTTCTATTGGTTAGCCNNNAGTGAAAG
TAATGATTAACNNNNNNNNNGAGGTGAAATTCGTAGACCGGTGCAGGACGAACTACAGCGAAAGCATTTGCCAAGGATGT
TTTCATTAATCAAGAACGACAGTTGGAGTATCGAAGTCGATTAGATCTCGTCGTAGTTCCAACTATAAACGATGCCAACT
AGCACTCCGCTAATAATGNTTTGTTACATTAGCGGGTGGCTTCCGGGAAACCAAAGTCTTTGGGCTCCGGGGGAAGTATG
GTTGCAAAGCTGAAACTCAAATAAATTGACGG
>186_067_Tenerife03_type
GTGCCAGCAGCCGCGGCAATTCTGGTTCCAATAGTGTATACTAAAGTTGCTGCAGTTGAAAAGCTCGTAGTTGGATCTCG
GTTTGCTGGCGCACAAGGTGCGCAAGTAGGCCTGTGCTGTAGTTGAGTGCTACGGCTTTACCTTGAACAAAATAGAGTGG
TTAAGGCAAGCATTCTGCTTGAATATCTCAGCATGGAATAGTAGAAAAAGACNTTTCTATTGGTTAGCCNNNAGTGAAAG
TAATGATTAACNNNNNNNNNNTGGTGAAATTCGTAGACCGGTGCAGGACGAACTACAGCGAAAGCATTTGCCANNNATGT
TTTCATTAATCAAGAACGACAGTTGGAATATCGAAGTCGATTAGATCTCGTCGTAGTTCCAACTATAAACGATGCCAACT
AGCACTCAGGCAATAATGNTTTGTTACATTGGCGGGTGGCTTCCGGGAAACCAAAGTCTTTGGGCTCCGGGGGAAGTATG
GTTGCAAAGCTGAAACTTAAATGAATTGACGG
>187_041_Galicia01_type
GTGCCAGCAGCCGCGGCAATTCCAGTTCCAATAGTGTATACTAAAGTTGCTGCAGTTGAAAAGCTCGTAGTTGGATCTCG
GCTTGCTAGCGCGCAAGGCGCGAAAGTAGGCCTGTGCTGTAGTTGAGTGCTACGGCTTTACCTTGAACAAAATAGAGTGC
TTAAGGCAAGCATTCTGCTTGAATATCTCAGCATGGAATAATAGAAAAAGACTTTTCTGTTGGTTTACCAGTAGTAAAAG
TAATGATTAANNNNNNNNNNNAGGTGAAATTCGTAGATCGGTGCGGGACGAACTACAGCGAAAGCATTTGCCAAGGATGT
TTTCATTAATCAAGAACGAAAGTTGGAGTATCGAAGTCGATTAGATCTCGTCGTAGTTCCAACTATAAACGATGCCAACT
AGCACTCCGCTAATAANGTTTATGGACATTAGCGGGTTGCTTCCGGGAAACCAAAGTCTTTGGGCTCCGGGGGAAGTATG
GTTGCAAAGCTGAAACTCAAATAAATTGACGG
>188_038_Faro03_type
GTGCCAGCAGCCGCGGCAATTCCAGTTCCAATAGTGTATACTAAAGTTGCTGCAGTTGAAAAGCTCGTAGTTGGATCTCG
GCTTGCTAGCACGCAAAGCGTGAAAGTAGGCCTATGCTGTAGTTGAGTGCTACGGCTTTACCTTGAACAAAATAGAGTGC
TTAAGGCAAGCATTCTGCTTGAATATCTCAGCATGGAATAATAGAAAAAGACTTTTCTGTTGGTTTACCAGTAGTAAAAG
TAATGATTANNNNNNNNNNAGAGGTGAAATTCGTAGATCGGTGCGGGACGAACTACAGCGAAAGCATTTGCCAAGGATGT
TTTCATTAATCAAGAACGAAAGTTGGAGTATCGAAGTCGATTAGATCTCGTCGTAGTTCCAACTATAAACGATGCCAACT
AGCACTCCGCTAATAAGANNTATGTACATTAGCGGGTTGCTTCCGGGAAACCAAAGTCTTTGGGCTCCGGGGGAAGTATG
GTTGCAAAGCTGAAACTTAAATAAATTGGCGG
>189_049_Lisbon01_type
GTGCCAGCCGCCGCGGCAATTCCAGTTCCAAAAGTGTATACTAAAGTTGCTGCAGTTGAAAAGCTCGTAGTTGGATCTCG
GTTTGCTGGTGCGTGGTGCCCNNNAGTAGGCCTGTGCTGTAGTTGAGTGCTACGGCTTTACCTTGAACAAAATAGAGTGC
TTAAGGCAAGCATTCTGCTTGAATATCTCAGCATGGAATAATAGAAAAAGACNTTTCTATTGGTTTGCCNNNAGTGAAAG
TAATGATTAACNNNNNNNNNNAGGTGAAATTCGTAGACCGGTGCAGGACGAACTACAGCGAAAGCATTTGCCAAGAATGT
TTTCATTAATCAAGAACGAAAGTTGGAGTATCGAAGTCGATTAGATCTCGTCGTAGTTCCAACTATAAACGATGCCAACT
AGCACTCCGCTGATAATGTCTTGTTACATTAGCGGGTGGCTTCCGGGAAACCAAAGTCTTTGGGCTCCGGGGGAAGTATG
GTTGCAAAGCTGAAACTCAAATAAATTGACGG
>190_003_Australia03_type
GTGCCAGCAGCCGCGGCAATTCCAGTTCCAATAGTGTATACTAAAGTTGCTGCAGTTGAAAAGCTCGTAGTTGGATCTCA
GTTTGCTGGCATGTGTAATGTGTCAGTCAGCTTATGCTATAGCTGGTNNCTATGGCTTTACCTTGAACAAAATAGAGTGC
TTAAGGCAAGCATTCTGCTTGAATATCTCAGCATGGAATAATAGAATAAGACTTTTCTATTGGTTAANCGATAGTAAAAG
TAATGATTAACNNNNNNNNNNNNGTGAAATTCGTAGATCGGTGCAGGACGTACTACAGCGAAAGCATTTGCCAAGAATGT
TTTCATTAATCAAGAACGACAGTTGGAGTATCGAAGTCGATTAGATCTCGTCGTAGTTCCAACTATAAACGATGCCAACT
AGCATTCCGCTAATAATATCTTGATACATTAGCGGGTGGCTTCCGGGAAACCAAAGTTTTTGGGCTCTGGGGGGAGTATG
GTTGCAAGGCTGAAACTTAAAGGAATTGACGG
>191_059_Porto04_type
GTGCCAGCAGCCGCGGCAATTCCAGTTCCAATAGTGTATACTAAAGTTGCTGCAGTTGAAAAGCTCGTAGTTGGATCTCG
GTTTGCTAGTGTGTGGAGCACACGAGTAGGCCTTTGCTGTAGTTACAGACTACGGCTTTACCTTGAACAAAATAGAGTGC
TTAAGGCAAGCATTCTGCTTGAATATCTCAGCATGGAATAATAGAATACGACTTTTCTATTGGTTTACCAGTGGCAAAAG
TAATGATNNNNNNNNNNNNNNAGGTGAAATTCGTAGATCGGTGCAGGACGTACTACAGCGAAAGCATTTGCCAAGGATGT
TTTCATTAATCAAGAACGACAGTTGGAGTATCGAAGTCGATTAGATCTCGTCGTAGTTCCAACTATAAACGATGCCAACT
AGCACTCCGCTAGTAATAATTTTTTACACTGGCGGGTGGCTTCCGGGAAACCAAAGTCTTTGGGCTCCGGGGGAAGTATG
GTTGCAAAGCTGAAACTCAAAGAAATTGACGG
>193_042_China01_type
GTGCCAGCAGCCGCGGCAATTCCAGTTCCAATAGTGTATACTAAAGTTGTTGCAGTTGAAAAGCTCGTAGTTGGATCTCG
GTTTGCTTGTGTGCAATGTGCGCAAGTAGGCCATTGCTGTAGTGTATNGCTATGGCTTTACCTTGAACAAAATAGAGTGC
TTAAGGCAAGCATTCTGCTTGAATATCTCAGCATGGAATAATAGAAAAAGACTTTTCTATTGGTTAANCAGTAGCNAAAG
TAATGATTAACNNNNNNNNNNAGGTGAAATTCGTAGATCGGTGCAGGACGAACTACAGCGAAAGCATTTGCCAAGGATGT
TTTCATTAATCAAGAACGAAAGTTGGAGTATCGAAGTCGATTAGATCTCGTCGTAGTTCCAACTATAAACGATGCCAACT
AGTACTCCGTTAATAANGTATTGATACATTAGCGGGTTGCTTCCGGGAAACCAAAGTCTTTGGGCTCCGGGGGAAGTATG
GTTGCAAAGCTGAAACTTAAAGGAATTGACGG
>194_065_Tenerife01_type
GTGCCAGCAGCCGCGGCAATTCCAGTTCCAATAGTGTATACTAAAGTTGCTGCAGTTGAAAAGCTCGTAGTTGGATCTCG
GTGTACTAGCATGTGGAACGTGCAAGTAGGCCTGTGCTGTAGTTTAGNACTATGGCTTTACCTTGAACAAAATAGAGTGC
TTAAGGCAAGCATTCTGCTTGAATATCTCAGCATGGAATAATAGAATAAGACTTTTCTATTGGTTAACCGGTAGTNAAAG
TAATGATTAACNNNNNNNNNNNGGTGAAATTCGTAGATCGGTGCAGGACGTACTACAGCGAAAGCATTTGCCAAGAATGT
TTTCATTAATCAAGAACGACAGTTGGAGTATCAAAGACGATTAGATCTCGTCGTAGTTCCAACTATAAACGATGCCAACT
AGCACTCCGCTAATAATATTTGGATACATTAGCGGGTGGCTTCCGGGAAACCAAAGTCTTTGGGCTCCGGGGGGAGTATG
GTTGCAAGGCTGAAACTTAAAGAAATTGACGG
>195_039_Faro04_type
GTGCCAGCAGCCGCGGCAATTCCAGTTCCAATAGTGTATACTAAAGTTGCTGCAGTTGAAAAGCTCGTAGTTGGATCTCG
GCTTGCTAGCGCGCGAGGCGTGTGAGTAGGCCTTTGCTGTAGTTGAGTGCTACGGCTTTACCTTGAACAAAATAGAGTGC
TTAAGGCAAGCATTCTGCTTGAATATCTCAGCATGGAATAATAGAAAAAGACTTTTCTGTTGGTTTACCAGTAGTAAAAG
TAATGATNNNNNNNNNNNNNGAGGTGAAATTCGTAGATCGGTGCGGGACGAACTACAGCGAAAGCATTTGCCAAGGATGT
TTTCATTAATCAAGAACGAAAGTTGGAGTATCGAAGTCGATTAGATCTCGTCGTAGTTCCAACTATAAACGATGCCAACT
AGCACTCCGCTAATAANGTTTATGGACATTAGCGGGTTGCTTCCGGGAAACCAAAGTCTTTGGGCTCCGGGGGAAGTATG
GTTGCAAAGCTGAAACTTAAAGAAATTGACGG
>197_003_Australia03_type
GTGCCAGCAGCCGCGGCAATTCCAGTTCCAATAGTGTATACTAAAGTTGCTGCAGTTGAAAAGCTCGTAGTTGGATCTCA
GTTTGCTGGCATGTGTAATGTGTCAGTCAGCTTATGCTATAGCTGGTNNCTATGGCTTTACCTTGAACAAAATAGAGTGC
TTAAGGCAAGCATTCTGCTTGAATATCTCAGCATGGAATAATAGAATAAGACTTTTCTATTGGTTAANCGATAGTAAAAG
TAATGATTAACNNNNNNNNNNNGGTGAAATTCGTAGATCGGTGCAGGACGTACTACAGCGAAAGCATTTGCCAAGAATGT
TTTCATTAATCAAGAACGACAGTTGGAGTATCGAAGTCGATTAGATCTCGTCGTAGTTCCAACTATAAACGATGCCAACT
AGCATTCCGCTAATAATATCTTGATACATTAGCGGGTGGCTTCCGGGAAACCAAAGTTTTTGGGCTCTGGGGGGAGTATG
GTTGCAAGGCTGAAACTCAAATAAATTGACGG
>198_033_Dic01_type
GTGCCAGCAGCCGCGGCAATTCCAGTTCCAATAGTGTATACTAAAGTTGCTGCAGTTGAAAAGCTCGTAGTTGGATCTCG
GCTTGCTAGCGCGCGAGGCGTGTGAGTAGGCCTTTGCTGTAGTTGAGTGCTACGGCTTTACCTTGAACAAAATAGAGTGC
TTAAGGCAAGCATTCTGCTTGAATATCTCAGCATGGAATAATAGAAAAAGACTTTTCTGTTGGTTTACCAGTAGTAAAAG
TAATGATTAANNNNNNNNNNNNNNNGAAATTCGTAGATCGGTGCGGGACGAACTACAGCGAAAGCATTTGCCAAGGATGT
TTTCATTAATCAAGAACGAAAGTTGGAGTATCGAAGTCGATTAGATCTCGTCGTAGTTCCAACTATAAACGATGCCAACT
AGCACTCCGCTAATAANGTATTAGTACGTTAGCGGGTTGCTTCCGGGAAACCAAAGTCTTTGGGCTCCGGGGGAAGTATG
GTTGCAAAGCTGAAACTTAAAGAAATTGACGG
>199_049_Lisbon01_type
GTGCCAGCAGCCGCGGCAATTCCAGTTCCAAAAGTGTATACTAAAGTTGCTGCAGTTGAAAAGCTCGTAGTTGGATCTCG
GTTTGCTGGTGCGTGGTGCCCNNNAGTAGGCCTGTGCTGTAGTTGAGTGCTACGGCTTTACCTTGAACAAAATAGAGTGC
TTAAGGCAAGCATTCTGCTTGAATATCTCAGCATGGAATAATAGAAAAAGACNTTTCTATTGGTTTGCCNNNAGTGAAAG
TAATGATTAACNNNNNNNNNNAGATGAAATTCGTAGACCGGTGCAGGACGAACTACAGCGAAAGCATTTGCCAAGAATGT
TTTCATTAATCAAGAACGAAAGTTGGAGTATCGAAGTCGATTAGATCTCGTCGTAGTTCCAACTATAAACGATGCCAACT
AGCACTCCGCTGATAATGTCTTGTTACATTAGCGGGTGGCTTCCGGGAAACCAAAGTCTTTGGGCTCCGGGGGAAGTATG
GTTGCAAAGCTGAAACTCAAATAAATTGACGG
>200_049_Lisbon01_type
GTGCCAGCCGCCGCGGCAATTCCAGTTCCAAAAGTGTATACTAAAGTTGCTGCAGTTGAAAAGCTCGTAGTTGGATCTCG
GTTTGCTGGTGCGTGGTGCCCNNNAGTAGGCCTGTGCTGTAGTTGAGTGCTACGGCTTTACCTTGAACAAAATAGAGTGC
TTAAGGCAAGCATTCTGCTTGAATATCTCAGCATGGAATAATAGAAAAAGACNTTTCTATTGGTTTGCCNNNAGTGAAAG
TAATGATTAACNNNNNNNNAGAGATGAAATTCGTAGACCGGTGCAGGACGAACTACAGCGAAAGCATTTGCCAAGAATGT
TTTCATTAATCAAGAACGAAAGTTGGAGTATCGAAGTCGATTAGATCTCGTCGTAGTTCCAACTATAAACGATGCCAACT
AGCACTCCGCTGATAATGTCTTGTTACATTAGCGGGTGGCTTCCGGGAAACCAAAGTCTTTGGGCTCCGGGGGAAGTATG
GTTGCAAAGCTGAAACTCAAATAAATTGACGG
>201_033_Dic01_type
GTGCCAGCAGCCGCGGCAATTCCAGTTCCAATAGTGTATACTAAAGTTGCTGCAGTTGAAAAGCTCGTAGTTGGATCTCG
GCTTGCTAGCGCGCGAGGCGTGTGAGTAGGCCTTTGCTGTAGTTGAGTGCTACGGCTTTACCTTGAACAAAATAGAGTGC
TTAAGGCAAGCATTCTGCTTGAATATCTCAGCATGGAATAATAGAAAAAGACTTTTCTGTTGGTTTACCAGTAGTAAAAG
TAATGATTANNNNNNNNNNNNNGGTGAAATTCGTAGATCGGTGCGGGACGAACTACAGCGAAAGCATTTGCCAAGGATGT
TTTCATTAATCAAGAACGAAAGTTGGAGTATCGAAGTCGATTAGATCTCGTCGTAGTTCCAACTATAAACGATGCCAACT
AGCACTCCGCTAATAANGTATTAGTACGTTAGCGGGTTGCTTCCGGGAAACCAAAGTCTTTGGGCTCCGGGGGAAGTATG
GTTGCAAAGCTGAAACTTAAATAAATTGACGG
>202_003_Australia03_type
GTGCCAGCAGCCGCGGCAATTCCAGTTCCAATAGTGTATACTAAAGTTGCTGCAGTTGAAAAGCTCGTAGTTGGATCTCA
GTTTGCTGGCATGTGTAATGTGTCAGTCAGCTTATGCTATAGCTGGTNNCTATGGCTTTACCTTGAACAAAATAGAGTGC
TTAAGGCAAGCATTCTGCTTGAATATCTCAGCATGGAATAATAGAATAAGACTTTTCTATTGGTTAANCGATAGTAAAAG
TAATGATTAACNNNNNNNNNNNNNNGAAATTCGTAGATCGGTGCAGGACGTACTACAGCGAAAGCATTTGCCAAGAATGT
TTTCATTAATCAAGAACGACAGTTGGAGTATCGAAGTCGATTAGATCTCGTCGTAGTTCCAACTATAAACGATGCCAACT
AGCATTCCGCTAATAATATCTTGATACATTAGCGGGTGGCTTCCGGGAAACCAAAGTTTTTGGGCTCTGGGGGGAGTATG
GTTGCAAGGCTGAAACTCAAAGGAATTGACGG
>203_013_Catalonia01_type
GTGCCAGCAGCCGCGGCAATTCCAGTTCCAATAGTGTATACTAAAGTTGCTGCAGTTGAAAAGCTCGTAGTTGGATCTCG
GCTTGCTAGCGCGCAAAGCGCGAAAGTAGGCCTTTGCTGTAGTTGAGTGCTACGGCTTTACCTTGAACAAAATAGAGTGC
TTAAGGCAAGCATTCTGCTTGAATATCTCAGCATGGAATAATAGAAAAAGACTTTTCTGTTGGTTTACCAGTAGTAAAAG
TAATGATTAANNNNNNNNNNNAGGTGAAATTCGTAGATCGGTGCAGGACGAACTACAGCGAAAGCATTTGCCAAGGATGT
TTTCATTAATCAAGAACGAAAGTTGGAGTATCGAAGTCGATTAGATCTCGTCGTAGTTCCAACTATAAACGATGCCAACT
AGCACTCCGCTAATAAGANNTTTTGACATTAGCGGGTTGCTTCCGGGAAACCAAAGTCTTTGGGCTCCGGGGGAAGTATG
GTTGCAAAGCTGAAACTCAAATAAATTGGCGG
>204_033_Dic01_type
GTGCCAGCAGCCGCGGCAATTCCAGTTCCAATAGTGTATACTAAAGTTGCTGCAGTTGAAAAGCTCGTAGTTGGATCTCG
GCTTGCTAGCGCGCGAGGCGTGTGAGTAGGCCTTTGCTGTAGTTGAGTGCTACGGCTTTACCTTGAACAAAATAGAGTGC
TTAAGGCAAGCATTCTGCTTGAATATCTCAGCATGGAATAATAGAAAAAGACTTTTCTGTTGGTTTACCAGTAGTAAAAG
TAATGATTAANNNNNNNNNNNAGGTGAAATTCGTAGATCGGTGCGGGACGAACTACAGCGAAAGCATTTGCCAAGGATGT
TTTCATTAATCAAGAACGAAAGTTGGAGTATCGAAGTCGATTAGATCTCGTCGTAGTTCCAACTATAAACGATGCCAACT
AGCACTCCGCTAATAANGTATTAGTACGTTAGCGGGTTGCTTCCGGGAAACCAAAGTCTTTGGGCTCCGGGGGAAGTATG
GTTGCAAAGCTGAAACTTAAATGAATTGGCGG
>205_029_D_eledones
GTGCCAGCAGCCGCGGCAATTCCAGTTCCAATAGTGTATACTAAAGTTGCTGCAGTTGAAAAGCTCGTAGTTGGATCTCG
GCTTGCTAGCGTGTGGAGCGCGCAAGTAGGCCTTTGCTGTAGTTTCACACTACGGCTTTACCTTGAACAAAATAGAGTGC
TTAAAGCAAGCATTCTGCTTGAATATCTCAGCATGGAATAATAGAATACGACTTTTCTGTTGGTTTACCNNNAGCAAAAG
TAATGATTAACNNNNNNNNNNNNGTGAAATTCGTAGATCGGTGCAGGACGTACTACAGCGAAAGCATTTGCCAAGGATGT
TTTCATTAATCAAGAACGACAGTTGGAGTATCGAAGTCGATTAGATCTCGTCGTAGTTCCAACTATAAACGATGCCAACT
AGCACTCCGCTGGTAATATTTTTTTACACTAGCGGGTGGCTTCCGGGAAACCAAAGTCTTTGGGCTCCGGGGGAAGTATG
GTTGCAAAGCTGAAACTTAAAGGAATTGACGG
>206_003_Australia03_type
GTGCCAGCAGCCGCGGCAATTCCAGTTCCAATAGTGTATACTAAAGTTGCTGCAGTTGAAAAGCTCGTAGTTGGATCTCA
GTTTGCTGGCATGTGTAATGTGTCAGTCAGCTTATGCTATAGCTGGTNNCTATGGCTTTACCTTGAACAAAATAGAGTGC
TTAAGGCAAGCATTCTGCTTGAATATCTCAGCATGGAATAATAGAATAAGACTTTTCTATTGGTTAANCGATAGTAAAAG
TAATGATTAACNNNNNNNNNNAGGTGAAATTCGTAGATCGGTGCAGGACGTACTACAGCGAAAGCATTTGCCAAGAATGT
TTTCATTAATCAAGAACGACAGTTGGAGTATCGAAGTCGATTAGATCTCGTCGTAGTTCCAACTATAAACGATGCCAACT
AGCATTCCGCTAATAATATCTTGATACATTAGCGGGTGGCTTCCGGGAAACCAAAGTTTTTGGGCTCTGGGGGGAGTATG
GTTGCAAGGCTGAAACTTAAAGAAATTGACGG
>207_058_Porto03_type
GTGCCAGCAGCCGCGGCAATTCCAGTTCCAATAGTGTATACTAAAGTTGCTGCAGTTGAAAAGCTCGTAGTTGGATCTCG
GTTTGCTAGCATGTGGAACGTGCCAGTAGGCCTTTGCTGTAGTTTAGNACTATGGCTTTACCTTGAACAAAATAGAGTGC
TTAAGGCAAGCATTCTGCTTGAATATCTCAGCATGGAATAATAGAATAAGACTTTTCTATTGGTTAACCGATAGCNAAAG
TAATGATTAACNNNNNNNNNNNGGTGAAATTCGTAGATCGGTGCAGGACGTACTACAGCGAAAGCATTTGCCAAGAATGT
TTTCATTAATCAAGAACGACAGTTGGAGTATCGAAGTCGATTAGATCTCGTCGTAGTTCCAACTATAAACGATGCCAACT
AGCACTCCGCTAGTAATATTTTGATACACTAGCGGGTGGCTTCCGGGAAACCAAAGTCTTTGGGCTCCGGGGGGAGTATG
GTTGCAAGGCTGAAACTTAAATGAATTGACGG
>208_013_Catalonia01_type
GTGCCAGCAGCCGCGGCAATTCCAGTTCCAATAGTGTATACTAAAGTTGCTGCAGTTGAAAAGCTCGTAGTTGGATCTCG
GCTTGCTAGCGCGCAAAGCGCGAAAGTAGGCCTTTGCTGTAGTTGAGTGCTACGGCTTTACCTTGAACAAAATAGAGTGC
TTAAGGCAAGCATTCTGCTTGAATATCTCAGCATGGAATAATAGAAAAAGACTTTTCTGTTGGTTTACCAGTAGTAAAAG
TAATGATTANNNNNNNNNNNGAGGTGAAATTCGTAGATCGGTGCAGGACGAACTACAGCGAAAGCATTTGCCAAGGATGT
TTTCATTAATCAAGAACGAAAGTTGGAGTATCGAAGTCGATTAGATCTCGTCGTAGTTCCAACTATAAACGATGCCAACT
AGCACTCCGCTAATAAGANNTTTTGACATTAGCGGGTTGCTTCCGGGAAACCAAAGTCTTTGGGCTCCGGGGGAAGTATG
GTTGCAAAGCTGAAACTCAAAGGAATTGGCGG
>209_069_Tyrh01_type
GTGCCAGCAGCCGCGGCAATTCCAGTTCCAATAGTGTATACTAAAGTTGCTGCAGTTGAAAAGCTCGTAGTTGGATCTCG
GTTTGCTGGCGCACAAGGTGCGCAAGTAGGCCTGTGCTGTAGTTGAGTGCTACGGCTTTACCTTGAACAAAATAGAGTGC
TTAAGGCAAGCATTCTGCTTGAATATCTCAGCATGGAATAATAGAAAAAGACNTTTCTATTGGTTAGCCNNNAGTGAAAG
TAATGATTAACNNNNNNNNNNAGGTGAAATTCGTAGACCGGTGCAGGACGAACTACAGCGAAAGCATTTGCCAAGGATGT
TTTCATTAATCAAGAACGACAGTTGGAGTATCGAAGTCGATTAGATCTCGTCGTAGTTCCAACTATAAACGATGCCAACT
AGCACTCCGCTAATAATGNTTTGTTACATTAGCGGGTGGCTTCCGGGAAACCAAAGTCTTTGGGCTCCGGGGGAAGTATG
GTTGCAAAGCTGAAACTCAAATAAATTGACGG
>210_058_Porto03_type
GTGCCAGCAGCCGCGGCAATTCCAGTTCCAATAGTGTATACTAAAGTTGCTGCAGTTGAAAAGCTCGTAGTTGGATCTCG
GTTTGCTAGCATGTGGAACGTGCCAGTAGGCCTTTGCTGTAGTTTAGNACTATGGCTTTACCTTGAACAAAATAGAGTGC
TTAAGGCAAGCATTCTGCTTGAATATCTCAGCATGGAATAATAGAATAAGACTTTTCTATTGGTTAACCGATAGCNAAAG
TAATGATTAACNNNNNNNNNNNNGTGAAATTCGTAGATCGGTGCAGGACGTACTACAGCGAAAGCATTTGCCAAGAATGT
TTTCATTAATCAAGAACGACAGTTGGAGTATCGAAGTCGATTAGATCTCGTCGTAGTTCCAACTATAAACGATGCCAACT
AGCACTCCGCTAGTAATATTTTGATACACTAGCGGGTGGCTTCCGGGAAACCAAAGTCTTTGGGCTCCGGGGGGAGTATG
GTTGCAAGGCTGAAACTTAAAGAAATTGACGG
>211_069_Tyrh01_type
GTGCCAGCAGCCGCGGCAATTCCAGTTCCAATAGTGTATACTAAAGTTGCTGCAGTTGAAAAGCTCGTAGTTGGATCTCG
GTTTGCTGGCGCACAAGGTGCGCAAGTAGGCCTGTGCTGTAGTTGAGTGCTACGGCTTTACCTTGAACAAAATAGAGTGC
TTAAGGCAAGCATTCTGCTTGAATATCTCAGCATGGAATAATAGAAAAAGACNTTTCTATTGGTTAGCCNNNAGTGAAAG
TAATGATTAACNNNNNNNNNNNNNTGAAATTCGTAGACCGGTGCAGGACGAACTACAGCGAAAGCATTTGCCAAGGATGT
TTTCATTAATCAAGAACGACAGTTGGAGTATCGAAGTCGATTAGATCTCGTCGTAGTTCCAACTATAAACGATGCCAACT
AGCACTCCGCTAATAATGNTTTGTTACATTAGCGGGTGGCTTCCGGGAAACCAAAGTCTTTGGGCTCCGGGGGAAGTATG
GTTGCAAAGCTGAAACTCAAAGAAATTGACGG
>213_033_Dic01_type
GTGCCAGCCGCCGCGGCAATTCCAGTTCCAATAGTGTATACTAAAGTTGCTGCAGTTGAAAAGCTCGTAGTTGGATCTCG
GCTTGCTAGCGCGCGAGGCGTGTGAGTAGGCCTTTGCTGTAGTTGAGTGCTACGGCTTTACCTTGAACAAAATAGAGTGC
TTAAGGCAAGCATTCTGCTTGAATATCTCAGCATGGAATAATAGAAAAAGACTTTTCTGTTGGTTTACCAGTAGTAAAAG
TAATGATNNNNNNNNNNNNNNNNNTGAAATTCGTAGATCGGTGCGGGACGAACTACAGCGAAAGCATTTGCCAAGGATGT
TTTCATTAATCAAGAACGAAAGTTGGAGTATCGAAGTCGATTAGATCTCGTCGTAGTTCCAACTATAAACGATGCCAACT
AGCACTCCGCTAATAANGTATTAGTACGTTAGCGGGTTGCTTCCGGGAAACCAAAGTCTTTGGGCTCCGGGGGAAGTATG
GTTGCAAAGCTGAAACTCAAATAAATTGACGG
>215_031_D_moschatum
GTGCCAGCAGCCGCGGCAATTCCAGTTCCAATAGTGTATACTAAAGTTGCTGCAGTTGAAAAGCTCGTAGTTGGATCTCG
GTTTGCTGGCGCACAAGGTGCGCAAGTAGGCCTGTGCTGTAGTTGAGTGCTACGGCTTTACCTTGAACAAAATAGAGTGC
TTAAGGCAAGCATTCTGCTTGAATATCTCAGCATGGAATAATAGAAAAAGACNTTTCTATTGGTTAGCCNNNAGTGAAAG
TAATGATTAACNNNNNNNNNNAGNTGAAATTCGTAGACCGGTGCAGGACGAACTACAGCGAAAGCATTTGCCAAGGATGT
TTTCATTAATCAAGAACGACAGTTGGAGTATCGAAGTCGATTAGATCTCGTCGTAGTTCCAACTATAAACGATGCCAACT
AGCACTCCGCTAATAATGNTTTGTTACATTAGCGGGTGGCTTCCGGGAAACCAAAGTCTTTGGGCTCCGGGGGAAGTATG
GTTGCAAAGCTGAAACTTAAAGGAATTGGCGG
>216_072_Tyrh03_type
GTGCCAGCAGCCGCGGCAATTCTGGTTCCAATAGTGTATACTAAAGTTGCTGCAGTTGAAAAGCTCGTAGTTGGATCTCG
GTTTGCTGGCGCACAAGGTGCGCAAGTAGGCCTGTGCTGTAGTTGAGTGCTACGGCTTTACCTTGAACAAAATAGAGTGG
TTAAGGCAAGCATTCTGCTTGAATATCTCAGCATGAAATTCGTAGACCGGNNNNNNNTGCAGGACGAACTACAGCGAAAG
CATTCATTAATNNNNNNNNNCAGCTGAAATTCGTAGACCGGTGCAGGACGAACTACAGCGAAAGCATTTGCCANNNATGT
TTTCATTAATCAAGAACGACAGTTGGAATATCGAAGTCGATTAGATCTCGTCGTAGTTCTAACTATAAACGATGCCAACT
AGCACTCAGGCAATAATGNTTTGTTACATTGGCGGGTGGCTTCCGGGAAACCAAAGTCTTTGGGCTCCGGGGGAAGTATG
GTTGCAAAGCTGAAACTCAAATAAATTGACGG
>218_058_Porto03_type
GTGCCAGCAGCCGCGGCAATTCCAGTTCCAATAGTGTATACTAAAGTTGCTGCAGTTGAAAAGCTCGTAGTTGGATCTCG
GTTTGCTAGCATGTGGAACGTGCCAGTAGGCCTTTGCTGTAGTTTAGNACTATGGCTTTACCTTGAACAAAATAGAGTGC
TTAAGGCAAGCATTCTGCTTGAATATCTCAGCATGGAATAATAGAATAAGACTTTTCTATTGGTTAACCGATAGCNAAAG
TAATGATTAANNNNNNNNNNNNNGTGAAATTCGTAGATCGGTGCAGGACGTACTACAGCGAAAGCATTTGCCAAGAATGT
TTTCATTAATCAAGAACGACAGTTGGAGTATCGAAGTCGATTAGATCTCGTCGTAGTTCCAACTATAAACGATGCCAACT
AGCACTCCGCTAGTAATATTTTGATACACTAGCGGGTGGCTTCCGGGAAACCAAAGTCTTTGGGCTCCGGGGGGAGTATG
GTTGCAAGGCTGAAACTCAAATAAATTGGCGG
>219_033_Dic01_type
GTGCCAGCAGCCGCGGCAATTCCAGTTCCAATAGTGTATACTAAAGTTGCTGCAGTTGAAAAGCTCGTAGTTGGATCTCG
GCTTGCTAGCGCGCGAGGCGTGTGAGTAGGCCTTTGCTGTAGTTGAGTGCTACGGCTTTACCTTGAACAAAATAGAGTGC
TTAAGGCAAGCATTCTGCTTGAATATCTCAGCATGGAATAATAGAAAAAGACTTTTCTGTTGGTTTACCAGTAGTAAAAG
TAATGATTAANNNNNNNNNNNNGGTGAAATTCGTAGATCGGTGCGGGACGAACTACAGCGAAAGCATTTGCCAAGGATGT
TTTCATTAATCAAGAACGAAAGTTGGAGTATCGAAGTCGATTAGATCTCGTCGTAGTTCCAACTATAAACGATGCCAACT
AGCACTCCGCTAATAANGTATTAGTACGTTAGCGGGTTGCTTCCGGGAAACCAAAGTCTTTGGGCTCCGGGGGAAGTATG
GTTGCAAAGCTGAAACTTAAAGAAATTGGCGG
>220_049_Lisbon01_type
GTGCCAGCAGCCGCGGCAATTCCAGTTCCAAAAGTGTATACTAAAGTTGCTGCAGTTGAAAAGCTCGTAGTTGGATCTCG
GTTTGCTGGTGCGTGGTGCCCNNNAGTAGGCCTGTGCTGTAGTTGAGTGCTACGGCTTTACCTTGAACAAAATAGAGTGC
TTAAGGCAAGCATTCTGCTTGAATATCTCAGCATGGAATAATAGAAAAAGACNTTTCTATTGGTTTGCCNNNAGTGAAAG
TAATGATTAACANNNNNNNNNNGGTGAAATTCGTAGACCGGTGCAGGACGAACTACAGCGAAAGCATTTGCCAAGAATGT
TTTCATTAATCAAGAACGAAAGTTGGAGTATCGAAGTCGATTAGATCTCGTCGTAGTTCCAACTATAAACGATGCCAACT
AGCACTCCGCTGATAATGTCTTGTTACATTAGCGGGTGGCTTCCGGGAAACCAAAGTCTTTGGGCTCCGGGGGAAGTATG
GTTGCAAAGCTGAAACTCAAATAAATTGACGG
>221_049_Lisbon01_type
GTGCCAGCAGCCGCGGCAATTCCAGTTCCAAAAGTGTATACTAAAGTTGCTGCAGTTGAAAAGCTCGTAGTTGGATCTCG
GTTTGCTGGTGCGTGGTGCCCNNNAGTAGGCCTGTGCTGTAGTTGAGTGCTACGGCTTTACCTTGAACAAAATAGAGTGC
TTAAGGCAAGCATTCTGCTTGAATATCTCAGCATGGAATAATAGAAAAAGACNTTTCTATTGGTTTGCCNNNAGTGAAAG
TAATGATTAACANNNNNNNNNNGGTGAAATTCGTAGACCGGTGCAGGACGAACTACAGCGAAAGCATTTGCCAAGAATGT
TTTCATTAATCAAGAACGAAAGTTGGAGTATCGAAGTCGATTAGATCTCGTCGTAGTTCCAACTATAAACGATGCCAACT
AGCACTCCGCTGATAATGTCTTGTTACATTAGCGGGTGGCTTCCGGGAAACCAAAGTCTTTGGGCTCCGGGGGAAGTATG
GTTGCAAAGCTGAAACTTAAATAAATTGGCGG
>222_029_D_eledones
GTGCCAGCAGCCGCGGCAATTCCAGTTCCAATAGTGTATACTAAAGTTGCTGCAGTTGAAAAGCTCGTAGTTGGATCTCG
GCTTGCTAGCGTGTGGAGCGCGCAAGTAGGCCTTTGCTGTAGTTTCACACTACGGCTTTACCTTGAACAAAATAGAGTGC
TTAAAGCAAGCATTCTGCTTGAATATCTCAGCATGGAATAATAGAATACGACTTTTCTGTTGGTTTACCNNNAGCAAAAG
TAATGATTAACNNNNNNNNNNNNNNGAAATTCGTAGATCGGTGCAGGACGTACTACAGCGAAAGCATTTGCCAAGGATGT
TTTCATTAATCAAGAACGACAGTTGGAGTATCGAAGTCGATTAGATCTCGTCGTAGTTCCAACTATAAACGATGCCAACT
AGCACTCCGCTGGTAATATTTTTTTACACTAGCGGGTGGCTTCCGGGAAACCAAAGTCTTTGGGCTCCGGGGGAAGTATG
GTTGCAAAGCTGAAACTCAAATAAATTGGCGG
>223_033_Dic01_type
GTGCCAGCAGCCGCGGCAATTCCAGTTCCAATAGTGTATACTAAAGTTGCTGCAGTTGAAAAGCTCGTAGTTGGATCTCG
GCTTGCTAGCGCGCGAGGCGTGTGAGTAGGCCTTTGCTGTAGTTGAGTGCTACGGCTTTACCTTGAACAAAATAGAGTGC
TTAAGGCAAGCATTCTGCTTGAATATCTCAGCATGGAATAATAGAAAAAGACTTTTCTGTTGGTTTACCAGTAGTAAAAG
TAATGANNNNNNNNNNNNNNNNGGTGAAATTCGTAGATCGGTGCGGGACGAACTACAGCGAAAGCATTTGCCAAGGATGT
TTTCATTAATCAAGAACGAAAGTTGGAGTATCGAAGTCGATTAGATCTCGTCGTAGTTCCAACTATAAACGATGCCAACT
AGCACTCCGCTAATAANGTATTAGTACGTTAGCGGGTTGCTTCCGGGAAACCAAAGTCTTTGGGCTCCGGGGGAAGTATG
GTTGCAAAGCTGAAACTTAAAGAAATTGACGG
>224_029_D_eledones
GTGCCAGCAGCCGCGGCAATTCCAGTTCCAATAGTGTATACTAAAGTTGCTGCAGTTGAAAAGCTCGTAGTTGGATCTCG
GCTTGCTAGCGTGTGGAGCGCGCAAGTAGGCCTTTGCTGTAGTTTCACACTACGGCTTTACCTTGAACAAAATAGAGTGC
TTAAAGCAAGCATTCTGCTTGAATATCTCAGCATGGAATAATAGAATACGACTTTTCTGTTGGTTTACCNNNAGCAAAAG
TAATGATTAACNNNNNNNNNNNGGTGAAATTCGTAGATCGGTGCAGGACGTACTACAGCGAAAGCATTTGCCAAGGATGT
TTTCATTAATCAAGAACGACAGTTGGAGTATCGAAGTCGATTAGATCTCGTCGTAGTTCCAACTATAAACGATGCCAACT
AGCACTCCGCTGGTAATATTTTTTTACACTAGCGGGTGGCTTCCGGGAAACCAAAGTCTTTGGGCTCCGGGGGAAGTATG
GTTGCAAAGCTGAAACTTAAAGGAATTGACGG
>226_058_Porto03_type
GTGCCAGCAGCCGCGGCAATTCCAGTTCCAATAGTGTATACTAAAGTTGCTGCAGTTGAAAAGCTCGTAGTTGGATCTCG
GTTTGCTAGCATGTGGAACGTGCCAGTAGGCCTTTGCTGTAGTTTAGNACTATGGCTTTACCTTGAACAAAATAGAGTGC
TTAAGGCAAGCATTCTGCTTGAATATCTCAGCATGGAATAATAGAATAAGACTTTTCTATTGGTTAACCGATAGCNAAAG
TAATGATTAACNNNNNNNNNNNGGTGAAATTCGTAGATCGGTGCAGGACGTACTACAGCGAAAGCATTTGCCAAGAATGT
TTTCATTAATCAAGAACGACAGTTGGAGTATCGAAGTCGATTAGATCTCGTCGTAGTTCCAACTATAAACGATGCCAACT
AGCACTCCGCTAGTAATATTTTGATACACTAGCGGGTGGCTTCCGGGAAACCAAAGTCTTTGGGCTCCGGGGGGAGTATG
GTTGCAAGGCTGAAACTTAAATAAATTGGCGG
>227_041_Galicia01_type
GTGCCAGCAGCCGCGGCAATTCCAGTTCCAATAGTGTATACTAAAGTTGCTGCAGTTGAAAAGCTCGTAGTTGGATCTCG
GCTTGCTAGCGCGCAAGGCGCGAAAGTAGGCCTGTGCTGTAGTTGAGTGCTACGGCTTTACCTTGAACAAAATAGAGTGC
TTAAGGCAAGCATTCTGCTTGAATATCTCAGCATGGAATAATAGAAAAAGACTTTTCTGTTGGTTTACCAGTAGTAAAAG
TAATGATTANNNNNNNNNNNNNGGTGAAATTCGTAGATCGGTGCGGGACGAACTACAGCGAAAGCATTTGCCAAGGATGT
TTTCATTAATCAAGAACGAAAGTTGGAGTATCGAAGTCGATTAGATCTCGTCGTAGTTCCAACTATAAACGATGCCAACT
AGCACTCCGCTAATAANGTTTATGGACATTAGCGGGTTGCTTCCGGGAAACCAAAGTCTTTGGGCTCCGGGGGAAGTATG
GTTGCAAAGCTGAAACTTAAATAAATTGGCGG
>228_050_Lisbon02_type
GTGCCAGCCGCCGCGGCAATTCCAGTTCCAATAGTGTATACTAAAGTTGCTGCAGTTGAAAAGCTCGTAGTTGGATCTCG
GCTTGCTAGCGCGCGAGGCGTGTGAGTAGGCCTTTGCTGTAGTTGAGTGCTACGGCTTTACCTTGAACAAAATAGAGTGC
TTAAGGCAAGCATTCTGCTTGAATATCTCAGCATGGAATAATAGAAAAAGACTTTTCTGTTGGTTTACCAGTAGTAAAAG
TAATGATTANNNNNNNNCAGACGGGGGCATTCGTATCGCACCGCTAGAGGTNNNNNNNNGAAAGTATTTGCCAAGGATGT
TTTCATTAATCAAGAACGATAGTTGGAGTATCGAAGTCGATTAGATCTCGTCTTAGTTCCAACTATAAACGATGCCAACT
AGCACTCCGCTAATAANGTATTAGTACGTTAGCGGGTTGCTTCCGGGAAACCAAAGTCTTTGGGCTCCGGGGGAAGTATG
GTTGCAAAGCTGAAACTCAAATGAATTGGCGG
>229_051_Lisbon03_type
GTGCCAGCCGCCGCGACAATTCCAGTTCCAATAGTGTATACTAAAGTTGCTACAGTTGATAAGCTTGTAGTTGGATCTCG
GCTTGCTGGAGCGNNAGACTTGCGAGTAGGCTTTTGCTGTAGTTGAGTGCTACGGCTGTACCTTGAACTAAATAGAGTGC
TTAAGGCAAGCATTCTGCTTGAATATCTCAGCATGGAATAATAGAAAAAAACTTTTCTGTTGGTTTACCAGTAGTAAAAG
TAATGATTAACGCATTCGTAGAGGTGAAATTCGTAGATCGGTGCGGGACGAACTACAGCGAAAGCATTTGCCAAGAATGT
TTTCATTAATCAAGAACGAAAGTTGGAGTATCGAAGTCGATTAGATCTCGTCGTAGTTCTAACTATAAACGATGCCAACT
AGCACTCCGCTAATAANNNNNNNNNGTATTAGTAAGNNNNTTNNNNNNNACCAAAGTCTTTGGGCTCCGAGGGAAGTATG
GTTGCAAAGCTGAAACTCAAATGAATTGACGG
>230_013_Catalonia01_type
GTGCCAGCCGCCGCGGCAATTCCAGTTCCAATAGTGTATACTAAAGTTGCTGCAGTTGAAAAGCTCGTAGTTGGATCTCG
GCTTGCTAGCGCGCAAAGCGCGAAAGTAGGCCTTTGCTGTAGTTGAGTGCTACGGCTTTACCTTGAACAAAATAGAGTGC
TTAAGGCAAGCATTCTGCTTGAATATCTCAGCATGGAATAATAGAAAAAGACTTTTCTGTTGGTTTACCAGTAGTAAAAG
TAATGATTANNNNNNNNNNNGAGGTGAAATTCGTAGATCGGTGCAGGACGAACTACAGCGAAAGCATTTGCCAAGGATGT
TTTCATTAATCAAGAACGAAAGTTGGAGTATCGAAGTCGATTAGATCTCGTCGTAGTTCCAACTATAAACGATGCCAACT
AGCACTCCGCTAATAAGANNTTTTGACATTAGCGGGTTGCTTCCGGGAAACCAAAGTCTTTGGGCTCCGGGGGAAGTATG
GTTGCAAAGCTGAAACTCAAATAAATTGACGG
>231_058_Porto03_type
GTGCCAGCAGCCGCGGCAATTCCAGTTCCAATAGTGTATACTAAAGTTGCTGCAGTTGAAAAGCTCGTAGTTGGATCTCG
GTTTGCTAGCATGTGGAACGTGCCAGTAGGCCTTTGCTGTAGTTTAGNACTATGGCTTTACCTTGAACAAAATAGAGTGC
TTAAGGCAAGCATTCTGCTTGAATATCTCAGCATGGAATAATAGAATAAGACTTTTCTATTGGTTAACCGATAGCNAAAG
TAATGATTAANNNNNNNNNNNNNGTGAAATTCGTAGATCGGTGCAGGACGTACTACAGCGAAAGCATTTGCCAAGAATGT
TTTCATTAATCAAGAACGACAGTTGGAGTATCGAAGTCGATTAGATCTCGTCGTAGTTCCAACTATAAACGATGCCAACT
AGCACTCCGCTAGTAATATTTTGATACACTAGCGGGTGGCTTCCGGGAAACCAAAGTCTTTGGGCTCCGGGGGGAGTATG
GTTGCAAGGCTGAAACTTAAAGGAATTGACGG
>232_033_Dic01_type
GTGCCAGCAGCCGCGGCAATTCCAGTTCCAATAGTGTATACTAAAGTTGCTGCAGTTGAAAAGCTCGTAGTTGGATCTCG
GCTTGCTAGCGCGCGAGGCGTGTGAGTAGGCCTTTGCTGTAGTTGAGTGCTACGGCTTTACCTTGAACAAAATAGAGTGC
TTAAGGCAAGCATTCTGCTTGAATATCTCAGCATGGAATAATAGAAAAAGACTTTTCTGTTGGTTTACCAGTAGTAAAAG
TAATGATTANNNNNNNNNNNNAGGTGAAATTCGTAGATCGGTGCGGGACGAACTACAGCGAAAGCATTTGCCAAGGATGT
TTTCATTAATCAAGAACGAAAGTTGGAGTATCGAAGTCGATTAGATCTCGTCGTAGTTCCAACTATAAACGATGCCAACT
AGCACTCCGCTAATAANGTATTAGTACGTTAGCGGGTTGCTTCCGGGAAACCAAAGTCTTTGGGCTCCGGGGGAAGTATG
GTTGCAAAGCTGAAACTCAAATAAATTGACGG
>233_029_D_eledones
GTGCCAGCAGCCGCGGCAATTCCAGTTCCAATAGTGTATACTAAAGTTGCTGCAGTTGAAAAGCTCGTAGTTGGATCTCG
GCTTGCTAGCGTGTGGAGCGCGCAAGTAGGCCTTTGCTGTAGTTTCACACTACGGCTTTACCTTGAACAAAATAGAGTGC
TTAAAGCAAGCATTCTGCTTGAATATCTCAGCATGGAATAATAGAATACGACTTTTCTGTTGGTTTACCNNNAGCAAAAG
TAATGATTAACNNNNNNNNNNNNNNNAAATTCGTAGATCGGTGCAGGACGTACTACAGCGAAAGCATTTGCCAAGGATGT
TTTCATTAATCAAGAACGACAGTTGGAGTATCGAAGTCGATTAGATCTCGTCGTAGTTCCAACTATAAACGATGCCAACT
AGCACTCCGCTGGTAATATTTTTTTACACTAGCGGGTGGCTTCCGGGAAACCAAAGTCTTTGGGCTCCGGGGGAAGTATG
GTTGCAAAGCTGAAACTTAAAGAAATTGGCGG
>234_065_Tenerife01_type
GTGCCAGCAGCCGCGGCAATTCCAGTTCCAATAGTGTATACTAAAGTTGCTGCAGTTGAAAAGCTCGTAGTTGGATCTCG
GTGTACTAGCATGTGGAACGTGCAAGTAGGCCTATGCTGTAGTTTAGNACTATGGCTTTACCTTGAACAAAATAGAGTGC
TTAAGGCAAGCATTCTGCTTGAATATCTCAGCATGGAATAATAGAATAAGACTTTTCTATTGGTTAACCGGTAGTNAAAG
TAATGATTAACNNNNNNNNNNNGGTGAAATTCGTAGATCGGTGCAGGACGTACTACAGCGAAAGCATTTGCCAAGAATGT
TTTCATTAATCAAGAACGACAGTTGGAGTATCAAAGACGATTAGATCTCGTCGTAGTTCCAACTATAAACGATGCCAACT
AGCACTCCGCTAATAATATTTGGATACATTAGCGGGTGGCTTCCGGGAAACCAAAGTCTTTGGGCTCCGGGGGGAGTATG
GTTGCAAGGCTGAAACTCAAATAAATTGACGG
>235_033_Dic01_type
GTGCCAGCAGCCGCGGCAATTCCAGTTCCAAAAGTGTATACTAAAGTTGCTGCAGTTGAAAAGCTCGTAGTTGGATCTCG
GTTTGCTGGTGCGTGGTGCCCNNNAGTAGGCCTGTGCTGTAGTTGAGTGCTACGGCTTTACCTTGAACAAAATAGAGTGC
TTAAGGCAAGCATTCTGCTTGAATATCTCAGCATGGAATAATAGAAAAAGACNTTTCTATTGGTTTGCCNNNAGTGAAAG
TAATGATTAACNNNNNNNNNNAGGTGAAATTCGTAGACCGGTGCAGGACGAACTACAGCGAAAGCATTTGCCAAGAATGT
TTTCATTAATCAAGAACGAAAGTTGGAGTATCGAAGTCGATTAGATCTCGTCGTAGTTCCAACTATAAACGATGCCAACT
AGCACTCCGCTGATAATGTCTTGTTACATTAGCGGGTGGCTTCCGGGAAACCAAAGTCTTTGGGCTCCGGGGGAAGTATG
GTTGCAAAGCTGAAACTTAAATGAATTGACGG
>236_044_China03_type
GTGCCAGCAGCCGCGGTAATTCCAGTTCCAATAGTGTATACTAAAGTTGCTGCAGTTGAAAAGCTCGTAGTTGGATCTCG
GCTTGTTTGTGTGTAATGCATGCAAGTAGGCCATTGCTGTAGTTAGANNCTATGGCTTTACCTTGAACAAAATAGAGTGC
TTAAGGCAAGCATTCTGCTTGAATATCTCAGCATGGAATAATAGAAAAGGACTTTTTTATTGGTTAANCAGTAGCNAAAG
TAATGATTAACNNNNNNNNNGAGGTGAAATTCGTAGACCGGTGCAGGACGAACTACAGCGAAAGCATTTGCCAAGGATGT
TTTCATTAATCAAGAACGAAAGTTGGAGTATCGAAGTCGATTAGATCTCGTCGTAGTTCCAACTATAAACGATGCCAACT
AGTACCCCGCTAATAANGTATTTGTACATTAGCGGGTTGCTTCCGGGAAACCAAAGTCTTTGGGCTCCGGGGGAAGTATG
GTTGCAAAGCTGAAACTCAAATAAATTGACGG
>237_048_WItaly02_type
GTGCCAGCAGCCGCGGCAATTCCGGTTCCAATAGTGTATACTAAAGTTGCTGCAGTAAAAAACCTCGTAGTTGAATCTCG
GTTTGCTGGCGCACAAGGTGGGCAACTAGGCNNNNNCTGTAGTTGAGTGCTACGGCTTTACCTTGAACAAAATAGAGTGC
TNAAGGGAAGCATTCTGCTTGAATATCTCAGCATGGAATAATAAAAAAAGACNTTTCTATTGGTTAGCCNNNAGTGAAAG
TAATGATTAACGTATTGCTAGAGGTGAAATTCGTAGACCGGTGCAGGACGAACTACAGCGAAAGCATTTGGCAAGGATGT
TTTCATTAATCAAGAACGACAGTTGGAGTATCGAAGTCGATTAAATCTCGTCGTAGTTACAACTANAAACGATGCCAACT
AGCACTCCNCTAATAATGNTTTGNNNNNNNAGCGGGTGGCTTCCGGGAAACCCAAGTTTTTGGGCNCCGGGGGAAGTATG
GTTGNNNNNCTGAAACTCAAATAAATTGACGG
>239_033_Dic01_type
GTGCCAGCAGCCGCGGCAATTCCAGTTCCAATAGTGTATACTAAAGTTGCTGCAGTTGAAAAGCTCGTAGTTGGATCTCG
GCTTGCTAGCGCGCGAGGCGTGTGAGTAGGCCTTTGCTGTAGTTGAGTGCTACGGCTTTACCTTGAACAAAATAGAGTGC
TTAAGGCAAGCATTCTGCTTGAATATCTCAGCATGGAATAATAGAAAAAGACTTTTCTGTTGGTTTACCAGTAGTAAAAG
TAATGATTAANNNNNNNNNNNNGGTGAAATTCGTAGATCGGTGCGGGACGAACTACAGCGAAAGCATTTGCCAAGGATGT
TTTCATTAATCAAGAACGAAAGTTGGAGTATCGAAGTCGATTAGATCTCGTCGTAGTTCCAACTATAAACGATGCCAACT
AGCACTCCGCTAATAANGTATTAGTACGTTAGCGGGTTGCTTCCGGGAAACCAAAGTCTTTGGGCTCCGGGGGAAGTATG
GTTGCAAAGCTGAAACTCAAATAAATTGACGG
>240_044_China03_type
GTGCCAGCAGCCGCGGCAATTCCAGTTCCAATAGTGTATACTAAAGTTGCTGCAGTTGAAAAGCTCGTAGTTGGATCTCG
GCTTGTTTGTGTGTAATGCATGCAAGTAGGCCATTGCTGTAGTTAGANNCTATGGCTTTACCTTGAACAAAATAGAGTGC
TTAAGGCAAGCATTCTGCTTGAATATCTCAGCATGGAATAATAGAAAAGGACTTTTTTATTGGTTAANCAGTAGCNAAAG
TAATGATTAACNNNNNNNNNGAGGTGAAATTCGTAGACCGGTGCAGGACGAACTACAGCGAAAGCATTTGCCAAGGATGT
TTTCATTAATCAAGAACGAAAGTTGGAGTATCGAAGTCGATTAGATCTCGTCGTAGTTCCAACTATAAACGATGCCAACT
AGTACCCCGCTAATAANGTATTTGTACATTAGCGGGTTGCTTCCGGGAAACCAAAGTCTTTGGGCTCCGGGGGAAGTATG
GTTGCAAAGCTGAAACTCAAATAAATTGACGG
>241_058_Porto03_type
GTGCCAGCAGCCGCGGCAATTCCAGTTCCAATAGTGTATACTAAAGTTGCTGCAGTTGAAAAGCTCGTAGTTGGATCTCG
GTTTGCTAGCATGTGGAACGTGCCAGTAGGCCTTTGCTGTAGTTTAGNACTATGGCTTTACCTTGAACAAAATAGAGTGC
TTAAGGCAAGCATTCTGCTTGAATATCTCAGCATGGAATAATAGAATAAGACTTTTCTATTGGTTAACCGATAGCNAAAG
TAATGATTAANNNNNNNNNNNNNGTGAAATTCGTAGATCGGTGCAGGACGTACTACAGCGAAAGCATTTGCCAAGAATGT
TTTCATTAATCAAGAACGACAGTTGGAGTATCGAAGTCGATTAGATCTCGTCGTAGTTCCAACTATAAACGATGCCAACT
AGCACTCCGCTAGTAATATTTTGATACACTAGCGGGTGGCTTCCGGGAAACCAAAGTCTTTGGGCTCCGGGGGGAGTATG
GTTGCAAGGCTGAAACTCAAATGAATTGACGG
>242_029_D_eledones
GTGCCAGCAGCCGCGGCAATTCCAGTTCCAATAGTGTATACTAAAGTTGCTGCAGTTGAAAAGCTCGTAGTTGGATCTCG
GCTTGCTAGCGTGTGGAGCGCGCAAGTAGGCCTTTGCTGTAGTTTCACACTACGGCTTTACCTTGAACAAAATAGAGTGC
TTAAAGCAAGCATTCTGCTTGAATATCTCAGCATGGAATAATAGAATACGACTTTTCTGTTGGTTTACCNNNAGCAAAAG
TAATGATTAACNNNNNNNNNNNNGTGAAATTCGTAGATCGGTGCAGGACGTACTACAGCGAAAGCATTTGCCAAGGATGT
TTTCATTAATCAAGAACGACAGTTGGAGTATCGAAGTCGATTAGATCTCGTCGTAGTTCCAACTATAAACGATGCCAACT
AGCACTCCGCTGGTAATATTTTTTTACACTAGCGGGTGGCTTCCGGGAAACCAAAGTCTTTGGGCTCCGGGGGAAGTATG
GTTGCAAAGCTGAAACTTAAATAAATTGGCGG
>243_003_Australia03_type
GTGCCAGCAGCCGCGGCAATTCCAGTTCCAATAGTGTATACTAAAGTTGCTGCAGTTGAAAAGCTCGTAGTTGGATCTCA
GTTTGCTGGCATGTGTAATGTGTCAGTCAGCTTATGCTATAGCTGGTNNCTATGGCTTTACCTTGAACAAAATAGAGTGC
TTAAGGCAAGCATTCTGCTTGAATATCTCAGCATGGAATAATAGAATAAGACTTTTCTATTGGTTAANCGATAGTAAAAG
TAATGATTAACNNNNNNNNNNNGGTGAAATTCGTAGATCGGTGCAGGACGTACTACAGCGAAAGCATTTGCCAAGAATGT
TTTCATTAATCAAGAACGACAGTTGGAGTATCGAAGTCGATTAGATCTCGTCGTAGTTCCAACTATAAACGATGCCAACT
AGCATTCCGCTAATAATATCTTGATACATTAGCGGGTGGCTTCCGGGAAACCAAAGTTTTTGGGCTCTGGGGGGAGTATG
GTTGCAAGGCTGAAACTTAAATAAATTGACGG
>244_003_Australia03_type
GTGCCAGCAGCCGCGGCAATTCCAGTTCCAATAGTGTATACTAAAGTTGCTGCAGTTGAAAAGCTCGTAGTTGGATCTCA
GTTTGCTGGCATGTGTAATGTGTCAGTCCGCTTATGCTATAGCTGGTNNCTATGGCTTTACCTTGAACAAAATAGAGTGC
TTAAGGCAAGCATTCTGCTTGAATATCTCAGCATGGAATAATAGAATAAGACTTTTCTATTGGTTAANCGATAGTAAAAG
TAATGATTANNNNNNNNNNNNAGGTGAAATTCGTAGATCGGTGCAGGACGTACTACAGCGAAAGCATTTGCCAAGAATGT
TTTCATTAATCAAGAACGACAGTTGGAGTATCGAAGTCGATTAGATCTCGTCGTAGTTCCAACTATAAACGATGCCAACT
AGCATTCCGCTAATAATATCTTGATACATTAGCGGGTGGCTTCCGGGAAACCAAAGTTTTTGGGCTCTGGGGGGAGTATG
GTTGCAAGGCTGAAACTCAAATAAATTGACGG
>245_049_Lisbon01_type
GTGCCAGCAGCCGCGGCAATTCCAGTTCCAAAAGTGTATACTAAAGTTGCTGCAGTTGAAAAGCTCGTAGTTGGATCTCG
GTTTGCTGGTGCGTGGTGCCCNNNAGTAGGCCTGTGCTGTAGTTGAGTGCTACGGCTTTACCTTGAACAAAATAGAGTGC
TTAAGGCAAGCATTCTGCTTGAATATCTCAGCATGGAATAATAGAAAAAGACNTTTCTATTGGTTTGCCNNNAGTGAAAG
TAATGATTAACNNNNNNNNNNAGGTGAAATTCGTAGACCGGTGCAGGACGAACTACAGCGAAAGCATTTGCCAAGAATGT
TTTCATTAATCAAGAACGAAAGTTGGAGTATCGAAGTCGATTAGATCTCGTCGTAGTTCCAACTATAAACGATGCCAACT
AGCACTCCGCTGATAATGTCTTGTTACATTAGCGGGTGGCTTCCGGGAAACCAAAGTCTTTGGGCTCCGGGGGAAGTATG
GTTGCAAAGCTGAAACTCAAATGAATTGACGG
>246_058_Porto03_type
GTGCCAGCAGCCGCGGCAATTCCAGTTCCAATAGTGTATACTAAAGTTGCTGCAGTTGAAAAGCTCGTAGTTGGATCTCG
GTTTGCTAGCATGTGGAACGTGCCAGTAGGCCTTTGCTGTAGTTTAGNACTATGGCTTTACCTTGAACAAAATAGAGTGC
TTAAGGCAAGCATTCTGCTTGAATATCTCAGCATGGAATAATAGAATAAGACTTTTCTATTGGTTAACCGATAGCNAAAG
TAATGATTAACNNNNNNNNNNNNNTGAAATTCGTAGATCGGTGCAGGACGTACTACAGCGAAAGCATTTGCCAAGAATGT
TTTCATTAATCAAGAACGACAGTTGGAGTATCGAAGTCGATTAGATCTCGTCGTAGTTCCAACTATAAACGATGCCAACT
AGCACTCCGCTAGTAATATTTTGATACACTAGCGGGTGGCTTCCGGGAAACCAAAGTCTTTGGGCTCCGGGGGGAGTATG
GTTGCAAGGCTGAAACTTAAATGAATTGACGG
>247_057_Porto02_type_PTP
GTGCCAGCCGCCGCGGCAATTCCAGTTCCAAAAGTGTATACTAAAGTTGCTGCAGTTGAAAAGCTCGTAGTTGGATCTCG
GTTTGCTGGTGCGTGGTGCCCNNNAGTAGGCCTGTGCTGTAGTTGAGTGCTACGGCTTTACCTTGAACAAAATAGAGTGC
TTAAGGCAAGCATTCTGCTTGAATATCTCAGCATGGAATAATAGAAAAAGACNTTTCTATTGGTTTGCCNNNAGTGAAAG
TAATGATTAACAGNNNNNNNNNNGTGAAATTCGTAGACCGGTGCAGGACGAACTACAGCGAAAGCATTTGCCAAGGATGT
TTTCATTAATCAAGAACGACAGTTGGAGTATCGAAGTCGATTAGATCTCGTCGTAGTTCCAACTATAAACGATGCCAACT
AGCACTCCGCTAATAATGNTTTGTTACATTAGCGGGTGGCTTCCGGGAAACCAAAGTCTTTGGGCTCCGGGGGAAGTATG
GTTGCAAAGCTGAAACTTAAATAAATTGACGG
>248_003_Australia03_type
GTGCCAGCAGCCGCGGCAATTCCAGTTCCAATAGTGTATACTAAAGTTGCTGCAGTTGAAAAGCTCGTAGTTGGATCTCA
GTTTGCTGGCATGTGTAATGTGTCAGTCAGCTTATGCTATAGCTGGTNNCTATGGCTTTACCTTGAACAAAATAGAGTGC
TTAAGGCAAGCATTCTGCTTGAATATCTCAGCATGGAATAATAGAATAAGACTTTTCTATTGGTTAANCGATAGTAAAAG
TAATGATTAACNNNNNNNNNNAGGTGAAATTCGTAGATCGGTGCAGGACGTACTACAGCGAAAGCATTTGCCAAGAATGT
TTTCATTAATCAAGAACGACAGTTGGAGTATCGAAGTCGATTAGATCTCGTCGTAGTTCCAACTATAAACGATGCCAACT
AGCATTCCGCTAATAATATCTTGATACATTAGCGGGTGGCTTCCGGGAAACCAAAGTTTTTGGGCTCTGGGGGGAGTATG
GTTGCAAGGCTGAAACTCAAATGAATTGACGG
>249_017_Catalonia03_type_PTP
GTGCCAGCAGCCGCGGCAATTCCAGTTCCAATAGTGTATACTTAAGTTGCTGCAGTTGAAAAGCTCGTAGTTGGATCTCG
GTGTGCTGGTGTGTGACACGTNNCAGTAGGCCTTTGCTGCAGNNTACNACTGTGGCTTTACCTTGAACAAAATAGAGTGC
TTAAGGCAAGCATTCTGCTTGAATATCTCAGCATGGAATAATAGAATATGGCTTTTCTGTTGGTTANNCAATGGGAAAAG
TAATGGTTAACNNNNNNNNNNAGGTGAAATTCGTAGATCGGTGCGGGACGAACTACAGCGAAAGCATTTGCCAAGGATGT
TTTCATTAATCAAGAACGAAAGTTGGAGTATCGAAGTCGATTAGATCTCGTCGTAGTTCCAACTATAAACGATGCCAACT
AGCACTCCGCTAATAANGTTTATGGACATTAGCGGGTTGCTTCCGGGAAACCAAAGTCTTTGGGCTCCGGGGGAAGTATG
GTTGCAAAGCTGAAACTCAAATAAATTGACGG
>250_041_Galicia01_type
GTGCCAGCAGCCGCGGCAATTCCAGTTCCAATAGTGTATACTAAAGTTGCTGCAGTTGAAAAGCTCGTAGTTGGATCTCG
GCTTGCTAGCGCGCAAGGCGCGAAAGTAGGCCTGTGCTGTAGTTGAGTGCTACGGCTTTACCTTGAACAAAATAGAGTGC
TTAAGGCAAGCATTCTGCTTGAATATCTCAGCATGGAATAATAGAAAAAGACTTTTCTGTTGGTTTACCAGTAGTAAAAG
TAATGATTAANNNNNNNNNNNNNGTGAAATTCGTAGATCGGTGCGGGACGAACTACAGCGAAAGCATTTGCCAAGGATGT
TTTCATTAATCAAGAACGAAAGTTGGAGTATCGAAGTCGATTAGATCTCGTCGTAGTTCCAACTATAAACGATGCCAACT
AGCACTCCGCTAATAANGTTTATGGACATTAGCGGGTTGCTTCCGGGAAACCAAAGTCTTTGGGCTCCGGGGGAAGTATG
GTTGCAAAGCTGAAACTTAAATAAATTGGCGG
>251_032_D_moschatum_PTP
GTGCCAGCAGCCGCGGCAATTCCAGTTCCAATAGTGTATACTAAAGTTGCTGCAGTTGAAAAGCTCGTAGTTGGATCTCG
GTTTGCTGGCGCACAAGGTGCGCAAGTAGGCCTGTGCTGTAGTTGAGTGCTACGGCTTTACCTTGAACAAAATAGAGTGC
TTAAGGCAAGCATTCTGCTTGAATATCTCAGCATGGAATAATAGAAAAAGACNTTTCTATTGGTTAGCCNNNAGTGAAAG
TAATGATTAACNNNNNNNNNNAGATGAAATTCGTAGACCGGTGCAGGACGAACTACAGCGAAAGCATTTGCCAAGAATGT
TTTCATTAATCAAGAACGAAAGTTGGAGTATCGAAGTCGATTAGATCTCGTCGTAGTTCCAACTATAAACGATGCCAACT
AGCACTCCGCTGATAATGTCTTGTTACATTAGCGGGTGGCTTCCGGGAAACCAAAGTCTTTGGGCTCCGGGGGAAGTATG
GTTGCAAAGCTGAAACTTAAATAAATTGGCGG
>252_029_D_eledones
GTGCCAGCAGCCGCGGCAATTCCAGTTCCAATAGTGTATACTAAAGTTGCTGCAGTTGAAAAGCTCGTAGTTGGATCTCG
GCTTGCTAGCGTGTGGAGCGCGCAAGTAGGCCTTTGCTGTAGTTTCACACTACGGCTTTACCTTGAACAAAATAGAGTGC
TTAAAGCAAGCATTCTGCTTGAATATCTCAGCATGGAATAATAGAATACGACTTTTCTGTTGGTTTACCNNNAGCAAAAG
TAATGATTAACNANNNNNNNNNNGTGAAATTCGTAGATCGGTGCAGGACGTACTACAGCGAAAGCATTTGCCAAGGATGT
TTTCATTAATCAAGAACGACAGTTGGAGTATCGAAGTCGATTAGATCTCGTCGTAGTTCCAACTATAAACGATGCCAACT
AGCACTCCGCTGGTAATATTTTTTTACACTAGCGGGTGGCTTCCGGGAAACCAAAGTCTTTGGGCTCCGGGGGAAGTATG
GTTGCAAAGCTGAAACTCAAATGAATTGACGG
>253_033_Dic01_type
GTGCCAGCAGCCGCGGTAATTCCAGTTCCAATAGTGTATACTAAAGTTGCTGCAGTTGAAAAGCTCGTAGTTGGATCTCG
GCTTGCTAGCGCGCGAGGCGTGTGAGTAGGCCTTTGCTGTAGTTGAGTGCTACGGCTTTACCTTGAACAAAATAGAGTGC
TTAAGGCAAGCATTCTGCTTGAATATCTCAGCATGGAATAATAGAAAAAGACTTTTCTGTTGGTTTACCAGTAGTAAAAG
TAATGATTAACNNNNNNNNNGAGGTGAAATTCGTAGATCGGTGCGGGACGAACTACAGCGAAAGCATTTGCCAAGGATGT
TTTCATTAATCAAGAACGAAAGTTGGAGTATCGAAGTCGATTAGATCTCGTCGTAGTTCCAACTATAAACGATGCCAACT
AGCACTCCGCTAATAANGTATTAGTACGTTAGCGGGTTGCTTCCGGGAAACCAAAGTCTTTGGGCTCCGGGGGAAGTATG
GTTGCAAAGCTGAAACTTAAAGAAATTGACGG
>254_058_Porto03_type
GTGCCAGCAGCCGCGGCAATTCCAGTTCCAATAGTGTATACTAAAGTTGCTGCAGTTGAAAAGCTCGTAGTTGGATCTCG
GTTTGCTAGCATGTGGAACGTGCCAGTAGGCCTTTGCTGTAGTTTAGNACTATGGCTTTACCTTGAACAAAATAGAGTGC
TTAAGGCAAGCATTCTGCTTGAATATCTCAGCATGGAATAATAGAATAAGACTTTTCTATTGGTTAACCGATAGCNAAAG
TAATGATTAANNNNNNNNNNNNNGTGAAATTCGTAGATCGGTGCAGGACGTACTACAGCGAAAGCATTTGCCAAGAATGT
TTTCATTAATCAAGAACGACAGTTGGAGTATCGAAGTCGATTAGATCTCGTCGTAGTTCCAACTATAAACGATGCCAACT
AGCACTCCGCTAGTAATATTTTGATACACTAGCGGGTGGCTTCCGGGAAACCAAAGTCTTTGGGCTCCGGGGGGAGTATG
GTTGCAAGGCTGAAACTTAAAGAAATTGGCGG
>255_069_Tyrh01_type
GTGCCAGCAGCCGCGGCAATTCCAGTTCCAATAGTGTATACTAAAGTTGCTGCAGTTGAAAAGCTCGTAGTTGGATCTCG
GTTTGCTGGCGCACAAGGTGCGCAAGTAGGCCTGTGCTGTAGTTGAGTGCTACGGCTTTACCTTGAACAAAATAGAGTGC
TTAAGGCAAGCATTCTGCTTGAATATCTCAGCATGGAATAATAGAAAAAGACNTTTCTATTGGTTAGCCNNNAGTGAAAG
TAATGATTAACGNNNNNNNNNNGGTGAAATTCGTAGACCGGTGCAGGACGAACTACAGCGAAAGCATTTGCCAAGGATGT
TTTCATTAATCAAGAACGACAGTTGGAGTATCGAAGTCGATTAGATCTCGTCGTAGTTCCAACTATAAACGATGCCAACT
AGCACTCCGCTAATAATGNTTTGTTACATTAGCGGGTGGCTTCCGGGAAACCAAAGTCTTTGGGCTCCGGGGGAAGTATG
GTTGCAAAGCTGAAACTCAAATGAATTGGCGG
>256_033_Dic01_type
GTGCCAGCAGCCGCGGCAATTCCAGTTCCAATAGTGTATACTAAAGTTGCTGCAGTTGAAAAGCTCGTAGTTGGATCTCG
GCTTGCTAGCGCGCGAGGCGTGTGAGTAGGCCTTTGCTGTAGTTGAGTGCTACGGCTTTACCTTGAACAAAATAGAGTGC
TTAAGGCAAGCATTCTGCTTGAATATCTCAGCATGGAATAATAGAAAAAGACTTTTCTGTTGGTTTACCAGTAGTAAAAG
TAATGATTANNNNNNNNNNNNNGGTGAAATTCGTAGATCGGTGCGGGACGAACTACAGCGAAAGCATTTGCCAAGGATGT
TTTCATTAATCAAGAACGAAAGTTGGAGTATCGAAGTCGATTAGATCTCGTCGTAGTTCCAACTATAAACGATGCCAACT
AGCACTCCGCTAATAANGTATTAGTACGTTAGCGGGTTGCTTCCGGGAAACCAAAGTCTTTGGGCTCCGGGGGAAGTATG
GTTGCAAAGCTGAAACTCAAATAAATTGACGG
>257_029_D_eledones
GTGCCAGCAGCCGCGGCAATTCCAGTTCCAATAGTGTATACTAAAGTTGCTGCAGTTGAAAAGCTCGTAGTTGGATCTCG
GCTTGCTAGCGTGTGGAGCGCGCAAGTAGGCCTTTGCTGTAGTTTCACACTACGGCTTTACCTTGAACAAAATAGAGTGC
TTAAAGCAAGCATTCTGCTTGAATATCTCAGCATGGAATAATAGAATACGACTTTTCTGTTGGTTTACCNNNAGCAAAAG
TAATGATTAACNANNNNNNNNNNGTGAAATTCGTAGATCGGTGCAGGACGTACTACAGCGAAAGCATTTGCCAAGGATGT
TTTCATTAATCAAGAACGACAGTTGGAGTATCGAAGTCGATTAGATCTCGTCGTAGTTCCAACTATAAACGATGCCAACT
AGCACTCCGCTGGTAATATTTTTTTACACTAGCGGGTGGCTTCCGGGAAACCAAAGTCTTTGGGCTCCGGGGGAAGTATG
GTTGCAAAGCTGAAACTTAAAGAAATTGACGG
>258_069_Tyrh01_type
GTGCCAGCAGCCGCGGCAATTCCAGTTCCAATAGTGTATACTAAAGTTGCTGCAGTTGAAAAGCTCGTAGTTGGATCTTG
GTTTGCTGGCGCACAAGGTGCGCAAGTAGGCCTGTGCTGTAGTTGAGTGCTACGGCTTTACCTTGAACAAAATAGAGTGC
TTAAGGCAAGCATTCTGCTTGAATATCTCAGCATGGAATAATAGAAAAAGACNTTTCTATTGGTTAGCCNNNAGTGAAAG
TAATGATTAACNNNNNNNNNGAGGTGAAATTCGTAGACCGGTGCAGGACGAACTACAGCGAAAGCATTTGCCAAGGATGT
TTTCATTAATCAAGAACGACAGTTGGAGTATCGAAGTCGATTAGATCTCGTCGTAGTTCCAACTATAAACGATGCCAACT
AGCACTCCGCTAATAATGNTTTGTTACATTAGCGGGTGGCTTCCGGGAAACCAAAGTCTTTGGGCTCCGGGGGAAGTATG
GTTGCAAAGCTGAAACTCAAATAAATTGACGG
>259_069_Tyrh01_type
GTGCCAGCAGCCGCGGCAATTCCAGTTCCAATAGTGTATACTAAAGTTGCTGCAGTTGAAAAGCTCGTAGTTGGATCTCG
GTTTGCTGGCGCACAAGGTGCGCAAGTAGGCCTGTGCTGTAGTTGAGTGCTACGGCTTTACCTTGAACAAAATAGAGTGC
TTAAGGCAAGCATTCTGCTTGAATATCTCAGCATGGAATAATAGAAAAAGACNTTTCTATTGGTTAGCCNNNAGTGAAAG
TAATGATTAACNNNNNNNNNGAGGTGAAATTCGTAGACCGGTGCAGGACGAACTACAGCGAAAGCATTTGCCAAGGATGT
TTTCATTAATCAAGAACGACAGTTGGAGTATCGAAGTCGATTAGATCTCGTCGTAGTTCCAACTATAAACGATGCCAACT
AGCACTCCGCTAATAATGNTTTGTTACATTAGCGGGTGGCTTCCGGGAAACCAAAGTCTTTGGGCTCCGGGGGAAGTATG
GTTGCAAAGCTGAAACTCAAATAAATTGACGG
>260_002_Australia02_type
GTGCCAGCAGCCGCGGCAATTCCAGTTCCAAAAGTGTATACTAAAGTTGCTGCAGTTGAAAAGCTCGTAGTTGGATCTCG
GTTTGCTGGTGCGTGANGTGCNCCAGTAGGCCTGTGCTGTAGTTGAGTGCTACGGCTTTACCTTGAACAAAATAGAGTGC
TTAAGGCAAGCATTCTGCTTGAATATCTCAGCATGGAATAATAGAAAAAGACNTTTCTATTGGTTTGCCNNNAGTGAAAG
TAATGATTAACNNNNNNNNNNAGGTGAAATTCGTAGATCGGTGCAGGACGTACTACAGCGAAAGCATTTGCCAAGAATGT
TTTCATTAATCAAGAACGACAGTTGGAGTATCGAAGTCGATTAGATCTCGTCGTAGTTCCAACTATAAACGATGCCAACT
AGCACTCCGCTAGTAATATTTTGATACACTAGCGGGTGGCTTCCGGGAAACCAAAGTCTTTGGGCTCCGGGGGGAGTATG
GTTGCAAGGCTGAAACTCAAAGAAATTGACGG
>261_033_Dic01_type
GTGCCAGCAGCCGCGGCAATTCCAGTTCCAATAGTGTATACTAAAGTTGCTGCAGTTGAAAAGCTCGTAGTTGGATCTCG
GCTTGCTAGCGCGCGAGGCGTGTGAGTAGGCCTTTGCTGTAGTTGAGTGCTACGGCTTTACCTTGAACAAAATAGAGTGC
TTAAGGCAAGCATTCTGCTTGAATATCTCAGCATGGAATAATAGAAAAAGACTTTTCTGTTGGTTTACCAGTAGTAAAAG
TAATGATTAANNNNNNNNNNNNNNTGAAATTCGTAGATCGGTGCGGGACGAACTACAGCGAAAGCATTTGCCAAGGATGT
TTTCATTAATCAAGAACGAAAGTTGGAGTATCGAAGTCGATTAGATCTCGTCGTAGTTCCAACTATAAACGATGCCAACT
AGCACTCCGCTAATAANGTATTAGTACGTTAGCGGGTTGCTTCCGGGAAACCAAAGTCTTTGGGCTCCGGGGGAAGTATG
GTTGCAAAGCTGAAACTTAAATAAATTGACGG
>262_069_Tyrh01_type
GTGCCAGCCGCCGCGGCAATTCCAGTTCCAATAGTGTATACTAAAGTTGCTGCAGTTGAAAAGCTCGTAGTTGGATCTCG
GTTTGCTGGCGCACAAGGTGCGCAAGTAGGCCTGTGCTGTAGTTGAGTGCTACGGCTTTACCTTGAACAAAATAGAGTGC
TTAAGGCAAGCATTCTGCTTGAATATCTCAGCATGGAATAATAGAAAAAGACNTTTCTATTGGTTAGCCNNNAGTGAAAG
TAATGATTAACNNNNNNNNNNAGGTGAAATTCGTAGACCGGTGCAGGACGAACTACAGCGAAAGCATTTGCCAAGGATGT
TTTCATTAATCAAGAACGACAGTTGGAGTATCGAAGTCGATTAGATCTCGTCGTAGTTCCAACTATAAACGATGCCAACT
AGCACTCCGCTAATAATGNTTTGTTACATTAGCGGGTGGCTTCCGGGAAACCAAAGTCTTTGGGCTCCGGGGGAAGTATG
GTTGCAAAGCTGAAACTCAAATAAATTGACGG
>263_030_D_eledones_PTP
GTGCCAGCCGCCGTGGCAATTCCAGTTCCAATAGTGTATACTAAAGTTGCTGCAGTTGAAAAGCTCGTAGTTGGATCTCG
GCTTGCTAGCGTGTGGAGCGCGCAAGTAGGTCTTTGCTGTGGTTTCACACTACGGCTTTACCTTGAAGAAAATAGAGAGC
TTAAAGCAAGCATTCTGCTTGAATATCTCAGCATGGAATAATAGAATAGGACTTTTCTGTTGGTTTACCNNNAGCAAAAG
TAATGATTNNNNNNNNNNNNNNNGTGAAATTCGTAGATCGGTGCAGGACGTACTACAGCGAAAGCATTTGCCAAGGATGT
TTTCATTAATCAAGAACGACAGTTGGAGTATCGAAGTCGATTAGATCTCGTCGTAGTTCCAACTATAAACGATGCCAACT
AGCACTCCGCTGGTAATATTTTTTTACACTAGCGGGTGGCTTCCGGGAAACCAAAGTCTTTGGGCTCCGGGGGAAGTATG
GTTGCAAAGCTGAAACTTAAAGAAATTGACGG
>264_033_Dic01_type
GTGCCAGCAGCCGCGGCAATTCCAGTTCCAATAGTGTATACTAAAGTTGCTGCAGTTGAAAAGCTCGTAGTTGGATCTCG
GCTTGCTAGCGCGCGAGGCGTGTGAGTAGGCCTTTGCTGTAGTTGAGTGCTACGGCTTTACCTTGAACAAAATAGAGTGC
TTAAGGCAAGCATTCTGCTTGAATATCTCAGCATGGAATAATAGAAAAAGACTTTTCTGTTGGTTTACCAGTAGTAAAAG
TAATGATTANNNNNNNNNNNNNNNTGAAATTCGTAGATCGGTGCGGGACGAACTACAGCGAAAGCATTTGCCAAGGATGT
TTTCATTAATCAAGAACGAAAGTTGGAGTATCGAAGTCGATTAGATCTCGTCGTAGTTCCAACTATAAACGATGCCAACT
AGCACTCCGCTAATAANGTATTAGTACGTTAGCGGGTTGCTTCCGGGAAACCAAAGTCTTTGGGCTCCGGGGGAAGTATG
GTTGCAAAGCTGAAACTCAAATAAATTGACGG
>265_003_Australia03_type
GTGCCAGCAGCCGCGGCAATTCCAGTTCCAATAGTGTATACTAAAGTTGCTGCAGTTGAAAAGCTCGTAGTTGGATCTCA
GTTTGCTGGCATGTGTAATGTGTCAGTCAGCTTATGCTATAGCTGGTNNCTATGGCTTTACCTTGAACAAAATAGAGTGC
TTAAGGCAAGCATTCTGCTTGAATATCTCAGCATGGAATAATAGAATAAGACTTTTCTATTGGTTAANCGATAGTAAAAG
TAATGATTAACNNNNNNNNNNAGGTGAAATTCGTAGATCGGTGCAGGACGTACTACAGCGAAAGCATTTGCCAAGAATGT
TTTCATTAATCAAGAACGACAGTTGGAGTATCGAAGTCGATTAGATCTCGTCGTAGTTCCAACTATAAACGATGCCAACT
AGCATTCCGCTAATAATATCTTGATACATTAGCGGGTGGCTTCCGGGAAACCAAAGTTTTTGGGCTCTGGGGGGAGTATG
GTTGCAAGGCTGAAACTTAAAGGAATTGACGG
>266_062_Sardinia01_type
GTGCCAGCAGCCGCGGCAATTCCAGTTCCAATAGTGTATACTAAAGTTGCTGCAGTTGAAAAGCTCGTAGTTGGATCTCG
GTTTGCTGGCGCACAAGGTGCGCAAGTAGGCCTGTGCTGTAGTTGAGTGCTACGGCTTTACCTTGAACAAAATAGAGTGC
TTAAGGCAAGCATTCTGCTTGAATATCTCAGCATGGAATAATAGAAAAAGACNTTTCTATTGGTTAGCCNNNAGTGAAAG
TAATGATTAACGCATTGCTAGAGGTGAAATTCGTAGACCGGTGCAGGACGAACTACANNNNNNGCATTTGCCAAGGATGT
TTTCATTAATCAAGAACGACAGTTGGAGTATCGAAGTCGATTAGATCTCGTCGTAGTTCCAACTATAAACGATGCCAACT
AGCACTCCGCTTNNNNNNNNNNNNNACATTAGCGGGTGGCTTCCGGGAAACCAAAGTNNNNNNNCTCCGGGGGAAGTATG
GTTGCAAAGCTGAAACTTAAATAAATTGACGG
>267_029_D_eledones
GTGCCAGCAGCCGCGGCAATTCCAGTTCCAATAGTGTATACTAAAGTTGCTGCAGTTGAAAAGCTCGTAGTTGGATCTCG
GCTTGCTAGCGTGTGGAGCGCGCAAGTAGGCCTTTGCTGTAGTTTCACACTACGGCTTTACCTTGAACAAAATAGAGTGC
TTAAAGCAAGCATTCTGCTTGAATATCTCAGCATGGAATAATAGAATACGACTTTTCTGTTGGTTTACCNNNAGCAAAAG
TAATGATTAACNANNNNNNNNNNGTGAAATTCGTAGATCGGTGCAGGACGTACTACAGCGAAAGCATTTGCCAAGGATGT
TTTCATTAATCAAGAACGACAGTTGGAGTATCGAAGTCGATTAGATCTCGTCGTAGTTCCAACTATAAACGATGCCAACT
AGCACTCCGCTGGTAATATTTTTTTACACTAGCGGGTGGCTTCCGGGAAACCAAAGTCTTTGGGCTCCGGGGGAAGTATG
GTTGCAAAGCTGAAACTTAAATGAATTGACGG
>268_033_Dic01_type
GTGCCAGCAGCCGCGGCAATTCCAGTTCCAATAGTGTATACTAAAGTTGCTGCAGTTGAAAAGCTCGTAGTTGGATCTCG
GCTTGCTAGCGCGCGAGGCGTGTGAGTAGGCCTTTGCTGTAGTTGAGTGCTACGGCTTTACCTTGAACAAAATAGAGTGC
TTAAGGCAAGCATTCTGCTTGAATATCTCAGCATGGAATAATAGAAAAAGACTTTTCTGTTGGTTTACCAGTAGTAAAAG
TAATGATTAANNNNNNNNNNNNNNNGAAATTCGTAGATCGGTGCGGGACGAACTACAGCGAAAGCATTTGCCAAGGATGT
TTTCATTAATCAAGAACGAAAGTTGGAGTATCGAAGTCGATTAGATCTCGTCGTAGTTCCAACTATAAACGATGCCAACT
AGCACTCCGCTAATAANGTATTAGTACGTTAGCGGGTTGCTTCCGGGAAACCAAAGTCTTTGGGCTCCGGGGGAAGTATG
GTTGCAAAGCTGAAACTCAAATAAATTGACGG
>269_049_Lisbon01_type
GTGCCAGCAGCCGCGGCAATTCCAGTTCCAAAAGTGTATACTAAAGTTGCTGCAGTTGAAAAGCTCGTAGTTGGATCTCG
GTTTGCTGGTGCGTGGTGCCCNNNAGTAGGCCTGTGCTGTAGTTGAGTGCTACGGCTTTACCTTGAACAAAATAGAGTGC
TTAAGGCAAGCATTCTGCTTGAATATCTCAGCATGGAATAATAGAAAAAGACNTTTCTATTGGTTTGCCNNNAGTGAAAG
TAATGATTAACNNNNNNNNNNAGNNGAAATTCGTAGACCGGTGCAGGACGAACTACAGCGAAAGCATTTGCCAAGAATGT
TTTCATTAATCAAGAACGAAAGTTGGAGTATCGAAGTCGATTAGATCTCGTCGTAGTTCCAACTATAAACGATGCCAACT
AGCACTCCGCTGATAATGTCTTGTTACATTAGCGGGTGGCTTCCGGGAAACCAAAGTCTTTGGGCTCCGGGGGAAGTATG
GTTGCAAAGCTGAAACTCAAATGAATTGACGG
>271_050_Lisbon02_type
GTGCCAGCAGCCGCGGCAATTCCAGTTCCAATAGTGTATACTAAAGTTGCTGCAGTTGAAAAGCTCGTAGTTGGATCTCG
GCTTGCTAGCGCGCGAGGCGTGTGAGTAGGCCTTTGCTGTAGTTGAGTGCTACGGCTTTACCTTGAACAAAATAGAGTGC
TTAAGGCAAGCATTCTGCTTGAATATCTCAGCATGGAATAATAGAAAAAGACTTTTCTGTTGGTTTACCAGTAGTAAAAG
TAATGATTAACNNNNNNNNNNAGACGGGATTCGTATCGCACCGCTAGAGGTNNNNNNNNGAAAGTATTTGCCAAGGATGT
TTTCATTAATCAAGAACGATAGTTGGAGTATCGAAGTCGATTAGATCTCGTCTTAGTTCCAACTATAAACGATGCCAACT
AGCACTCCGCTAATAANGTATTAGTACGTTAGCGGGTTGCTTCCGGGAAACCAAAGTCTTTGGGCTCCGGGGGAAGTATG
GTTGCAAAGCTGAAACTCAAATAAATTGACGG
>272_058_Porto03_type
GTGCCAGCAGCCGCGGCAATTCCAGTTCCAATAGTGTATACTAAAGTTGCTGCAGTTGAAAAGCTCGTAGTTGGATCTCG
GTTTGCTAGCATGTGGAACGTGCCAGTAGGCCTTTGCTGTAGTTTAGNACTATGGCTTTACCTTGAACAAAATAGAGTGC
TTAAGGCAAGCATTCTGCTTGAATATCTCAGCATGGAATAATAGAATAAGACTTTTCTATTGGTTAACCGATAGCNAAAG
TAATGATTAACNNNNNNNNNNNNGTGAAATTCGTAGATCGGTGCAGGACGTACTACAGCGAAAGCATTTGCCAAGAATGT
TTTCATTAATCAAGAACGACAGTTGGAGTATCGAAGTCGATTAGATCTCGTCGTAGTTCCAACTATAAACGATGCCAACT
AGCACTCCGCTAGTAATATTTTGATACACTAGCGGGTGGCTTCCGGGAAACCAAAGTCTTTGGGCTCCGGGGGGAGTATG
GTTGCAAGGCTGAAACTCAAAGAAATTGACGG
>274_029_D_eledones
GTGCCAGCAGCCGCGGCAATTCCAGTTCCAATAGTGTATACTAAAGTTGCTGCAGTTGAAAAGCTCGTAGTTGGATCTCG
GCTTGCTAGCGTGTGGAACGCGCAAGTAGGCCTTTGCTGTAGTTTCACACTACGGCTTTACCTTGAACAAAATAGAGTGC
TTAAAGCAAGCATTCTGCTTGAATATCTCAGCATGGAATAATAGAATACGACTTTTCTGTTGGTTTACCNNNAGCAAAAG
TAATGATTAACNNNNNNNNNNNGGTGAAATTCGTAGATCGGTGCAGGACGTACTACAGCGAAAGCATTTGCCAAGGATGT
TTTCATTAATCAAGAACGACAGTTGGAGTATCGAAGTCGATTAGATCTCGTCGTAGTTCCAACTATAAACGATGCCAACT
AGCACTCCGCTGGTAATATTTTTTTACACTAGCGGGTGGCTTCCGGGAAACCAAAGTCTTTGGGCTCCGGGGGAAGTATG
GTTGCAAAGCTGAAACTCAAATAAATTGACGG
>276_069_Tyrh01_type
GTGCCAGCAGCCGCGGCAATTCCAGTTCCAATAGTGTATACTAAAGTTGCTGCAGTTGAAAAGCTCGTAGTTGGATCTCG
GTTTGCTGGCGCACAAGGTGCGCAAGTAGGCCTGTGCTGTAGTTGAGTGCTACGGCTTTACCTTGAACAAAATAGAGTGC
TTAAGGCAAGCATTCTGCTTGAATATCTCAGCATGGAATAATAGAAAAAGACNTTTCTATTGGTTAGCCNNNAGTGAAAG
TAATGATTAACNNNNNNNNNNAGNTGAAATTCGTAGACCGGTGCAGGACGAACTACAGCGAAAGCATTTGCCAAGGATGT
TTTCATTAATCAAGAACGACAGTTGGAGTATCGAAGTCGATTAGATCTCGTCGTAGTTCCAACTATAAACGATGCCAACT
AGCACTCCGCTAATAATGNTTTGTTACATTAGCGGGTGGCTTCCGGGAAACCAAAGTCTTTGGGCTCCGGGGGAAGTATG
GTTGCAAAGCTGAAACTCAAATGAATTGGCGG
>277_031_D_moschatum
GTGCCAGCAGCCGCGGCAATTCCAGTTCCAATAGTGTATACTAAAGTTGCTGCAGTTGAAAAGCTCGTAGTTGGATCTCG
GTTTGCTGGCGCACAAGGTGCGCAAGTAGGCCTGTGCTGTAGTTGAGTGCTACGGCTTTACCTTGAACAAAATAGAGTGC
TTAAGGCAAGCATTCTGCTTGAATATCTCAGCATGGAATAATAGAAAAAGACNTTTCTATTGGTTAGCCNNNAGTGAAAG
TAATGATTAACAGNNNNNNNNNNGTGAAATTCGTAGACCGGTGCAGGACGAACTACAGCGAAAGCATTTGCCAAGGATGT
TTTCATTAATCAAGAACGACAGTTGGAGTATCGAAGTCGATTAGATCTCGTCGTAGTTCCAACTATAAACGATGCCAACT
AGCACTCCGCTAATAATGNTTTGTTACATTAGCGGGTGGCTTCCGGGAAACCAAAGTCTTTGGGCTCCGGGGGAAGTATG
GTTGCAAAGCTGAAACTTAAATAAATTGACGG
>278_033_Dic01_type
GTGCCAGCAGCCGCGGCAATTCCAGTTCCAATAGTGTATACTAAAGTTGCTGCAGTTGAAAAGCTCGTAGTTGGATCTCG
GCTTGCTAGCGCGCGAGGCGTGTGAGTAGGCCTTTGCTGTAGTTGAGTGCTACGGCTTTACCTTGAACAAAATAGAGTGC
TTAAGGCAAGCATTCTGCTTGAATATCTCAGCATGGAATAATAGAAAAAGACTTTTCTGTTGGTTTACCAGTAGTAAAAG
TAATGATTANNNNNNNNNNNNNGGTGAAATTCGTAGATCGGTGCGGGACGAACTACAGCGAAAGCATTTGCCAAGGATGT
TTTCATTAATCAAGAACGAAAGTTGGAGTATCGAAGTCGATTAGATCTCGTCGTAGTTCCAACTATAAACGATGCCAACT
AGCACTCCGCTAATAANGTATTAGTACGTTAGCGGGTTGCTTCCGGGAAACCAAAGTCTTTGGGCTCCGGGGGAAGTATG
GTTGCAAAGCTGAAACTTAAAGAAATTGGCGG
>279_058_Porto03_type
GTGCCAGCAGCCGCGGCAATTCCAGTTCCAATAGTGTATACTAAAGTTGCTGCAGTTGAAAAGCTCGTAGTTGGATCTCG
GTTTGCTAGCATGTGGAACGTGCCAGTAGGCCTTTGCTGTAGTTTAGNACTATGGCTTTACCTTGAACAAAATAGAGTGC
TTAAGGCAAGCATTCTGCTTGAATATCTCAGCATGGAATAATAGAATAAGACTTTTCTATTGGTTAACCGATAGCNAAAG
TAATGATTAANNNNNNNNNNNAGGTGAAATTCGTAGATCGGTGCAGGACGTACTACAGCGAAAGCATTTGCCAAGAATGT
TTTCATTAATCAAGAACGACAGTTGGAGTATCGAAGTCGATTAGATCTCGTCGTAGTTCCAACTATAAACGATGCCAACT
AGCACTCCGCTAGTAATATTTTGATACACTAGCGGGTGGCTTCCGGGAAACCAAAGTCTTTGGGCTCCGGGGGGAGTATG
GTTGCAAGGCTGAAACTTAAAGAAATTGACGG
>282_049_Lisbon01_type
GTGCCAGCAGCCGCGGCAATTCCAGTTCCAAAAGTGTATACTAAAGTTGCTGCAGTTGAAAAGCTCGTAGTTGGATCTCG
GTTTGCTGGTGCGTGGTGCCCNNNAGTAGGCCTGTGCTGTAGTTGAGTGCTACGGCTTTACCTTGAACAAAATAGAGTGC
TTAAGGCAAGCATTCTGCTTGAATATCTCAGCATGGAATAATAGAAAAAGACNTTTCTATTGGTTTGCCNNNAGTGAAAG
TAATGATTAACNNNNNNNNNNNNNTGAAATTCGTAGACCGGTGCAGGACGAACTACAGCGAAAGCATTTGCCAAGAATGT
TTTCATTAATCAAGAACGAAAGTTGGAGTATCGAAGTCGATTAGATCTCGTCGTAGTTCCAACTATAAACGATGCCAACT
AGCACTCCGCTGATAATGTCTTGTTACATTAGCGGGTGGCTTCCGGGAAACCAAAGTCTTTGGGCTCCGGGGGAAGTATG
GTTGCAAAGCTGAAACTTAAATAAATTGGCGG
>283_057_Porto02_type_PTP
GTGCCAGCAGCCGCGGCAATTCCAGTTCCAAAAGTGTATACTAAAGTTGCTGCAGTTGAAAAGCTCGTAGTTGGATCTCG
GTTTGCTGGTGCGTGGTGCCCNNNAGTAGGCCTGTGCTGTAGTTGAGTGCTACGGCTTTACCTTGAACAAAATAGAGTGC
TTAAGGCAAGCATTCTGCTTGAATATCTCAGCATGGAATAATAGAAAAAGACNTTTCTATTGGTTTGCCNNNAGTGAAAG
TAATGATTAACANNNNNNNNNNGGTGAAATTCGTAGACCGGTGCAGGACGAACTACAGCGAAAGCATTTGCCAAGGATGT
TTTCATTAATCAAGAACGACAGTTGGAGTATCGAAGTCGATTAGATCTCGTCGTAGTTCCAACTATAAACGATGCCAACT
AGCACTCCGCTAATAATGNTTTGTTACATTAGCGGGTGGCTTCCGGGAAACCAAAGTCTTTGGGCTCCGGGGGAAGTATG
GTTGCAAAGCTGAAACTCAAAGGAATTGGCGG
>284_003_Australia03_type
GTGCCAGCAGCCGCGGCAATTCCAGTTCCAATAGTGTATACTAAAGTTGCTGCAGTTGAAAAGCTCGTAGTTGGATCTCA
GTTTGCTGGCATGTGTAATGTGTCAGTCAGCTTATGCTATAGCTGGTNNCTATGGCTTTACCTTGAACAAAATAGAGTGC
TTAAGGCAAGCATTCTGCTTGAATATCTCAGCATGGAATAATAGAATAAGACTTTTCTATTGGTTAANCGATAGTAAAAG
TAATGATTAACNNNNNNNNNNNNGTGAAATTCGTAGATCGGTGCAGGACGTACTACAGCGAAAGCATTTGCCAAGAATGT
TTTCATTAATCAAGAACGACAGTTGGAGTATCGAAGTCGATTAGATCTCGTCGTAGTTCCAACTATAAACGATGCCAACT
AGCATTCCGCTAATAATATCTTGATACATTAGCGGGTGGCTTCCGGGAAACCAAAGTTTTTGGGCTCTGGGGGGAGTATG
GTTGCAAGGCTGAAACTCAAATGAATTGGCGG
>285_049_Lisbon01_type
GTGCCAGCAGCCGCGGCAATTCCAGTTCCAAAAGTGTATACTAAAGTTGCTGCAGTTGAAAAGCTCGTAGTTGGATCTCG
GTTTGCTGGTGCGTGGTGCCCNNNAGTAGGCCTGTGCTGTAGTTGAGTGCTACGGCTTTACCTTGAACAAAATAGAGTGC
TTAAGGCAAGCATTCTGCTTGAATATCTCAGCATGGAATAATAGAAAAAGACNTTTCTATTGGTTTGCCNNNAGTGAAAG
TAATGATTAACNNNNNNNNNNAGGTGAAATTCGTAGACCGGTGCAGGACGAACTACAGCGAAAGCATTTGCCAAGAATGT
TTTCATTAATCAAGAACGAAAGTTGGAGTATCGAAGTCGATTAGATCTCGTCGTAGTTCCAACTATAAACGATGCCAACT
AGCACTCCGCTGATAATGTCTTGTTACATTAGCGGGTGGCTTCCGGGAAACCAAAGTCTTTGGGCTCCGGGGGAAGTATG
GTTGCAAAGCTGAAACTTAAATAAATTGACGG
>286_069_Tyrh01_type
GTGCCAGCCGCCGCGGCAATTCCAGTTCCAATAGTGTATACTAAAGTTGCTGCAGTTGAAAAGCTCGTAGTTGGATCTCG
GTTTGCTGGCGCACAAGGTGCGCAAGTAGGCCTGTGCTGTAGTTGAGTGCTACGGCTTTACCTTGAACAAAATAGAGTGC
TTAAGGCAAGCATTCTGCTTGAATATCTCAGCATGGAATAATAGAAAAAGACNTTTCTATTGGTTAGCCNNNAGTGAAAG
TAATGATTAACNNNNNNNNNGAGGTGAAATTCGTAGACCGGTGCAGGACGAACTACAGCGAAAGCATTTGCCAAGGATGT
TTTCATTAATCAAGAACGACAGTTGGAGTATCGAAGTCGATTAGATCTCGTCGTAGTTCCAACTATAAACGATGCCAACT
AGCACTCCGCTAATAATGNTTTGTTACATTAGCGGGTGGCTTCCGGGAAACCAAAGTCTTTGGGCTCCGGGGGAAGTATG
GTTGCAAAGCTGAAACTCAAATAAATTGACGG
>287_005_Basque01_type
GTGCCAGCCGCCGCGGCAATTCCAGTTCCAAAAGTGTATACTAAAGTTGCTGCAGTTGAAAAGCTCGTAGTTGGATCTCG
GTTTGCTGGTGCGTGGTGCCCNNNAGTAGGCCTGTGCTGTAGTTGAGTGCTACGGCTTTACCTTGAACAAAATAGAGTGC
TTAAGGCAAGCATTCTGCTTGAATATCTCAGCATGGAATAATAGAAAAAGACNTTTCTATTGGTTTGCCNNNAGTGAAAG
TAATGATTAACNNNNNNNNNNAGGTGAAATTCGTAGATCGGTGCGGGACGAACTACAGCGAAAGCATTTGCCAAGGATGT
TTTCATTAATCAAGAACGAAAGTTGGAGTATCGAAGTCGATTAGATCTCGTCGTAGTTCCAACTATAAACGATGCCAACT
AGCACTCCGCTAATAANGTATTAGTACGTTAGCGGGTTGCTTCCGGGAAACCAAAGTCTTTGGGCTCCGGGGGAAGTATG
GTTGCAAAGCTGAAACTTAAAGAAATTGACGG
>288_031_D_moschatum
GTGCCAGCAGCCGCGGCAATTCCAGTTCCAATAGTGTATACTAAAGTTGCTGCAGTTGAAAAGCTCGTAGTTGGATCTCG
GTTTGCTGGCGCACAAGGTGCGCAAGTAGGCCTGTGCTGTAGTTGAGTGCTACGGCTTTACCTTGAACAAAATAGAGTGC
TTAAGGCAAGCATTCTGCTTGAATATCTCAGCATGGAATAATAGAAAAAGACNTTTCTATTGGTTAGCCNNNAGTGAAAG
TAATGATTAACNNNNNNNNNNAGGTGAAATTCGTAGACCGGTGCAGGACGAACTACAGCGAAAGCATTTGCCAAGGATGT
TTTCATTAATCAAGAACGACAGTTGGAGTATCGAAGTCGATTAGATCTCGTCGTAGTTCCAACTATAAACGATGCCAACT
AGCACTCCGCTAATAATGNTTTGTTACATTAGCGGGTGGCTTCCGGGAAACCAAAGTCTTTGGGCTCCGGGGGAAGTATG
GTTGCAAAGCTGAAACTTAAAGAAATTGACGG
>289_033_Dic01_type
GTGCCAGCAGCCGCGGCAATTCCAGTTCCAATAGTGTATACTAAAGTTGCTGCAGTTGAAAAGCTCGTAGTTGGATCTCG
GCTTGCTAGCGCGCGAGGCGTGTGAGTAGGCCTTGGCTGTAGTTGAGTGCTACGGCTTTACCTTGAACAAAATAGAGTGC
TTAAGGCAAGCATTCTGCTTGAATATCTCAGCATGGAATAATAGAAAAAGACTTTTCTGTTGGTTTACCAGTAGTAAAAG
TAATGATTANNNNNNNNNNNGAGGTGAAATTCGTAGATCGGTGCGGGACGAACTACAGCGAAAGCATTTGCCAAGGATGT
TTTCATTAATCAAGAACGAAAGTTGGAGTATCGAAGTCGATTAGATCTCGTCGTAGTTCCAACTATAAACGATGCCAACT
AGCACTCCGCTAATAANGTATTAGTACGTTAGCGGGTTGCTTCCGGGAAACCAAAGTCTTTGGGCTCCGGGGGAAGTATG
GTTGCAAAGCTGAAACTTAAAGAAATTGACGG
>290_031_D_moschatum
GTGCCAGCAGCCGCGGCAATTCCAGTTCCAATAGTGTATACTAAAGTTGCTGCAGTTGAAAAGCTCGTAGTTGGATCTCG
GTTTGCTGGCGCACAAGGTGCGCAAGTAGGCCTGTGCTGTAGTTGAGTGCTACGGCTTTACCTTGAACAAAATAGAGTGC
TTAAGGCAAGCATTCTGCTTGAATATCTCAGCATGGAATAATAGAAAAAGACNTTTCTATTGGTTAGCCNNNAGTGAAAG
TAATGATTAACNNNNNNNNNNAGGTGAAATTCGTAGACCGGTGCAGGACGAACTACAGCGAAAGCATTTGCCAAGGATGT
TTTCATTAATCAAGAACGACAGTTGGAGTATCGAAGTCGATTAGATCTCGTCGTAGTTCCAACTATAAACGATGCCAACT
AGCACTCCGCTAATAATGNTTTGTTACATTAGCGGGTGGCTTCCGGGAAACCAAAGTCTTTGGGCTCCGGGGGAAGTATG
GTTGCAAAGCTGAAACTTAAAGGAATTGGCGG
>291_078_Tyrh09_type
GTGCCAGCAGCCGCGGCAATTCCAGTTCCAATAGTGTATACTAAAGTTGCTGCAGTTGAAAAGCTCGTAGTTGGATCTCG
GCTTGCTAGCGCGCGAGGCGTGTGAGTAGGCCTTTGCTGTAGTTGAGTGCTACGGCTTTACCTTGAACAAAATAGAGTGC
TTAAGGCAAGCATTCTGCTTGAATATCTCAGCATGGAATAATAGAAAAAGACNTTTCTATTGGTTTGCCNNNAGTGAAAG
TAATGATTAACNNNNNNNNNNAGGTGAAATTCGTAGACCGGTGCAGGACGAACTACAGCGAAAGCATTTGCCAAGAATGT
TTTCATTAATCAAGAACGAAAGTTGGAGTATCGAAGTCGATTAGATCTCGTCGTAGTTCCAACTATAAACGATGCCAACT
AGCACTCCGCTGATAATGTCTTGTTACATTAGCGGGTGGCTTCCGGGAAACCAAAGTCTTTGGGCTCCGGGGGAAGTATG
GTTGCAAAGCTGAAACTCAAATAAATTGACGG
>292_083_Viet01_type
GTGCCAGCAGCCGCGGTAATTCCAGTTCCAATAGTGTATACTAAAGTTGCTGCAGTTGAAAAGCTCGTAGTTGGATCTCG
GTTTGCTTGTGTGCAAGGCGCGCAAGTAGGCCATTGCTGTAGTTTATNTCTACGGCTTTACCTTGAATAAAATAGAGTGC
TTAAGGCAAGCATTCTGCTTAGATATCTCAGCATGGAATAATAGAAAAAGACTTTTCTATTGGTTAANCAGTGGCNAAAG
TAATGATTAACNNNNNNNNNNAGGTGAAATTCGTAGATCGGTGCAGGACGAACTACAGCGAAAGCATTTGCCAAGGATGT
TTTCATTAATCAAGAACGAAAGTTGGAGTATCGAAGTCGATTAGATCTCGTCGTAGTTCCAACTGTAAACGATGCCAACT
AGTACCCCGCTAATAANAAATTAGTACATTAGCGGGTTGCTTCCGGGAAACCAAAGTCTTTGGGCTCCGGGGGAAGTATG
GTTGCAAAGCTGAAACTCAAATAAATTGACGG
>293_058_Porto03_type
GTGCCAGCAGCCGCGGCAATTCCAGTTCCAATAGTGTATACTAAAGTTGCTGCAGTTGAAAAGCTCGTAGTTGGATCTCG
GTTTGCTAGCATGTGGAACGTGCCAGTAGGCCTTTGCTGTAGTTTAGNACTATGGCTTTACCTTGAACAAAATAGAGTGC
TTAAGGCAAGCATTCTGCTTGAATATCTCAGCATGGAATAATAGAATAAGACTTTTCTATTGGTTAACCGATAGCNAAAG
TAATGATTAANNNNNNNNNNNNGGTGAAATTCGTAGATCGGTGCAGGACGTACTACAGCGAAAGCATTTGCCAAGAATGT
TTTCATTAATCAAGAACGACAGTTGGAGTATCGAAGTCGATTAGATCTCGTCGTAGTTCCAACTATAAACGATGCCAACT
AGCACTCCGCTAGTAATATTTTGATACACTAGCGGGTGGCTTCCGGGAAACCAAAGTCTTTGGGCTCCGGGGGGAGTATG
GTTGCAAGGCTGAAACTTAAAGAAATTGACGG
>294_019_Catalonia04_type_PTP
GTGCCAGCAGCCGCGGCAATTCCAGTTCCAATAGTGTATACTAAAGTTGCTGCAGTTGAAAAGCTTTTAGTTGGATCTCG
GCTTGCTAGCGCGNNAGACTTGCGAGTTGGCTTTTGCTGTAGTTGAGTGCTACGGCTTTACCTTGAACAAAATAGAGTGC
TTAAGGCAAGCATTCTGCTTGAATATCTCAGCATGGAATAATAGAAAAAAACTTTTCTGTTGGTTTACCAGTAGTGAAAG
TAATGATTAACNNNNNNNNNGAGGTGAAATTCGTAGATCGGTGCGGGACGAACTACAGCGAAAGCATTTGCCAAGGATGT
TTTCATTAATCAAGAACGAAAGTTGGAGTATCGAAGTCGATTAGATCTCGTCGTAGTTCCAACTATAAACGATGCCAACT
AGCACTCCGCTAATAANGTATTAGTACGTTAGCGGGTTGCTTCCGGGAAACCAAAGTCTTTGGGCTCCGGGGGAAGTATG
GTTGCAAAGCTGAAACTTAAAGAAATTGACGG
>295_069_Tyrh01_type
GTGCCAGCAGCCGCGGCAATTCCAGTTCCAATAGTGTATACTAAAGTTGCTGCAGTTGAAAAGCTCGTAGTTGGATCTCG
GTTTGCTGGCGCACAAGGTGCGCAAGTAGGCCTGTGCTGTAGTTGAGTGCTACGGCTTTACCTTGAACAAAATAGAGTGC
TTAAGGCAAGCATTCTGCTTGAATATCTCAGCATGGAATAATAGAAAAAGACNTTTCTATTGGTTAGCCNNNAGTGAAAG
TAATGATTAACNNNNNNNNNNAGGTGAAATTCGTAGACCGGTGCAGGACGAACTACAGCGAAAGCATTTGCCAAGGATGT
TTTCATTAATCAAGAACGACAGTTGGAGTATCGAAGTCGATTAGATCTCGTCGTAGTTCCAACTATAAACGATGCCAACT
AGCACTCCGCTAATAATGNTTTGTTACATTAGCGGGTGGCTTCCGGGAAACCAAAGTCTTTGGGCTCCGGGGGAAGTATG
GTTGCAAAGCTGAAACTTAAATAAATTGGCGG
>296_026_Croatia02_type
GTGCCAGCAGCCGCGGCAATTCCAGTTCCAATAGTGTATACTAAAGTTGCTGCAGCTGAAAAGATCGTAGTTGGATCTCG
GCTTGCTAGCGCGCGAAACGTGTGAGTAGGCCTTTGCTGTAGTTGAGTTCTACGGCTTTACCTTGAACAAAATAGAGTGC
TTAAGGCAAGCATTCTGCTTTAATATCTCAGCATGGAATAATAGAAAAAGACTTTTTTGTTGGTTTACCAGTAGTAAAAG
TAATGATTANNNNNNNNNNNNNNNNNNNNNNNNNNNNNNNNNNNNNNNNNNNNNNNNNNNNNNNNNNNNNNNNNNNNNNN
NNTTATTAATCAAAAACGAAAGTTGGAGTATCGAAGTCGATTAAATCTCGTCGTAGTTCCAACTATAAACGATGCCAACT
AGCACTCCGCTAATAANGTATTAGTACGTTAGCGGGTTGCTTCCGGGAAACCAAAGTCTTTGGGCTTCGGGGGAAGTATG
GTTGCAAAGCTGAAACTTAAATAAATTGGCGG
>297_043_China02_type
GTGCCAGCAGCCGCGGCAATTCCAGTTCCAATAGTGTATACTAAAGTTGTTGCAGTTGAAAAGCTCGTAGTTGGATCTCG
GTTTGCTTGTATGCAGTGTATGCAAGTAGGCCATTGCTGTAGTGTATNGCTATGGCTTTACCTTGAACAAAATAGAGTGC
TTAAGGCAAGCATTCTGCTAGAATATCTCAGCATGGAATAATAGAAAAGGACTTTTCTATTGGTTAANCAGTGGCNAAAG
TAATGATTAACNNNNNNNNNNAGGTGAAATTCGTAGATCGGTGCAGGACGAACTACAGCGAAAGCATTTGCCAAGGATGT
TTTCATTAATCAAGAACGAAAGTTGGAGTATCGAAGTCGATTAGATCTCGTCGTAGTTCCAACTATAAACGATGCCAACT
AGTACTCCGCTAATAANGTATTGATACATTAGCGGGTTGCTTCCGGGAAACCAAAGTCTTTGGGCTCCGGGGGAAGTATG
GTTGCAAAGCTGAAACTCAAATAAATTGACGG
>298_065_Tenerife01_type
GTGCCAGCAGCCGCGGCAATTCCAGTTCCAATAGTGTATACTAAAGTTGCTGCAGTTGAAAAGCTCGTAGTTGGATCTCG
GTGTACTAGCATGTGGAACGTGCAAGTAGGCCTGTGCTGTAGTTTAGNACTATGGCTTTACCTTGAACAAAATAGAGTGC
TTAAGGCAAGCATTCTGCTTGAATATCTCAGCATGGAATAATAGAATAAGACTTTTCTATTGGTTAACCGGTAGTNAAAG
TAATGATTANNNNNNNNNNNNNGGTGAAATTCGTAGATCGGTGCAGGACGTACTACAGCGAAAGCATTTGCCAAGAATGT
TTTCATTAATCAAGAACGACAGTTGGAGTATCAAAGACGATTAGATCTCGTCGTAGTTCCAACTATAAACGATGCCAACT
AGCACTCCGCTAATAATATTTGGATACATTAGCGGGTGGCTTCCGGGAAACCAAAGTCTTTGGGCTCCGGGGGGAGTATG
GTTGCAAGGCTGAAACTTAAATGAATTGACGG
>299_029_D_eledones
GTGCCAGCAGCCGCGGCAATTCCAGTTCCAATAGTGTATACTAAAGTTGCTGCAGTTGAAAAGCTCGTAGTTGGATCTCG
GCTTGCTAGCGTGTGGAGCGCGCAAGTAGGCCTTTGCTGTAGTTTCACACTACGGCTTTACCTTGAACAAAATAGAGTGC
TTAAAGCAAGCATTCTGCTTGAATATCTCAGCATGGAATAATAGAATACGACTTTTCTGTTGGTTTACCNNNAGCAAAAG
TAATGATTAACNANNNNNNNNNNNTGAAATTCGTAGATCGGTGCAGGACGTACTACAGCGAAAGCATTTGCCAAGGATGT
TTTCATTAATCAAGAACGACAGTTGGAGTATCGAAGTCGATTAGATCTCGTCGTAGTTCCAACTATAAACGATGCCAACT
AGCACTCCGCTGGTAATATTTTTTTACACTAGCGGGTGGCTTCCGGGAAACCAAAGTCTTTGGGCTCCGGGGGAAGTATG
GTTGCAAAGCTGAAACTTAAATGAATTGGCGG
>300_069_Tyrh01_type
GTGCCAGCAGCCGCGGCAATTCCAGTTCCAATAGTGTATACTAAAGTTGCTGCAGTTGAAAAGCTCGTAGTTGGATCTCG
GTTTGCTGGCGCACAAGGTGCGCAAGTAGGCCTGTGCTGTAGTTGAGTGCTACGGCTTTACCTTGAACAAAATAGAGTGC
TTAAGGCAAGCATTCTGCTTGAATATCTCAGCATGGAATAATAGAAAAAGACNTTTCTATTGGTTAGCCNNNAGTGAAAG
TAATGATTAACNNNNNNNNNGAGGTGAAATTCGTAGACCGGTGCAGGACGAACTACAGCGAAAGCATTTGCCAAGGATGT
TTTCATTAATCAAGAACGACAGTTGGAGTATCGAAGTCGATTAGATCTCGTCGTAGTTCCAACTATAAACGATGCCAACT
AGCACTCCGCTAATAATGNTTTGTTACATTAGCGGGTGGCTTCCGGGAAACCAAAGTCTTTGGGCTCCGGGGGAAGTATG
GTTGCAAAGCTGAAACTTAAATAAATTGGCGG
>301_003_Australia03_type
GTGCCAGCAGCCGCGGCAATTCCAGTTCCAATAGTGTATACTAAAGTTGCTGCAGTTGAAAAGCTCGTAGTTGGATCTCA
GTTTGCTGGCATGTGTAATGTGTCAGTCAGCTTATGCTATAGCTGGTNNCTATGGCTTTACCTTGAACAAAATAGAGTGC
TTAAGGCAAGCATTCTGCTTGAATATCTCAGCATGGAATAATAGAATAAGACTTTTCTATTGGTTAANCGATAGTAAAAG
TAATGATTAACNNNNNNNNNNNNGTGAAATTCGTAGATCGGTGCAGGACGTACTACAGCGAAAGCATTTGCCAAGAATGT
TTTCATTAATCAAGAACGACAGTTGGAGTATCGAAGTCGATTAGATCTCGTCGTAGTTCCAACTATAAACGATGCCAACT
AGCATTCCGCTAATAATATCTTGATACATTAGCGGGTGGCTTCCGGGAAACCAAAGTTTTTGGGCTCTGGGGGGAGTATG
GTTGCAAGGCTGAAACTCAAAGAAATTGGCGG
>302_049_Lisbon01_type
GTGCCAGCAGCCGCGGCAATTCCAGTTCCAAAAGTGTATACTAAAGTTGCTGCAGTTGAAAAGCTCGTAGTTGGATCTCG
GTTTGCTGGTGCGTGGTGCCCNNNAGTAGGCCTGTGCTGTAGTTGAGTGCTACGGCTTTACCTTGAACAAAATAGAGTGC
TTAAGGCAAGCATTCTGCTTGAATATCTCAGCATGGAATAATAGAAAAAGACNTTTCTATTGGTTTGCCNNNAGTGAAAG
TAATGATTAACNNNNNNNNNNAGANNAAATTCGTAGACCGGTGCAGGACGAACTACAGCGAAAGCATTTGCCAAGAATGT
TTTCATTAATCAAGAACGAAAGTTGGAGTATCGAAGTCGATTAGATCTCGTCGTAGTTCCAACTATAAACGATGCCAACT
AGCACTCCGCTGATAATGTCTTGTTACATTAGCGGGTGGCTTCCGGGAAACCAAAGTCTTTGGGCTCCGGGGGAAGTATG
GTTGCAAAGCTGAAACTTAAATAAATTGACGG
>303_009_Basque05_type
GTGCCAGCAGCCGCGACAATTCCAGTTCCAATAGTGTATAGTAAAGTTGCTACAGTTGATAAGCTTGTAGTTGGATCTCG
GCTTGCTGGAGCGNNAGACTTGCGAGTAGGCTTTTGCTGTAGTTGAGTGCTACGGCTGTACCTTGAACTAAATAGAGTGC
TTAAGGCAAGCATTCTGCTTGAATATCTCAGCATGGAATAATAGAAAAAAACTTTTCTGTTGGTTTACCAGTAGTAAAAG
TAATGATTAACNNNNNNNNNNAGGTGAAATTCGTAGATCGGTGCGGGACGAACTACAGCGAAAGCATTTGCCAAGGATGT
TTTCATTAATCAAGAACGAAAGTTGGAGTATCGAAGTCGATTAGATCTCGTCGTAGTTCCAACTATAAACGATGCCAACT
AGCACTCCGCTAATAANGTATTAGTACGTTAGCGGGTTGCTTCCGGGAAACCAAAGTCTTTGGGCTCCGGGGGAAGTATG
GTTGCAAAGCTGAAACTTAAATAAATTGACGG
>305_049_Lisbon01_type
GTGCCAGCAGCCGCGGCAATTCCAGTTCCAAAAGTGTATACTAAAGTTGCTGCAGTTGAAAAGCTCGTAGTTGGATCTCG
GTTTGCTGGTGCGTGGTGCCCNNNAGTAGGCCTGTGCTGTAGTTGAGTGCTACGGCTTTACCTTGAACAAAATAGAGTGC
TTAAGGCAAGCATTCTGCTTGAATATCTCAGCATGGAATAATAGAAAAAGACNTTTCTATTGGTTTGCCNNNAGTGAAAG
TAATGATTAACGNNNNNNNNNNGGTGAAATTCGTAGACCGGTGCAGGACGAACTACAGCGAAAGCATTTGCCAAGAATGT
TTTCATTAATCAAGAACGAAAGTTGGAGTATCGAAGTCGATTAGATCTCGTCGTAGTTCCAACTATAAACGATGCCAACT
AGCACTCCGCTGATAATGTCTTGTTACATTAGCGGGTGGCTTCCGGGAAACCAAAGTCTTTGGGCTCCGGGGGAAGTATG
GTTGCAAAGCTGAAACTCAAATAAATTGACGG
>306_079_Tyrh10_type
GTGCCAGCAGCCGCGGCAATTCCAGTTCCAAAAGTGTATACTAAAGTTGCTGCAGTTGAAAAGCTCGTAGTTGGATCTCG
GTTTGCTGGTGCGTGGTGCCCNNNAGTAGGCCTGTGCTGTAGTTGAGTGCTACGGCTTTACCTTGAACAAAATAGAGTGC
TTAAGGCAAGCATTCTGCTTGAATATCTCAGCATGGAATAATAGAAAAAGACTTTTCTGTTGGTTTACCAGTAGTAAAAG
TAATGATTAANNNNNNNNNNGAGGTGAAATTCGTAGATCGGTGCGGGACGAACTACAGCGAAAGCATTTGCCAAGGATGT
TTTCATTAATCAAGAACGAAAGTTGGAGTATCGAAGTCGATTAGATCTCGTCGTAGTTCCAACTATAAACGATGCCAACT
AGCACTCCGCTAATAANGTATTAGTACGTTAGCGGGTTGCTTCCGGGAAACCAAAGTCTTTGGGCTCCGGGGGAAGTATG
GTTGCAAAGCTGAAACTTAAAGAAATTGACGG
>307_049_Lisbon01_type
GTGCCAGCAGCCGCGGCAATTCCAGTTCCAAAAGTGTATACTAAAGTTGCTGCAGTTGAAAAGCTCGTAGTTGGATCTCG
GTTTGCTGGTGCGTGGTGCCCNNNAGTAGGCCTGTGCTGTAGTTGAGTGCTACGGCTTTACCTTGAACAAAATAGAGTGC
TTAAGGCAAGCATTCTGCTTGAATATCTCAGCATGGAATAATAGAAAAAGACNTTTCTATTGGTTTGCCNNNAGTGAAAG
TAATGATTAACGNNNNNNNNNNGGTGAAATTCGTAGACCGGTGCAGGACGAACTACAGCGAAAGCATTTGCCAAGAATGT
TTTCATTAATCAAGAACGAAAGTTGGAGTATCGAAGTCGATTAGATCTCGTCGTAGTTCCAACTATAAACGATGCCAACT
AGCACTCCGCTGATAATGTCTTGTTACATTAGCGGGTGGCTTCCGGGAAACCAAAGTCTTTGGGCTCCGGGGGAAGTATG
GTTGCAAAGCTGAAACTCAAATAAATTGACGG
>308_013_Catalonia01_type
GTGCCAGCAGCCGCGGCAATTCCAGTTCCAATAGTGTATACTAAAGTTGCTGCAGTTGAAAAGCTCGTAGTTGGATCTCG
GCTTGCTAGCGCGCAAAGCGCGAAAGTAGGCCTTTGCTGTAGTTGAGTGCTACGGCTTTACCTTGAACAAAATAGAGTGC
TTAAGGCAAGCATTCTGCTTGAATATCTCAGCATGGAATAATAGAAAAAGACTTTTCTGTTGGTTTACCAGTAGTAAAAG
TAATGATTANNNNNNNNNNNGAGGTGAAATTCGTAGATCGGTGCAGGACGAACTACAGCGAAAGCATTTGCCAAGGATGT
TTTCATTAATCAAGAACGAAAGTTGGAGTATCGAAGTCGATTAGATCTCGTCGTAGTTCCAACTATAAACGATGCCAACT
AGCACTCCGCTAATAAGANNTTTTGACATTAGCGGGTTGCTTCCGGGAAACCAAAGTCTTTGGGCTCCGGGGGAAGTATG
GTTGCAAAGCTGAAACTTAAATAAATTGGCGG
>309_033_Dic01_type
GTGCCAGCAGCCGCGGCAATTCCAGTTCCAATAGTGTATACTAAAGTTGCTGCAGTTGAAAAGCTCGTAGTTGGATCTCG
GCTTGCTAGCGCGCGAGGCGTGTGAGTAGGCCTTTGCTGTAGTTGAGTGCTACGGCTTTACCTTGAACAAAATAGAGTGC
TTAAGGCAAGCATTCTGCTTGAATATCTCAGCATGGAATAATAGAAAAAGACTTTTCTGTTGGTTTACCAGTAGTAAAAG
TAATGATTANNNNNNNNNNNNNNGTGAAATTCGTAGATCGGTGCGGGACGAACTACAGCGAAAGCATTTGCCAAGGATGT
TTTCATTAATCAAGAACGAAAGTTGGAGTATCGAAGTCGATTAGATCTCGTCGTAGTTCCAACTATAAACGATGCCAACT
AGCACTCCGCTAATAANGTATTAGTACGTTAGCGGGTTGCTTCCGGGAAACCAAAGTCTTTGGGCTCCGGGGGAAGTATG
GTTGCAAAGCTGAAACTTAAATAAATTGACGG
>310_029_D_eledones
GTGCCAGCAGCCGCGGCAATTCCAGTTCCAATAGTGTATACTAAAGTTGCTGCAGTTGAAAAGCTCGTAGTTGGATCTCG
GCTTGCTAGCGTGTGGAGCGCGCAAGTAGGCCTTTGCTGTAGTTTCACACTACGGCTTTACCTTGAACAAAATAGAGTGC
TTAAAGCAAGCATTCTGCTTGAATATCTCAGCATGGAATAATAGAATACGACTTTTCTGTTGGTTTACCNNNAGCAAAAG
TAATGATTAACNNNNNNNNNNNNNNGAAATTCGTAGATCGGTGCAGGACGTACTACAGCGAAAGCATTTGCCAAGGATGT
TTTCATTAATCAAGAACGACAGTTGGAGTATCGAAGTCGATTAGATCTCGTCGTAGTTCCAACTATAAACGATGCCAACT
AGCACTCCGCTGGTAATATTTTTTTACACTAGCGGGTGGCTTCCGGGAAACCAAAGTCTTTGGGCTCCGGGGGAAGTATG
GTTGCAAAGCTGAAACTTAAATGAATTGACGG
>312_053_Lisbon05_type
GTGCCAGCAGCCGCGGCAATTCCAGTTCCAATAGTGTATACTAAAGTTGCTGCAGTTGAAAAGCTCGTAGTTGGATCTCG
GTTTGCTAGCATGTGGAACGTGCCAGTAGGCCTTTGCTGTAGTTTAGNACTATGGCTTTACCTTGAACAAAATAGAGTGC
TTAAGGCAAGCATTCTGCTTGAATATCTCAGCATGGAATAATAGAAAAAGACNTTTCTATTGGTTAGCCNNNAGTGAAAG
TAATGATTAACGNNNNNNNNNNGGTGAAATTCGTAGACCGGTGCAGGACGAACTACAGCGAAAGCATTTGCCAAGGATGT
TTTCATTAATCAAGAACGACAGTTGGAGTATCGAAGTCGATTAGATCTCGTCGTAGTTCCAACTATAAACGATGCCAACT
AGCACTCCGCTAATAATGNTTTGTTACATTAGCGGGTGGCTTCCGGGAAACCAAAGTCTTTGGGCTCCGGGGGAAGTATG
GTTGCAAAGCTGAAACTCAAATAAATTGACGG
>313_025_Croatia01_type
GTGCCAGCAGCCGCGGCAATTCCGGTTCCAATAGTGTATACTAAAGTTGCTGCAGTAAAAAAGCTCGTAGTTGAAGCTCG
GTTTGCTGGCGCACAAGGTGGGCAAGTAGGCNNNNNCTGTAGTTGAGTGCTACGGCTTTACCTTGAACAAAATAGAGTGC
TCAAGGGAAGCATTCTGCTTGAATATCTCAGCATGGAATAATAAAAAAAGACNTTTCTATTGGTTAGCCNNNAGTGAAAG
TAATGATTAACNNNNNNNNNGAGGTGAAATTCGTAGACCGGTGCAGGACGAACTACAGCGAAAGCATTTGCCAAGGATGT
TTTCATTAATCAAGAACGACAGTTGGAGTATCGAAGTCGATTAGATCTCGTCGTAGTTCCAACTATAAACGATGCCAACT
AGCACTCCGCTAATAATGNTTTGTTACATTAGCGGGTGGCTTCCGGGAAACCAAAGTCTTTGGGCTCCGGGGGAAGTATG
GTTGCAAAGCTGAAACTTAAATAAATTGACGG
>314_058_Porto03_type
GTGCCAGCCGCCGCGGCAATTCCAGTTCCAATAGTGTATACTAAAGTTGCTGCAGTTGAAAAGCTCGTAGTTGGATCTCG
GTTTGCTAGCATGTGGAACGTGCCAGTAGGCCTTTGCTGTAGTTTAGNACTATGGCTTTACCTTGAACAAAATAGAGTGC
TTAAGGCAAGCATTCTGCTTGAATATCTCAGCATGGAATAATAGAATAAGACTTTTCTATTGGTTAACCGATAGCNAAAG
TAATGATTAANNNNNNNNNNNAGGTGAAATTCGTAGATCGGTGCAGGACGTACTACAGCGAAAGCATTTGCCAAGAATGT
TTTCATTAATCAAGAACGACAGTTGGAGTATCGAAGTCGATTAGATCTCGTCGTAGTTCCAACTATAAACGATGCCAACT
AGCACTCCGCTAGTAATATTTTGATACACTAGCGGGTGGCTTCCGGGAAACCAAAGTCTTTGGGCTCCGGGGGGAGTATG
GTTGCAAGGCTGAAACTCAAATAAATTGACGG
>315_058_Porto03_type
GTGCCAGCAGCCGCGGCAATTCCAGTTCCAATAGTGTATACTAAAGTTGCTGCAGTTGAAAAGCTCGTAGTTGGATCTCG
GTTTGCTAGCATGTGGAACGTGCCAGTAGGCCTTTGCTGTAGTTTAGNACTATGGCTTTACCTTGAACAAAATAGAGTGC
TTAAGGCAAGCATTCTGCTTGAATATCTCAGCATGGAATAATAGAATAAGACTTTTCTATTGGTTAACCGATAGCNAAAG
TAATGATTAANNNNNNNNNNNAGGTGAAATTCGTAGATCGGTGCAGGACGTACTACAGCGAAAGCATTTGCCAAGAATGT
TTTCATTAATCAAGAACGACAGTTGGAGTATCGAAGTCGATTAGATCTCGTCGTAGTTCCAACTATAAACGATGCCAACT
AGCACTCCGCTAGTAATATTTTGATACACTAGCGGGTGGCTTCCGGGAAACCAAAGTCTTTGGGCTCCGGGGGGAGTATG
GTTGCAAGGCTGAAACTCAAATGAATTGACGG
>317_013_Catalonia01_type
GTGCCAGCCGCCGCGGCAATTCCAGTTCCAATAGTGTATACTAAAGTTGCTGCAGTTGAAAAGCTCGTAGTTGGATCTCG
GCTTGCTAGCGCGCAAAGCGCGAAAGTAGGCCTTTGCTGTAGTTGAGTGCTACGGCTTTACCTTGAACAAAATAGAGTGC
TTAAGGCAAGCATTCTGCTTGAATATCTCAGCATGGAATAATAGAAAAAGACTTTTCTGTTGGTTTACCAGTAGTAAAAG
TAATGATNNNNNNNNNNNNNNAGGTGAAATTCGTAGATCGGTGCAGGACGAACTACAGCGAAAGCATTTGCCAAGGATGT
TTTCATTAATCAAGAACGAAAGTTGGAGTATCGAAGTCGATTAGATCTCGTCGTAGTTCCAACTATAAACGATGCCAACT
AGCACTCCGCTAATAAGANNTTTTGACATTAGCGGGTTGCTTCCGGGAAACCAAAGTCTTTGGGCTCCGGGGGAAGTATG
GTTGCAAAGCTGAAACTCAAATAAATTGACGG
>318_031_D_moschatum
GTGCCAGCAGCCGCGGCAATTCCAGTTCCAATAGTGTATACTAAAGTTGCTGCAGTTGAAAAGCTCGTAGTTGGATCTCG
GTTTGCTGGCGCACAAGGTGCGCAAGTAGGCCTGTGCTGTAGTTGAGTGCTACGGCTTTACCTTGAACAAAATAGAGTGC
TTAAGGCAAGCATTCTGCTTGAATATCTCAGCATGGAATAATAGAAAAAGACNTTTCTATTGGTTAGCCNNNAGTGAAAG
TAATGATTAACANNNNNNNNNNGGTGAAATTCGTAGACCGGTGCAGGACGAACTACAGCGAAAGCATTTGCCAAGGATGT
TTTCATTAATCAAGAACGACAGTTGGAGTATCGAAGTCGATTAGATCTCGTCGTAGTTCCAACTATAAACGATGCCAACT
AGCACTCCGCTAATAATGNTTTGTTACATTAGCGGGTGGCTTCCGGGAAACCAAAGTCTTTGGGCTCCGGGGGAAGTATG
GTTGCAAAGCTGAAACTTAAAGAAATTGACGG
>319_031_D_moschatum
GTGCCAGCAGCCGCGGCAATTCCAGTTCCAATAGTGTATACTAAAGTTGCTGCAGTTGAAAAGCTCGTAGTTGGATCTCG
GTTTGCTGGCGCACAAGGTGCGCAAGTAGGCCTGTGCTGTAGTTGAGTGCTACGGCTTTACCTTGAACAAAATAGAGTGC
TTAAGGCAAGCATTCTGCTTGAATATCTCAGCATGGAATAATAGAAAAAGACNTTTCTATTGGTTAGCCNNNAGTGAAAG
TAATGATTAACANNNNNNNNNNGGTGAAATTCGTAGACCGGTGCAGGACGAACTACAGCGAAAGCATTTGCCAAGGATGT
TTTCATTAATCAAGAACGACAGTTGGAGTATCGAAGTCGATTAGATCTCGTCGTAGTTCCAACTATAAACGATGCCAACT
AGCACTCCGCTAATAATGNTTTGTTACATTAGCGGGTGGCTTCCGGGAAACCAAAGTCTTTGGGCTCCGGGGGAAGTATG
GTTGCAAAGCTGAAACTTAAAGGAATTGACGG
>320_013_Catalonia01_type
GTGCCAGCAGCCGCGGCAATTCCAGTTCCAATAGTGTATACTAAAGTTGCTGCAGTTGAAAAGCTCGTAGTTGGATCTCG
GCTTGCTAGCGCGCAAAGCGCGAAAGTAGGCCTTTGCTGTAGTTGAGTGCTACGGCTTTACCTTGAACAAAATAGAGTGC
TTAAGGCAAGCATTCTGCTTGAATATCTCAGCATGGAATAATAGAAAAAGACTTTTCTGTTGGTTTACCAGTAGTAAAAG
TAATGATTANNNNNNNNNNNNAGGTGAAATTCGTAGATCGGTGCAGGACGAACTACAGCGAAAGCATTTGCCAAGGATGT
TTTCATTAATCAAGAACGAAAGTTGGAGTATCGAAGTCGATTAGATCTCGTCGTAGTTCCAACTATAAACGATGCCAACT
AGCACTCCGCTAATAAGANNTTTTGACATTAGCGGGTTGCTTCCGGGAAACCAAAGTCTTTGGGCTCCGGGGGAAGTATG
GTTGCAAAGCTGAAACTCAAAGAAATTGGCGG
>321_047_WItaly01_type
GTGCCAGCAGCCTCGGCAATTCCGGTTCCAATAGTGTATACTAAAGTTGCTGCAGTAAAAAACCTCGTAGTTGAATCTCG
GTTTGCTGGCGCACAAGGTGGGCAACTAGGCNNNNNCTGTAGTTGAGTGCTACGGCTTTACCTTGAACAAAATAGAGTGC
TCAAGGGAAGCATTCTGCTTGAATATCTCAGCATGGAATAATAAAAAAAGACNTTTCTATTGGTTAGCCNNNAGTGAAAG
TAATGATTAACNNNNNNNNNGAGGTGAAATTCGTAGACCGGTGCAGGACGAACTACAGCGAAAGCATTTGCCAAGGATGT
TTTCATTAATCAAGAACGACAGTTGGAGTATCGAAGTCGATTAGATCTCGTCGTAGTTCCAACTATAAACGATGCCAACT
AGCACTCCGCTAATAATGNTTTGTTACATTAGCGGGTGGCTTCCGGGAAACCAAAGTCTTTGGGCTCCGGGGGAAGTATG
GTTGCAAAGCTGAAACTCAAAGAAATTGACGG
>322_033_Dic01_type
GTGCCAGCAGCCGCGGCAATTCCAGTTCCAATAGTGTATACTAAAGTTGCTGCAGTTGAAAAGCTCGTAGTTGGATCTCG
GCTTGCTAGCGCGCGAGGCGTGTGAGTAGGCCTTTGCTGTAGTTGAGTGCTACGGCTTTACCTTGAACAAAATAGAGTGC
TTAAGGCAAGCATTCTGCTTGAATATCTCAGCATGGAATAATAGAAAAAGACTTTTCTGTTGGTTTACCAGTAGTAAAAG
TAATGATTAANNNNNNNNNNNAGGTGAAATTCGTAGATCGGTGCGGGACGAACTACAGCGAAAGCATTTGCCAAGGATGT
TTTCATTAATCAAGAACGAAAGTTGGAGTATCGAAGTCGATTAGATCTCGTCGTAGTTCCAACTATAAACGATGCCAACT
AGCACTCCGCTAATAANGTATTAGTACGTTAGCGGGTTGCTTCCGGGAAACCAAAGTCTTTGGGCTCCGGGGGAAGTATG
GTTGCAAAGCTGAAACTTAAATAAATTGGCGG
>323_063_Sardinia02_type
GTGCCAGCAGCCGCGGCAATTCCAGTTCCAATAGTGTATACTAAAGTTGCTGCAGTTGAAAAGCTCGTAGTTGGATCTCG
GTTTGCTGGCGCACAAGGTGCGCAAATAGGCCTGTGCTGTAGTTGAGTGCTACGGCTTTACCTTGAACAAAATAGAGTGC
TTAGGGCAAGCATTCTGCTTGAATATCTCAGCATGGAATAAACAGACGGGGGCATTCGTATTGCACCGCTAGAGGTGAAA
TTCGTGACGAACNNNNNNNNNGAGGTGAAATTCGTAGACCGGTGCAGGACGAACTACAGCGAAAGCATTTGCCAAGGATG
TTTTCATTAATCAAGAACGACAGTTGGAGTATCGAAGTCGATTAGATCTCGTCGTAGTTCCAACTATAAACGATGCCAAC
TAGCACTCCGCTAATAATGNTTTGTTACATTAGCGGGTGGCTTCCGGGAAACCAAAGTCTTTGGGCTCCGGGGGAAGTAT
GGTTGCAAAGCTGAAACTTAAATAAATTGACG
>324_065_Tenerife01_type
GTGCCAGCCGCCGCGGCAATTCCAGTTCCAATAGTGTATACTAAAGTTGCTGCAGTTGAAAAGCTCGTAGTTGGATCTCG
GTGTACTAGCATGTGGAACGTGCAAGTAGGCCTGTGCTGTAGTTTAGNACTATGGCTTTACCTTGAACAAAATAGAGTGC
TTAAGGCAAGCATTCTGCTTGAATATCTCAGCATGGAATAATAGAATAAGACTTTTCTATTGGTTAACCGGTAGTNAAAG
TAATGATTANNNNNNNNNNNNNGGTGAAATTCGTAGATCGGTGCAGGACGTACTACAGCGAAAGCATTTGCCAAGAATGT
TTTCATTAATCAAGAACGACAGTTGGAGTATCAAAGACGATTAGATCTCGTCGTAGTTCCAACTATAAACGATGCCAACT
AGCACTCCGCTAATAATATTTGGATACATTAGCGGGTGGCTTCCGGGAAACCAAAGTCTTTGGGCTCCGGGGGGAGTATG
GTTGCAAGGCTGAAACTCAAATAAATTGACGG
>325_033_Dic01_type
GTGCCAGCAGCCGCGGCAATTCCAGTTCCAATAGTGTATACTAAAGTTGCTGCAGTTGAAAAGCTCGTAGTTGGATCTCG
GCTTGCTAGCGCGCGAGGCGTGTGAGTAGGCCTTTGCTGTAGTTGAGTGCTACGGCTTTACCTTGAACAAAATAGAGTGC
TTAAGGCAAGCATTCTGCTTGAATATCTCAGCATGGAATAATAGAAAAAGACTTTTCTGTTGGTTTACCAGTAGTAAAAG
TAATGATTAANNNNNNNNNNNNNNTGAAATTCGTAGATCGGTGCGGGACGAACTACAGCGAAAGCATTTGCCAAGGATGT
TTTCATTAATCAAGAACGAAAGTTGGAGTATCGAAGTCGATTAGATCTCGTCGTAGTTCCAACTATAAACGATGCCAACT
AGCACTCCGCTAATAANGTATTAGTACGTTAGCGGGTTGCTTCCGGGAAACCAAAGTCTTTGGGCTCCGGGGGAAGTATG
GTTGCAAAGCTGAAACTTAAATAAATTGGCGG
>326_014_Catalonia02_type
GTGCCAGCAGCCGCGGCAATTCCAGTTCCAATAGTGTATACTAAAGTTGCTGCAGCTGAAAAGATCGTAGTTGGATCTCG
GCTTGCTAGCGCGCGAAACGTGTGAGTAGGCCTTTGCTGTAGTTGAGTTCTACGGCTTTACCTTGAACAAAATAGAGTGC
TTAAGGCAAGCATTCTGCTTGAATATCTCAGCATGGAATAATAGAAAAAGACTTTTTTGTTGGTTTACCAGTAGTAAAAG
TAATGATTANNNNNNNNNNNGAGGTGAAATTCGTAGATCGGTGCGGGACGAACTACAGCGAAAGCATTTGCCAAGGATGT
TTTCATTAATCAAGAACGAAAGTTGGAGTATCGAAGTCGATTAGATCTCGTCGTAGTTCCAACTATAAACGATGCCAACT
AGCACTCCGCTAATAANGTATTAGTACGTTAGCGGGTTGCTTCCGGGAAACCAAAGTCTTTGGGCTCCGGGGGAAGTATG
GTTGCAAAGCTGAAACTTAAAGAAATTGACGG
>327_069_Tyrh01_type
GTGCCAGCAGCCGCGGCAATTCCAGTTCCAATAGTGTATACTAAAGTTGCTGCAGTTGAAAAGCTCGTAGTTGGATCTCG
GTTTGCTGGCGCACAAGGTGCGCAAGTAGGCCTGTGCTGTAGTTGAGTGCTACGGCTTTACCTTGAACAAAATAGAGTGC
TTAAGGCAAGCATTCTGCTTGAATATCTCAGCATGGAATAATAGAAAAAGACNTTTCTATTGGTTAGCCNNNAGTGAAAG
TAATGATTAACNNNNNNNNNNAGNTGAAATTCGTAGACCGGTGCAGGACGAACTACAGCGAAAGCATTTGCCAAGGATGT
TTTCATTAATCAAGAACGACAGTTGGAGTATCGAAGTCGATTAGATCTCGTCGTAGTTCCAACTATAAACGATGCCAACT
AGCACTCCGCTAATAATGNTTTGTTACATTAGCGGGTGGCTTCCGGGAAACCAAAGTCTTTGGGCTCCGGGGGAAGTATG
GTTGCAAAGCTGAAACTCAAAGGAATTGACGG
>329_065_Tenerife01_type
GTGCCAGCAGCCGCGGCAATTCCAGTTCCAATAGTGTATACTAAAGTTGCTGCAGTTGAAAAGCTCGTAGTTGGATCTCG
GTGTACTAGCATGTGGAACGTGCAAGTAGGCCTGTGCTGTAGTTTAGNACTATGGCTTTACCTTGAACAAAATAGAGTGC
TTAAGGCAAGCATTCTGCTTGAATATCTCAGCATGGAATAATAGAATAAGACTTTTCTATTGGTTAACCGGTAGTNAAAG
TAATGATTAACNNNNNNNNNNNNGTGAAATTCGTAGATCGGTGCAGGACGTACTACAGCGAAAGCATTTGCCAAGAATGT
TTTCATTAATCAAGAACGACAGTTGGAGTATCAAAGACGATTAGATCTCGTCGTAGTTCCAACTATAAACGATGCCAACT
AGCACTCCGCTAATAATATTTGGATACATTAGCGGGTGGCTTCCGGGAAACCAAAGTCTTTGGGCTCCGGGGGGAGTATG
GTTGCAAGGCTGAAACTTAAATAAATTGGCGG
>330_058_Porto03_type
GTGCCAGCAGCCGCGGCAATTCCAGTTCCAATAGTGTATACTAAAGTTGCTGCAGTTGAAAAGCTCGTAGTTGGATCTCG
GTTTGCTAGCATGTGGAACGTGCCAGTAGGCCTTTGCTGTAGTTTAGNACTATGGCTTTACCTTGAACAAAATAGAGTGC
TTAAGGCAAGCATTCTGCTTGAATATCTCAGCATGGAATAATAGAATAAGACTTTTCTATTGGTTAACCGATAGCNAAAG
TAATGATTAANNNNNNNNNNNAGGTGAAATTCGTAGATCGGTGCAGGACGTACTACAGCGAAAGCATTTGCCAAGAATGT
TTTCATTAATCAAGAACGACAGTTGGAGTATCGAAGTCGATTAGATCTCGTCGTAGTTCCAACTATAAACGATGCCAACT
AGCACTCCGCTAGTAATATTTTGATACACTAGCGGGTGGCTTCCGGGAAACCAAAGTCTTTGGGCTCCGGGGGGAGTATG
GTTGCAAGGCTGAAACTTAAATAAATTGGCGG
>331_033_Dic01_type
GTGCCAGCAGCCGCGGCAATTCCAGTTCCAATAGTGTATACTAAAGTTGCTGCAGTTGAAAAGCTCGTAGTTGGATCTCG
GCTTGCTAGCGCGCGAGGCGTGTGAGTAGGCCTTTGCTGTAGTTGAGTGCTACGGCTTTACCTTGAACAAAATAGAGTGC
TTAAGGCAAGCATTCTGCTTGAATATCTCAGCATGGAATAATAGAAAAAGACTTTTCTGTTGGTTTACCAGTAGTAAAAG
TAATGATTAANNNNNNNNNNNNNGTGAAATTCGTAGATCGGTGCGGGACGAACTACAGCGAAAGCATTTGCCAAGGATGT
TTTCATTAATCAAGAACGAAAGTTGGAGTATCGAAGTCGATTAGATCTCGTCGTAGTTCCAACTATAAACGATGCCAACT
AGCACTCCGCTAATAANGTATTAGTACGTTAGCGGGTTGCTTCCGGGAAACCAAAGTCTTTGGGCTCCGGGGGAAGTATG
GTTGCAAAGCTGAAACTCAAAGAAATTGACGG
>332_058_Porto03_type
GTGCCAGCAGCCGCGGCAATTCCAGTTCCAATAGTGTATACTAAAGTTGCTGCAGTTGAAAAGCTCGTAGTTGGATCTCG
GTTTGCTAGCATGTGGAACGTGCCAGTAGGCCTTTGCTGTAGTTTAGNACTATGGCTTTACCTTGAACAAAATAGAGTGC
TTAAGGCAAGCATTCTGCTTGAATATCTCAGCATGGAATAATAGAATAAGACTTTTCTATTGGTTAACCGATAGCNAAAG
TAATGATTAACNNNNNNNNNNNNNNNAAATTCGTAGATCGGTGCAGGACGTACTACAGCGAAAGCATTTGCCAAGAATGT
TTTCATTAATCAAGAACGACAGTTGGAGTATCGAAGTCGATTAGATCTCGTCGTAGTTCCAACTATAAACGATGCCAACT
AGCACTCCGCTAGTAATATTTTGATACACTAGCGGGTGGCTTCCGGGAAACCAAAGTCTTTGGGCTCCGGGGGGAGTATG
GTTGCAAGGCTGAAACTCAAAGAAATTGGCGG
>333_065_Tenerife01_type
GTGCCAGCAGCCGCGGCAATTCCAGTTCCAATAGTGTATACTAAAGTTGCTGCAGTTGAAAAGCTCGTAGTTGGATCTCG
GTGTACTAGCATGTGGAACGTGCAAGTAGGCCTGTGCTGTAGTTTAGNACTATGGCTTTACCTTGAACAAAATAGAGTGC
TTAAGGCAAGCATTCTGCTTGAATATCTCAGCATGGAATAATAGAATAAGACTTTTCTATTGGTTAACCGGTAGTNAAAG
TAATGATTAACNNNNNNNNNNNGGTGAAATTCGTAGATCGGTGCAGGACGTACTACAGCGAAAGCATTTGCCAAGAATGT
TTTCATTAATCAAGAACGACAGTTGGAGTATCAAAGACGATTAGATCTCGTCGTAGTTCCAACTATAAACGATGCCAACT
AGCACTCCGCTAATAATATTTGGATACATTAGCGGGTGGCTTCCGGGAAACCAAAGTCTTTGGGCTCCGGGGGGAGTATG
GTTGCAAGGCTGAAACTTAAATAAATTGGCGG
>334_081_Tyrh12_type
GTGCCAGCAGCCGCGGCAATTCCAGTTCCAANNNNNNNTACTAAAGTTGCTGCAGTTGAAAAGCTTTTAGTTGGATCTCG
GCTTGCTGGAGCGNNAGACTTGCGAGTAGGCTTTTGCTGTAGTTGAGTGCTACGGCTGTACCTTGAACAAAATAGAGTGC
TTAAGGCAAGCATTCTGCTTGAATATCTCAGCATGGAATAATAGAAAAAAACTTTTCTGTTGGTTTACCAGTAGTANNNN
NAATGATTAACNNNNNNNNNGAGGTGAAATTCGTAGATCGGTGCGGGACGAACTACAGCGAAAGCATTTGCCAAGGATGT
TTTCATTAATCAAGAACGAAAGTTGGAGTATCGAAGTCGATTAGATCTCGTCGTAGTTCCAACTATAAACGATGCCAACT
AGCACTCCGCTAATAANGTATTAGTACGTTAGCGGGTTGCTTCCGGGAAACCAAAGTCTTTGGGCTCCGGGGGAAGTATG
GTTGCAAAGCTGAAACTCAAAGAAATTGACGG
>335_025_Croatia01_type
GTGCCAGCAGCCGCGGCAATTCCGGTTCCAATAGTGTATACTAAAGTTGCTGCAGTAAAAAAGCTCGTAGTTGAAGCTCG
GTTTGCTGGCGCACAAGGTGGGCAAGTAGGCNNNNNCTGTAGTTGAGTGCTACGGCTTTACCTTGAACAAAATAGAGTGC
TCAAGGGAAGCATTCTGCTTGAATATCTCAGCATGGAATAATAAAAAAAGACNTTTCTATTGGTTAGCCNNNAGTGAAAG
TAATGATTAACNNNNNNNNNGAGGTGAAATTCGTAGACCGGTGCAGGACGAACTACAGCGAAAGCATTTGCCAAGGATGT
TTTCATTAATCAAGAACGACAGTTGGAGTATCGAAGTCGATTAGATCTCGTCGTAGTTCCAACTATAAACGATGCCAACT
AGCACTCCGCTAATAATGNTTTGTTACATTAGCGGGTGGCTTCCGGGAAACCAAAGTCTTTGGGCTCCGGGGGAAGTATG
GTTGCAAAGCTGAAACTTAAATAAATTGACGG
>336_058_Porto03_type
GTGCCAGCAGCCGCGGCAATTCCAGTTCCAATAGTGTATACTAAAGTTGCTGCAGTTGAAAAGCTCGTAGTTGGATCTCG
GTTTGCTAGCATGTGGAACGTGCCAGTAGGCCTTTGCTGTAGTTTAGNACTATGGCTTTACCTTGAACAAAATAGAGTGC
TTAAGGCAAGCATTCTGCTTGAATATCTCAGCATGGAATAATAGAATAAGACTTTTCTATTGGTTAACCGATAGCNAAAG
TAATGATTAANNNNNNNNNNNAGGTGAAATTCGTAGATCGGTGCAGGACGTACTACAGCGAAAGCATTTGCCAAGAATGT
TTTCATTAATCAAGAACGACAGTTGGAGTATCGAAGTCGATTAGATCTCGTCGTAGTTCCAACTATAAACGATGCCAACT
AGCACTCCGCTAGTAATATTTTGATACACTAGCGGGTGGCTTCCGGGAAACCAAAGTCTTTGGGCTCCGGGGGGAGTATG
GTTGCAAGGCTGAAACTCAAATGAATTGACGG
>337_030_D_eledones_PTP
GTGCCAGCAGCCGCGGCAATTCCAGTTCCAATAGTGTATACTAAAGTTGCTGCAGTTGAAAAGCTCGTAGTTGGATCTCG
GCTTGCTAGCGTGTGGAGCGCGCAAGTAGGCCTTTGCTGTAGTTTCACACTACGGCTTTACCTTGAACAAAATAGAGTGC
TTAAAGCAAGCATTCTGCTTGAATATCTCAGCATGGAATAATAGAATACGACTTTTCTGTTGGTTTACCNNNAGCAAAAG
TAATGATTAACNNNNNNNNNNNNGTGAAATTCGTAGATCGGTGCAGGACGTACTACAGCGAAAGCATTTGCCAAGGATGT
TTTCATTAATCAAGAACGACAGTTGGAGTATCGAAGTCGATTAGATCTCGTCGTAGTTCCAACTATAAACGATGCCAACT
AGCACTCCGCTGGTAATATTTTTTTACACTAGCGGGTGGCTTCCGGGAAACCAAAGTCTTTGGGCTCCGGGGGAAGTATG
GTTGCAAAGCTGAAACTCAAAGAAATTGACGG
>338_033_Dic01_type
GTGCCAGCAGCCGCGGCAATTCCAGTTCCAATAGTGTATACTAAAGTTGCTGCAGTTGAAAAGCTCGTAGTTGGATCTCG
GCTTGCTAGCGCGCGAGGCGTGTGAGTAGGCCTTTGCTGTAGTTGAGTGCTACGGCTTTACCTTGAACAAAATAGAGTGC
TTAAGGCAAGCATTCTGCTTGAATATCTCAGCATGGAATAATAGAAAAAGACTTTTCTGTTGGTTTACCAGTAGTAAAAG
TAATGATTAANNNNNNNNNNNAGGTGAAATTCGTAGATCGGTGCGGGACGAACTACAGCGAAAGCATTTGCCAAGGATGT
TTTCATTAATCAAGAACGAAAGTTGGAGTATCGAAGTCGATTAGATCTCGTCGTAGTTCCAACTATAAACGATGCCAACT
AGCACTCCGCTAATAANGTATTAGTACGTTAGCGGGTTGCTTCCGGGAAACCAAAGTCTTTGGGCTCCGGGGGAAGTATG
GTTGCAAAGCTGAAACTTAAAGAAATTGACGG
>340_033_Dic01_type
GTGCCAGCAGCCGCGGCAATTCCAGTTCCAATAGTGTATACTAAAGTTGCTGCAGTTGAAAAGCTCGTAGTTGGATCTCG
GCTTGCTAGCGCGCGAGGCGTGTGAGTAGGCCTTTGCTGTAGTTGAGTGCTACGGCTTTACCTTGAACAAAATAGAGTGC
TTAAGGCAAGCATTCTGCTTGAATATCTCAGCATGGAATAATAGAAAAAGACTTTTCTGTTGGTTTACCAGTAGTAAAAG
TAATGATTANNNNNNNNNNNNNGGTGAAATTCGTAGATCGGTGCGGGACGAACTACAGCGAAAGCATTTGCCAAGGATGT
TTTCATTAATCAAGAACGAAAGTTGGAGTATCGAAGTCGATTAGATCTCGTCGTAGTTCCAACTATAAACGATGCCAACT
AGCACTCCGCTAATAANGTATTAGTACGTTAGCGGGTTGCTTCCGGGAAACCAAAGTCTTTGGGCTCCGGGGGAAGTATG
GTTGCAAAGCTGAAACTCAAAGAAATTGGCGG
>341_032_D_moschatum_PTP
GTGCCAGCAGCCGCGGCAATTCCAGTTCCAATAGTGTATACTAAAGTTGCTGCAGTTGAAAAGCTCGTAGTTGGATCTCG
GTTTGCTGGCGCACAAGGTGCGCAAGTAGGCCTGTGCTGTAGTTGAGTGCTACGGCTTTACCTTGAACAAAATAGAGTGC
TTAAGGCAAGCATTCTGCTTGAATATCTCAGCATGGAATAATAGAAAAAGACNTTTCTATTGGTTAGCCNNNAGTGAAAG
TAATGATTAACNNNNNNNNNNNNGTGAAATTCGTAGACCGGTGCAGGACGAACTACAGCGAAAGCATTTGCCAAGAATGT
TTTCATTAATCAAGAACGAAAGTTGGAGTATCGAAGTCGATTAGATCTCGTCGTAGTTCCAACTATAAACGATGCCAACT
AGCACTCCGCTGATAATGTCTTGTTACATTAGCGGGTGGCTTCCGGGAAACCAAAGTCTTTGGGCTCCGGGGGAAGTATG
GTTGCAAAGCTGAAACTCAAATAAATTGACGG
>342_065_Tenerife01_type
GTGCCAGCAGCCGCGGCAATTCCAGTTCCAATAGTGTATACTAAAGTTGCTGCAGTTGAAAAGCTCGTAGTTGGATCTCG
GTGTACTAGCATGTGGAACGTGCAAGTAGGCCTGTGCTGTAGTTTAGNACTATGGCTTTACCTTGAACAAAATAGAGTGC
TTAAGGCAAGCATTCTGCTTGAATATCTCAGCATGGAATAATAGAATAAGACTTTTCTATTGGTTAACCGGTAGTNAAAG
TAATGATTANNNNNNNNNNNNNGGTGAAATTCGTAGATCGGTGCAGGACGTACTACAGCGAAAGCATTTGCCAAGAATGT
TTTCATTAATCAAGAACGACAGTTGGAGTATCAAAGACGATTAGATCTCGTCGTAGTTCCAACTATAAACGATGCCAACT
AGCACTCCGCTAATAATATTTGGATACATTAGCGGGTGGCTTCCGGGAAACCAAAGTCTTTGGGCTCCGGGGGGAGTATG
GTTGCAAGGCTGAAACTCAAATAAATTGACGG
>343_016_Catalonia03_type
GTGCCAGCAGCCGCGGCAATTCCAGTTCCAATAGTGTATACTTAAGTTGCTGCAGTTGAAAAGCTCGTAGTTGGATCTCG
GTGTGCTGGTGTGTGACACGTNNCAGTAGGCCTTTGCTGCAGNNTACNACTGTGGCTTTACCTTGAACAAAATAGAGTGC
TTAAGGCAAGCATTCTGCTTGAATATCTCAGCATGGAATAATAGAATATGGCTTTTCTGTTGGTTANNCAATGGGAAAAG
TAATGGTTAACNNNNNNNNNNNGGTGAAATTCGTAGATCGGTGCGGGACGAACTACAGCGAAAGCATTTGCCAAGGATGT
TTTCATTAATCAAGAACGAAAGTTGGAGTATCGAAGTCGATTAGATCTCGTCGTAGTTCCAACTATAAACGATGCCAACT
AGCACTCCGCTAATAANGTATTAGTACGTTAGCGGGTTGCTTCCGGGAAACCAAAGTCTTTGGGCTCCGGGGGAAGTATG
GTTGCAAAGCTGAAACTTAAAGAAATTGACGG
>344_029_D_eledones
GTGCCAGCAGCCGCGGCAATTCCAGTTCCAATAGTGTATACTAAAGTTGCTGCAGTTGAAAAGCTCGTAGTTGGATCTCG
GCTTGCTAGCGTGTGGAGCGCGCAAGTAGGCCTTTGCTGTAGTTTCACACTACGGCTTTACCTTGAACAAAATAGAGTGC
TTAAAGCAAGCATTCTGCTTGAATATCTCAGCATGGAATAATAGAATACGACTTTTCTGTTGGTTTACCNNNAGCAAAAG
TAATGATTAACNNNNNNNNNNNNGTGAAATTCGTAGATCGGTGCAGGACGTACTACAGCGAAAGCATTTGCCAAGGATGT
TTTCATTAATCAAGAACGACAGTTGGAGTATCGAAGTCGATTAGATCTCGTCGTAGTTCCAACTATAAACGATGCCAACT
AGCACTCCGCTGGTAATATTTTTTTACACTAGCGGGTGGCTTCCGGGAAACCAAAGTCTTTGGGCTCCGGGGGAAGTATG
GTTGCAAAGCTGAAACTTAAATAAATTGACGG
>345_013_Catalonia01_type
GTGCCAGCCGCCGCGGCAATTCCAGTTCCAATAGTGTATACTAAAGTTGCTGCAGTTGAAAAGCTCGTAGTTGGATCTCG
GCTTGCTAGCGCGCAAAGCGCGAAAGTAGGCCTTTGCTGTAGTTGAGTGCTACGGCTTTACCTTGAACAAAATAGAGTGC
TTAAGGCAAGCATTCTGCTTGAATATCTCAGCATGGAATAATAGAAAAAGACTTTTCTGTTGGTTTACCAGTAGTAAAAG
TAATGATNNNNNNNNNNNNNGAGGTGAAATTCGTAGATCGGTGCAGGACGAACTACAGCGAAAGCATTTGCCAAGGATGT
TTTCATTAATCAAGAACGAAAGTTGGAGTATCGAAGTCGATTAGATCTCGTCGTAGTTCCAACTATAAACGATGCCAACT
AGCACTCCGCTAATAAGANNTTTTGACATTAGCGGGTTGCTTCCGGGAAACCAAAGTCTTTGGGCTCCGGGGGAAGTATG
GTTGCAAAGCTGAAACTCAAATAAATTGACGG
>346_033_Dic01_type
GTGCCAGCAGCCGCGGCAATTCCAGTTCCAATAGTGTATACTAAAGTTGCTGCAGTTGAAAAGCTCGTAGTTGGATCTCG
GCTTGCTAGCGCGCGAGGCGTGTGAGTAGGCCTTTGCTGTAGTTGAGTGCTACGGCTTTACCTTGAACAAAATAGAGTGC
TTAAGGCAAGCATTCTGCTTGAATATCTCAGCATGGAATAATAGAAAAAGACTTTTCTGTTGGTTTACCAGTAGTAAAAG
TAATGATTANNNNNNNNNNNNNGGTGAAATTCGTAGATCGGTGCGGGACGAACTACAGCGAAAGCATTTGCCAAGGATGT
TTTCATTAATCAAGAACGAAAGTTGGAGTATCGAAGTCGATTAGATCTCGTCGTAGTTCCAACTATAAACGATGCCAACT
AGCACTCCGCTAATAANGTATTAGTACGTTAGCGGGTTGCTTCCGGGAAACCAAAGTCTTTGGGCTCCGGGGGAAGTATG
GTTGCAAAGCTGAAACTTAAATAAATTGGCGG
>348_058_Porto03_type
GTGCCAGCAGCCGCGGTAATTCCAGTTCCAATAGTGTATACTAAAGTTGCTGCAGTTGAAAAGCTCGTAGTTGGATCTCG
GTTTGCTAGCATGTGGAACGTGCCAGTAGGCCTTTGCTGTAGTTTAGNACTATGGCTTTACCTTGAACAAAATAGAGTGC
TTAAGGCAAGCATTCTGCTTGAATATCTCAGCATGGAATAATAGAATAAGACTTTTCTATTGGTTAACCGATAGCNAAAG
TAATGATTAANNNNNNNNNNNNGGTGAAATTCGTAGATCGGTGCAGGACGTACTACAGCGAAAGCATTTGCCAAGAATGT
TTTCATTAATCAAGAACGACAGTTGGAGTATCGAAGTCGATTAGATCTCGTCGTAGTTCCAACTATAAACGATGCCAACT
AGCACTCCGCTAGTAATATTTTGATACACTAGCGGGTGGCTTCCGGGAAACCAAAGTCTTTGGGCTCCGGGGGGAGTATG
GTTGCAAGGCTGAAACTTAAAGAAATTGACGG
>349_013_Catalonia01_type
GTGCCAGCAGCCGCGGCAATTCCAGTTCCAATAGTGTATACTAAAGTTGCTGCAGTTGAAAAGCTCGTAGTTGGATCTCG
GCTTGCTAGCGCGCAAAGCGCGAAAGTAGGCCTTTGCTGTAGTTGAGTGCTACGGCTTTACCTTGAACAAAATAGAGTGC
TTAAGGCAAGCATTCTGCTTGAATATCTCAGCATGGAATAATAGAAAAAGACTTTTCTGTTGGTTTACCAGTAGTAAAAG
TAATGATTAANNNNNNNNNNGAGGTGAAATTCGTAGATCGGTGCAGGACGAACTACAGCGAAAGCATTTGCCAAGGATGT
TTTCATTAATCAAGAACGAAAGTTGGAGTATCGAAGTCGATTAGATCTCGTCGTAGTTCCAACTATAAACGATGCCAACT
AGCACTCCGCTAATAAGANNTTTTGACATTAGCGGGTTGCTTCCGGGAAACCAAAGTCTTTGGGCTCCGGGGGAAGTATG
GTTGCAAAGCTGAAACTTAAATAAATTGGCGG
>350_050_Lisbon02_type
GTGCCAGCAGCCGCGGCAATTCCAGTTCCAATAGTGTATACTAAAGTTGCTGCAGTTGAAAAGCTCGTAGTTGGATCTCG
GCTTGCTAGCGCGCGAGGCGTGTGAGTAGGCCTTTGCTGTAGTTGAGTGCTACGGCTTTACCTTGAACAAAATAGAGTGC
TTAAGGCAAGCATTCTGCTTGAATATCTCAGCATGGAATAATAGAAAAAGACTTTTCTGTTGGTTTACCAGTAGTAAAAG
TAATGATTAANNNNNNNCAGACGGGGGCATTCGTATCGCACCGCTAGAGGTNNNNNNNNGAAAGTATTTGCCAAGGATGT
TTTCATTAATCAAGAACGATAGTTGGAGTATCGAAGTCGATTAGATCTCGTCTTAGTTCCAACTATAAACGATGCCAACT
AGCACTCCGCTAATAANGTATTAGTACGTTAGCGGGTTGCTTCCGGGAAACCAAAGTCTTTGGGCTCCGGGGGAAGTATG
GTTGCAAAGCTGAAACTTAAATAAATTGGCGG
>351_038_Faro03_type
GTGCCAGCAGCCGCGGCAATTCCAGTTCCAATAGTGTATACTAAAGTTGCTGCAGTTGAAAAGCTCGTAGTTGGATCTCG
GCTTGCTAGCACGCAAAGCGTGAAAGTAGGCCTATGCTGTAGTTGAGTGCTACGGCTTTACCTTGAACAAAATAGAGTGC
TTAAGGCAAGCATTCTGCTTGAATATCTCAGCATGGAATAATAGAAAAAGACTTTTCTGTTGGTTTACCAGTAGTAAAAG
TAATGATTANNNNNNNNNNNNAGGTGAAATTCGTAGATCGGTGCGGGACGAACTACAGCGAAAGCATTTGCCAAGGATGT
TTTCATTAATCAAGAACGAAAGTTGGAGTATCGAAGTCGATTAGATCTCGTCGTAGTTCCAACTATAAACGATGCCAACT
AGCACTCCGCTAATAAGANNTATGTACATTAGCGGGTTGCTTCCGGGAAACCAAAGTCTTTGGGCTCCGGGGGAAGTATG
GTTGCAAAGCTGAAACTCAAATGAATTGACGG
>352_040_Faro05_type
GTGCCAGCAGCCGCGGCAATTCCAGTTCCAATAGTGTATACTAAAGTTGCTGCAGTTGAAAAGCTCGTAGTTGGATCTCG
GCTTGCTAGCGCGCAAGGCGCGAAAGTAGGCCTGTGCTGTAGTTGAGTGCTACGGCTTTACCTTGAACAAAATAGAGTGC
TTAAGGCAAGCATTCTGCTTGAATATCTCAGCATGGAATAATAGAAAAAGACTTTTCTGTTGGTTTACCAGTAGTAAAAG
TAATGATTANNNNNNNNNNNGAGGTGAAATTCGTAGACCGGTGCAGGACGAACTACAGCGAAAGCATTTGCCAAGGATGT
TTTCATTAATCAAGAACGACAGTTGGAGTATCGAAGTCGATTAGATCTCGTCGTAGTTCCAACTATAAACGATGCCAACT
AGCACTCCGCTAATAATGNTTTGTTACATTAGCGGGTGGCTTCCGGGAAACCAAAGTCTTTGGGCTCCGGGGGAAGTATG
GTTGCAAAGCTGAAACTCAAATAAATTGACGG
>353_069_Tyrh01_type
GTGCCAGCAGCCGCGGCAATTCCAGTTCCAATAGTGTATACTAAAGTTGCTGCAGTTGAAAAGCTCGTAGTTGGATCTCG
GTTTGCTGGCGCACAAGGTGCGCAAGTAGGCCTGTGCTGTAGTTGAGTGCTACGGCTTTACCTTGAACAAAATAGAGTGC
TTAAGGCAAGCATTCTGCTTGAATATCTCAGCATGGAATAATAGAAAAAGACNTTTCTATTGGTTAGCCNNNAGTGAAAG
TAATGATTAACNNNNNNNNNNAGNTGAAATTCGTAGACCGGTGCAGGACGAACTACAGCGAAAGCATTTGCCAAGGATGT
TTTCATTAATCAAGAACGACAGTTGGAGTATCGAAGTCGATTAGATCTCGTCGTAGTTCCAACTATAAACGATGCCAACT
AGCACTCCGCTAATAATGNTTTGTTACATTAGCGGGTGGCTTCCGGGAAACCAAAGTCTTTGGGCTCCGGGGGAAGTATG
GTTGCAAAGCTGAAACTCAAAGAAATTGGCGG
>354_033_Dic01_type
GTGCCAGCAGCCGCGGCAATTCCAGTTCCAATAGTGTATACTAAAGTTGCTGCAGTTGAAAAGCTCGTAGTTGGATCTCG
GCTTGCTAGCGCGCGAGGCGTGTGAGTAGGCCTTTGCTGTAGTTGAGTGCTACGGCTTTACCTTGAACAAAATAGAGTGC
TTAAGGCAAGCATTCTGCTTGAATATCTCAGCATGGAATAATAGAAAAAGACTTTTCTGTTGGTTTACCAGTAGTAAAAG
TAATGATTAANNNNNNNNNNNAGGTGAAATTCGTAGATCGGTGCGGGACGAACTACAGCGAAAGCATTTGCCAAGGATGT
TTTCATTAATCAAGAACGAAAGTTGGAGTATCGAAGTCGATTAGATCTCGTCGTAGTTCCAACTATAAACGATGCCAACT
AGCACTCCGCTAATAANGTATTAGTACGTTAGCGGGTTGCTTCCGGGAAACCAAAGTCTTTGGGCTCCGGGGGAAGTATG
GTTGCAAAGCTGAAACTCAAATAAATTGGCGG
>355_041_Galicia01_type
GTGCCAGCAGCCGCGGCAATTCCAGTTCCAATAGTGTATACTAAAGTTGCTGCAGTTGAAAAGCTCGTAGTTGGATCTCG
GCTTGCTAGCGCGCAAGGCGCGAAAGTAGGCCTGTGCTGTAGTTGAGTGCTACGGCTTTACCTTGAACAAAATAGAGTGC
TTAAGGCAAGCATTCTGCTTGAATATCTCAGCATGGAATAATAGAAAAAGACTTTTCTGTTGGTTTACCAGTAGTAAAAG
TAATGATNNNNNNNNNNNNNNNNGTGAAATTCGTAGATCGGTGCGGGACGAACTACAGCGAAAGCATTTGCCAAGGATGT
TTTCATTAATCAAGAACGAAAGTTGGAGTATCGAAGTCGATTAGATCTCGTCGTAGTTCCAACTATAAACGATGCCAACT
AGCACTCCGCTAATAANGTTTATGGACATTAGCGGGTTGCTTCCGGGAAACCAAAGTCTTTGGGCTCCGGGGGAAGTATG
GTTGCAAAGCTGAAACTTAAAGAAATTGACGG
>356_033_Dic01_type
GTGCCAGCAGCCGCGGCAATTCCAGTTCCAATAGTGTATACTAAAGTTGCTGCAGTTGAAAAGCTCGTAGTTGGATCTCG
GCTTGCTAGCGCGCGAGGCGTGTGAGTAGGCCTTTGCTGTAGTTGAGTGCTACGGCTTTACCTTGAACAAAATAGAGTGC
TTAAGGCAAGCATTCTGCTTGAATATCTCAGCATGGAATAATAGAAAAAGACTTTTCTGTTGGTTTACCAGTAGTAAAAG
TAATGATTANNNNNNNNNNNNNNNTGAAATTCGTAGATCGGTGCGGGACGAACTACAGCGAAAGCATTTGCCAAGGATGT
TTTCATTAATCAAGAACGAAAGTTGGAGTATCGAAGTCGATTAGATCTCGTCGTAGTTCCAACTATAAACGATGCCAACT
AGCACTCCGCTAATAANGTATTAGTACGTTAGCGGGTTGCTTCCGGGAAACCAAAGTCTTTGGGCTCCGGGGGAAGTATG
GTTGCAAAGCTGAAACTTAAAGGAATTGACGG
>357_003_Australia03_type
GTGCCAGCAGCCGCGGCAATTCCAGTTCCAATAGTGTATACTAAAGTTGCTGCAGTTGAAAAGCTCGTAGTTGGATCTCA
GTTTGCTGGCATGTGTAATGTGTCAGTCAGCTTATGCTATAGCTGGTNNCTATGGCTTTACCTTGAACAAAATAGAGTGC
TTAAGGCAAGCATTCTGCTTGAATATCTCAGCATGGAATAATAGAATAAGACTTTTCTATTGGTTAANCGATAGTAAAAG
TAATGATTAACNNNNNNNNNNNNNNGAAATTCGTAGATCGGTGCAGGACGTACTACAGCGAAAGCATTTGCCAAGAATGT
TTTCATTAATCAAGAACGACAGTTGGAGTATCGAAGTCGATTAGATCTCGTCGTAGTTCCAACTATAAACGATGCCAACT
AGCATTCCGCTAATAATATCTTGATACATTAGCGGGTGGCTTCCGGGAAACCAAAGTTTTTGGGCTCTGGGGGGAGTATG
GTTGCAAGGCTGAAACTCAAATGAATTGGCGG
>358_049_Lisbon01_type
GTGCCAGCAGCCGCGGCAATTCCAGTTCCAAAAGTGTATACTAAAGTTGCTGCAGTTGAAAAGCTCGTAGTTGGATCTCG
GTTTGCTGGTGCGTGGTGCCCNNNAGTAGGCCTGTGCTGTAGTTGAGTGCTACGGCTTTACCTTGAACAAAATAGAGTGC
TTAAGGCAAGCATTCTGCTTGAATATCTCAGCATGGAATAATAGAAAAAGACNTTTCTATTGGTTTGCCNNNAGTGAAAG
TAATGATTAACNNNNNNNNNNAGATGAAATTCGTAGACCGGTGCAGGACGAACTACAGCGAAAGCATTTGCCAAGAATGT
TTTCATTAATCAAGAACGAAAGTTGGAGTATCGAAGTCGATTAGATCTCGTCGTAGTTCCAACTATAAACGATGCCAACT
AGCACTCCGCTGATAATGTCTTGTTACATTAGCGGGTGGCTTCCGGGAAACCAAAGTCTTTGGGCTCCGGGGGAAGTATG
GTTGCAAAGCTGAAACTCAAATGAATTGACGG
>359_003_Australia03_type
GTGCCAGCAGCCGCGGCAATTCCAGTTCCAATAGTGTATACTAAAGTTGCTGCAGTTGAAAAGCTCGTAGTTGGATCTCA
GTTTGCTGGCATGTGTAATGTGTCAGTCAGCTTATGCTATAGCTGGTNNCTATGGCTTTACCTTGAACAAAATAGAGTGC
TTAAGGCAAGCATTCTGCTTGAATATCTCAGCATGGAATAATAGAATAAGACTTTTCTATTGGTTAANCGATAGTAAAAG
TAATGATTAACNNNNNNNNNNAGGTGAAATTCGTAGATCGGTGCAGGACGTACTACAGCGAAAGCATTTGCCAAGAATGT
TTTCATTAATCAAGAACGACAGTTGGAGTATCGAAGTCGATTAGATCTCGTCGTAGTTCCAACTATAAACGATGCCAACT
AGCATTCCGCTAATAATATCTTGATACATTAGCGGGTGGCTTCCGGGAAACCAAAGTTTTTGGGCTCTGGGGGGAGTATG
GTTGCAAGGCTGAAACTCAAAGAAATTGACGG
>360_033_Dic01_type
GTGCCAGCAGCCGCGGCAATTCCAGTTCCAATAGTGTATACTAAAGTTGCTGCAGTTGAAAAGCTCGTAGTTGGATCTCG
GTTTGCTAGCGCGCGAGGCGTGTGAGTAGGCCTTTGCTGTAGTTGAGTGCTACGGCTTTACCTTGAACAAAATAGAGTGC
TTAAGGCAAGCATTCTGCTTGAATATCTCAGCATGGAATAATAGAAAAAGACTTTTCTGTTGGTTTACCAGTAGTAAAAG
TAATGATTANNNNNNNNNNNGAGGTGAAATTCGTAGATCGGTGCGGGACGAACTACAGCGAAAGCATTTGCCAAGGATGT
TTTCATTAATCAAGAACGAAAGTTGGAGTATCGAAGTCGATTAGATCTCGTCGTAGTTCCAACTATAAACGATGCCAACT
AGCACTCCGCTAATAANGTATTAGTACGTTAGCGGGTTGCTTCCGGGAAACCAAAGTCTTTGGGCTCCGGGGGAAGTATG
GTTGCAAAGCTGAAACTCAAATAAATTGACGG
>361_049_Lisbon01_type
GTGCCAGCAGCCGCGGCAATTCCAGTTCCAAAAGTGTATACTAAAGTTGCTGCAGTTGAAAAGCTCGTAGTTGGATCTCG
GTTTGCTGGTGCGTGGTGCCCNNNAGTAGGCCTGTGCTGTAGTTGAGTGCTACGGCTTTACCTTGAACAAAATAGAGTGC
TTAAGGCAAGCATTCTGCTTGAATATCTCAGCATGGAATAATAGAAAAAGACNTTTCTATTGGTTTGCCNNNAGTGAAAG
TAATGATTAACNNNNNNNNNNAGATGAAATTCGTAGACCGGTGCAGGACGAACTACAGCGAAAGCATTTGCCAAGAATGT
TTTCATTAATCAAGAACGAAAGTTGGAGTATCGAAGTCGATTAGATCTCGTCGTAGTTCCAACTATAAACGATGCCAACT
AGCACTCCGCTGATAATGTCTTGTTACATTAGCGGGTGGCTTCCGGGAAACCAAAGTCTTTGGGCTCCGGGGGAAGTATG
GTTGCAAAGCTGAAACTTAAATAAATTGGCGG
>362_003_Australia03_type
GTGCCAGCAGCCGCGGCAATTCCAGTTCCAATAGTGTATACTAAAGTTGCTGCAGTTGAAAAGCTCGTAGTTGGATCTCA
GTTTGCTGGCATGTGTAATGTGTCAGTCAGCTTATGCTATAGCTGGTNNCTATGGCTTTACCTTGAACAAAATAGAGTGC
TTAAGGCAAGCATTCTGCTTGAATATCTCAGCATGGAATAATAGAATAAGACTTTTCTATTGGTTAANCGATAGTAAAAG
TAATGATTAACNNNNNNNNNNAGGTGAAATTCGTAGATCGGTGCAGGACGTACTACAGCGAAAGCATTTGCCAAGAATGT
TTTCATTAATCAAGAACGACAGTTGGAGTATCGAAGTCGATTAGATCTCGTCGTAGTTCCAACTATAAACGATGCCAACT
AGCATTCCGCTAATAATATCTTGATACATTAGCGGGTGGCTTCCGGGAAACCAAAGTTTTTGGGCTCTGGGGGGAGTATG
GTTGCAAGGCTGAAACTTAAATAAATTGGCGG
>363_038_Faro03_type
GTGCCAGCCGCCGCGGCAATTCCAGTTCCAATAGTGTATACTAAAGTTGCTGCAGTTGAAAAGCTCGTAGTTGGATCTCG
GCTTGCTAGCACGCAAAGCGTGAAAGTAGGCCTATGCTGTAGTTGAGTGCTACGGCTTTACCTTGAACAAAATAGAGTGC
TTAAGGCAAGCATTCTGCTTGAATATCTCAGCATGGAATAATAGAAAAAGACTTTTCTGTTGGTTTACCAGTAGTAAAAG
TAATGATTANNNNNNNNNNAGAGGTGAAATTCGTAGATCGGTGCGGGACGAACTACAGCGAAAGCATTTGCCAAGGATGT
TTTCATTAATCAAGAACGAAAGTTGGAGTATCGAAGTCGATTAGATCTCGTCGTAGTTCCAACTATAAACGATGCCAACT
AGCACTCCGCTAATAAGANNTATGTACATTAGCGGGTTGCTTCCGGGAAACCAAAGTCTTTGGGCTCCGGGGGAAGTATG
GTTGCAAAGCTGAAACTTAAAGAAATTGACGG
>364_013_Catalonia01_type
GTGCCAGCAGCCGCGGCAATTCCAGTTCCAATAGTGTATACTAAAGTTGCTGCAGTTGAAAAGCTCGTAGTTGGATCTCG
GCTTGCTAGCGCGCAAAGCGCGAAAGTAGGCCTTTGCTGTAGTTGAGTGCTACGGCTTTACCTTGAACAAAATAGAGTGC
TTAAGGCAAGCATTCTGCTTGAATATCTCAGCATGGAATAATAGAAAAAGACTTTTCTGTTGGTTTACCAGTAGTAAAAG
TAATGATTANNNNNNNNNNNGAGGTGAAATTCGTAGATCGGTGCAGGACGAACTACAGCGAAAGCATTTGCCAAGGATGT
TTTCATTAATCAAGAACGAAAGTTGGAGTATCGAAGTCGATTAGATCTCGTCGTAGTTCCAACTATAAACGATGCCAACT
AGCACTCCGCTAATAAGANNTTTTGACATTAGCGGGTTGCTTCCGGGAAACCAAAGTCTTTGGGCTCCGGGGGAAGTATG
GTTGCAAAGCTGAAACTTAAAGAAATTGACGG
>365_014_Catalonia02_type
GTGCCAGCAGCCGCGGCAATTCCAGTTCCAATAGTGTATACTAAAGTTGCTGCAGCTGAAAAGATCGTAGTTGGATCTCG
GCTTGCTAGCGCGCGAAACGTGTGAGTAGGCCTTTGCTGTAGTTGAGTTCTACGGCTTTACCTTGAACAAAATAGAGTGC
TTAAGGCAAGCATTCTGCTTTAATATCTCAGCATGGAATAATAGAAAAAAACTTTTTTGTTGGTTTACCAGTAGTAAAAG
TAATGATTANNNNNNNNNNNGAGGTGAAATTCGTAGATCGGTGCGGGACGAACTACAGCGAAAGCATTTGCCAAGGATGT
TTTCATTAATCAAGAACGAAAGTTGGAGTATCGAAGTCGATTAGATCTCGTCGTAGTTCCAACTATAAACGATGCCAACT
AGCACTCCGCTAATAANGTATTAGTACGTTAGCGGGTTGCTTCCGGGAAACCAAAGTCTTTGGGCTCCGGGGGAAGTATG
GTTGCAAAGCTGAAACTCAAATGAATTGACGG
>366_006_Basque02_type
GTGCCAGCAGCCGCGGCAATTCCAGTTCCAATAGTGTATACTAAAGTTGCTGCAGTTGAAAAGCTCGTAGTTGGATCTCG
GCTTGCTAGCGCGCAAGGCGCGAAAGTAGGCCTGTGCTGTAGTTGAGTGCTACGGCTTTACCTTGAACAAAATAGAGTGC
TTAAGGCAAGCATTCTGCTTGAATATCTCAGCATGGAATAATAGAAAAAGACTTTTCTGTTGGTTTACCAGTAGTAAAAG
TAATGATTANNNNNNNNNNNNAGGTGAAATTCGTAGATCGGTGCGGGACGAACTACAGCGAAAGCATTTGCCAAGGATGT
TTTCATTAATCAAGAACGAAAGTTGGAGTATCGAAGTCGATTAGATCTCGTCGTAGTTCCAACTATAAACGATGCCAACT
AGCACTCCGCTAATAANGTATTAGTACGTTAGCGGGTTGCTTCCGGGAAACCAAAGTCTTTGGGCTCCGGGGGAAGTATG
GTTGCAAAGCTGAAACTCAAAGAAATTGACGG
>367_069_Tyrh01_type
GTGCCAGCAGCCGCGGCAATTCCAGTTCCAATAGTGTATACTAAAGTTGCTGCAGTTGAAAAGCTCGTAGTTGGATCTCG
GTTTGCTGGCGCACAAGGTGCGCAAGTAGGCCTGTGCTGTAGTTGAGTGCTACGGCTTTACCTTGAACAAAATAGAGTGC
TTAAGGCAAGCATTCTGCTTGAATATCTCAGCATGGAATAATAGAAAAAGACNTTTCTATTGGTTAGCCNNNAGTGAAAG
TAATGATTAACGNNNNNNNNNNGGTGAAATTCGTAGACCGGTGCAGGACGAACTACAGCGAAAGCATTTGCCAAGGATGT
TTTCATTAATCAAGAACGACAGTTGGAGTATCGAAGTCGATTAGATCTCGTCGTAGTTCCAACTATAAACGATGCCAACT
AGCACTCCGCTAATAATGNTTTGTTACATTAGCGGGTGGCTTCCGGGAAACCAAAGTCTTTGGGCTCCGGGGGAAGTATG
GTTGCAAAGCTGAAACTCAAATAAATTGGCGG
>368_042_China01_type
GTGCCAGCAGCCGCGGCAATTCCAGTTCCAATAGTGTATACTAAAGTTGTTGCAGTTGAAAAGCTCGTAGTTGGATCTCG
GTTTGCTTGTGTGCAATGTGCGCAAGTAGGCCATTGCTGTAGTGTATNGCTATGGCTTTACCTTGAACAAAATAGAGTGC
TTAAGGCAAGCATTCTGCTTGAATATCTCAGCATGGAATAATAGAAAAAGACTTTTCTATTGGTTAANCAGTAGCNAAAG
TAATGATTAACNNNNNNNNNNAGGTGAAATTCGTAGATCGGTGCAGGACGAACTACAGCGAAAGCATTTGCCAAGGATGT
TTTCATTAATCAAGAACGAAAGTTGGAGTATCGAAGTCGATTAGATCTCGTCGTAGTTCCAACTATAAACGATGCCAACT
AGTACTCCGTTAATAANGTATTGATACATTAGCGGGTTGCTTCCGGGAAACCAAAGTCTTTGGGCTCCGGGGGAAGTATG
GTTGCAAAGCTGAAACTTAAAGAAATTGACGG
>369_069_Tyrh01_type
GTGCCAGCAGCCGCGGCAATTCCAGTTCCAATAGTGTATACTAAAGTTGCTGCAGTTGAAAAGCTCGTAGTTGGATCTCG
GTTTGCTGGCGCACAAGGTGCGCAAGTAGGCCTGTGCTGTAGTTGAGTGCTACGGCTTTACCTTGAACAAAATAGAGTGC
TTAAGGCAAGCATTCTGCTTGAATATCTCAGCATGGAATAATAGAAAAAGACNTTTCTATTGGTTAGCCNNNAGTGAAAG
TAATGATTAACANNNNNNNNNNGGTGAAATTCGTAGACCGGTGCAGGACGAACTACAGCGAAAGCATTTGCCAAGGATGT
TTTCATTAATCAAGAACGACAGTTGGAGTATCGAAGTCGATTAGATCTCGTCGTAGTTCCAACTATAAACGATGCCAACT
AGCACTCCGCTAATAATGNTTTGTTACATTAGCGGGTGGCTTCCGGGAAACCAAAGTCTTTGGGCTCCGGGGGAAGTATG
GTTGCAAAGCTGAAACTCAAATAAATTGACGG
>370_029_D_eledones
GTGCCAGCAGCCGCGGCAATTCCAGTTCCAATAGTGTATACTAAAGTTGCTGCAGTTGAAAAGCTCGTAGTTGGATCTCG
GCTTGCTAGCGTGTGGAGCGCGCAAGTAGGCCTTTGCTGTAGTTTCACACTACGGCTTTACCTTGAACAAAATAGAGTGC
TTAAAGCAAGCATTCTGCTTGAATATCTCAGCATGGAATAATAGAATACGACTTTTCTGTTGGTTTACCNNNAGCAAAAG
TAATGATTAACNANNNNNNNNNNNTGAAATTCGTAGATCGGTGCAGGACGTACTACAGCGAAAGCATTTGCCAAGGATGT
TTTCATTAATCAAGAACGACAGTTGGAGTATCGAAGTCGATTAGATCTCGTCGTAGTTCCAACTATAAACGATGCCAACT
AGCACTCCGCTGGTAATATTTTTTTACACTAGCGGGTGGCTTCCGGGAAACCAAAGTCTTTGGGCTCCGGGGGAAGTATG
GTTGCAAAGCTGAAACTTAAAGAAATTGACGG
>371_033_Dic01_type
GTGCCAGCAGCCGCGGCAATTCCAGTTCCAATAGTGTATACTAAAGTTGCTGCAGTTGAAAAGCTCGTAGTTGGATCTCG
GCTTGCTAGCGCGCGAGGCGTGTGAGTAGGCCTTTGCTGTAGTTGAGTGCTACGGCTTTACCTTGAACAAAATAGAGTGC
TTAAGGCAAGCATTCTGCTTGAATATCTCAGCATGGAATAATAGAAAAAGACTTTTCTGTTGGTTTACCAGTAGTAAAAG
TAATGATTANNNNNNNNNNNNNNGTGAAATTCGTAGATCGGTGCGGGACGAACTACAGCGAAAGCATTTGCCAAGGATGT
TTTCATTAATCAAGAACGAAAGTTGGAGTATCGAAGTCGATTAGATCTCGTCGTAGTTCCAACTATAAACGATGCCAACT
AGCACTCCGCTAATAANGTATTAGTACGTTAGCGGGTTGCTTCCGGGAAACCAAAGTCTTTGGGCTCCGGGGGAAGTATG
GTTGCAAAGCTGAAACTTAAAGAAATTGACGG
>372_003_Australia03_type
GTGCCAGCAGCCGCGGCAATTCCAGTTCCAATAGTGTATACTAAAGTTGCTGCAGTTGAAAAGCTCGTAGTTGGATCTCA
GTTTGCTGGCATGTGTAATGTGTCAGTCAGCTTATGCTATAGCTGGTNNCTATGGCTTTACCTTGAACAAAATAGAGTGC
TTAAGGCAAGCATTCTGCTTGAATATCTCAGCATGGAATAATAGAATAAGACTTTTCTATTGGTTAANCGATAGTAAAAG
TAATGATTAACNNNNNNNNNNAGGTGAAATTCGTAGATCGGTGCAGGACGTACTACAGCGAAAGCATTTGCCAAGAATGT
TTTCATTAATCAAGAACGACAGTTGGAGTATCGAAGTCGATTAGATCTCGTCGTAGTTCCAACTATAAACGATGCCAACT
AGCATTCCGCTAATAATATCTTGATACATTAGCGGGTGGCTTCCGGGAAACCAAAGTTTTTGGGCTCTGGGGGGAGTATG
GTTGCAAGGCTGAAACTTAAATAAATTGACGG
>373_033_Dic01_type
GTGCCAGCAGCCGCGGCAATTCCAGTTCCAATAGTGTATACTAAAGTTGCTGCAGTTGAAAAGCTCGTAGTTGGATCTCG
GCTTGCTAGCGCGCGAGGCGTGTGAGTAGGCCTTTGCTGTAGTTGAGTGCTACGGCTTTACCTTGAACAAAATAGAGTGC
TTAAGGCAAGCATTCTGCTTGAATATCTCAGCATGGAATAATAGAAAAAGACTTTTCTGTTGGTTTACCAGTAGTAAAAG
TAATGATTANNNNNNNNNNNGAGGTGAAATTCGTAGATCGGTGCGGGACGAACTACAGCGAAAGCATTTGCCAAGGATGT
TTTCATTAATCAAGAACGAAAGTTGGAGTATCGAAGTCGATTAGATCTCGTCGTAGTTCCAACTATAAACGATGCCAACT
AGCACTCCGCTAATAANGTATTAGTACGTTAGCGGGTTGCTTCCGGGAAACCAAAGTCTTTGGGCTCCGGGGGAAGTATG
GTTGCAAAGCTGAAACTTAAATGAATTGACGG
>374_033_Dic01_type
GTGCCAGCAGCCGCGGCAATTCCAGTTCCAATAGTGTATACTAAAGTTGCTGCAGTTGAAAAGCTCGTAGTTGGATCTCG
GCTTGCTAGCGCGCGAGGCGTGTGAGTAGGCCTTTGCTGTAGTTGAGTGCTACGGCTTTACCTTGAACAAAATAGAGTGC
TTAAGGCAAGCATTCTGCTTGAATATCTCAGCATGGAATAATAGAAAAAGACTTTTCTGTTGGTTTACCAGTAGTAAAAG
TAATGATTAANNNNNNNNNNNAGGTGAAATTCGTAGATCGGTGCGGGACGAACTACAGCGAAAGCATTTGCCAAGGATGT
TTTCATTAATCAAGAACGAAAGTTGGAGTATCGAAGTCGATTAGATCTCGTCGTAGTTCCAACTATAAACGATGCCAACT
AGCACTCCGCTAATAANGTATTAGTACGTTAGCGGGTTGCTTCCGGGAAACCAAAGTCTTTGGGCTCCGGGGGAAGTATG
GTTGCAAAGCTGAAACTTAAATGAATTGACGG
>375_033_Dic01_type
GTGCCAGCCGCCGCGGCAATTCCAGTTCCAATAGTGTATACTAAAGTTGCTGCAGTTGAAAAGCTCGTAGTTGGATCTCG
GCTTGCTAGCGCGCGAGGCGTGTGAGTAGGCCTTTGCTGTAGTTGAGTGCTACGGCTTTACCTTGAACAAAATAGAGTGC
TTAAGGCAAGCATTCTGCTTGAATATCTCAGCATGGAATAATAGAAAAAGACTTTTCTGTTGGTTTACCAGTAGTAAAAG
TAATGATTNNNNNNNNNNNNNNNGTGAAATTCGTAGATCGGTGCGGGACGAACTACAGCGAAAGCATTTGCCAAGGATGT
TTTCATTAATCAAGAACGAAAGTTGGAGTATCGAAGTCGATTAGATCTCGTCGTAGTTCCAACTATAAACGATGCCAACT
AGCACTCCGCTAATAANGTATTAGTACGTTAGCGGGTTGCTTCCGGGAAACCAAAGTCTTTGGGCTCCGGGGGAAGTATG
GTTGCAAAGCTGAAACTTAAAGAAATTGACGG
>376_047_WItaly01_type
GTGCCAGCAGCCTCGGCAATTCCGGTTCCAATAGTGTATACTAAAGTTGCTGCAGTAAAAAACCTCGTAGTTGAATCTCG
GTTTGCTGGCGCACAAGGTGGGCAACTAGGCNNNNNCTGTAGTTGAGTGCTACGGCTTTACCTTGAACAAAATAGAGTGC
TNAAGGGAAGCATTCTGCTTGAATATCTCAGCATGGAATAATAAAAAAAGACNTTTCTATTGGTTAGCCNNNAGTGAAAG
TAATGATTAACNNNNNNNNNGAGGTGAAATTCGTAGACCGGTGCAGGACGAACTACAGCGAAAGCATTTGCCAAGGATGT
TTTCATTAATCAAGAACGACAGTTGGAGTATCGAAGTCGATTAGATCTCGTCGTAGTTCCAACTATAAACGATGCCAACT
AGCACTCCGCTAATAATGNTTTGTTACATTAGCGGGTGGCTTCCGGGAAACCAAAGTCTTTGGGCTCCGGGGGAAGTATG
GTTGCAAAGCTGAAACTCAAAGAAATTGACGG
>377_065_Tenerife01_type
GTGCCAGCAGCCGCGGCAATTCCAGTTCCAATAGTGTATACTAAAGTTGCTGCAGTTGAAAAGCTCGTAGTTGGATCTCG
GTGTACTAGCATGTGGAACGTGCAAGTAGGCCTGTGCTGTAGTTTAGNACTATGGCTTTACCTTGAACAAAATAGAGTGC
TTAAGGCAAGCATTCTGCTTGAATATCTCAGCATGGAATAATAGAATAAGACTTTTCTATTGGTTAACCGGTAGTNAAAG
TAATGATTANNNNNNNNNNNNNGGTGAAATTCGTAGATCGGTGCAGGACGTACTACAGCGAAAGCATTTGCCAAGAATGT
TTTCATTAATCAAGAACGACAGTTGGAGTATCAAAGACGATTAGATCTCGTCGTAGTTCCAACTATAAACGATGCCAACT
AGCACTCCGCTAATAATATTTGGATACATTAGCGGGTGGCTTCCGGGAAACCAAAGTCTTTGGGCTCCGGGGGGAGTATG
GTTGCAAGGCTGAAACTTAAATAAATTGGCGG
>378_039_Faro04_type
GTGCCAGCAGCCGCGGCAATTCCAGTTCCAATAGTGTATACTAAAGTTGCTGCAGTTGAAAAGCTCGTAGTTGGATCTCG
GCTTGCTAGCGCGCGAGGCGTGTGAGTAGGCCTTTGCTGTAGTTGAGTGCTACGGCTTTACCTTGAACAAAATAGAGTGC
TTAAGGCAAGCATTCTGCTTGAATATCTCAGCATGGAATAATAGAAAAAGACTTTTCTGTTGGTTTACCAGTAGTAAAAG
TAATGATTANNNNNNNNNNNNNGGTGAAATTCGTAGATCGGTGCGGGACGAACTACAGCGAAAGCATTTGCCAAGGATGT
TTTCATTAATCAAGAACGAAAGTTGGAGTATCGAAGTCGATTAGATCTCGTCGTAGTTCCAACTATAAACGATGCCAACT
AGCACTCCGCTAATAANGTTTATGGACATTAGCGGGTTGCTTCCGGGAAACCAAAGTCTTTGGGCTCCGGGGGAAGTATG
GTTGCAAAGCTGAAACTCAAATAAATTGACGG
>379_045_China04_type
GTGCCAGCAGCCGCGGCAATTCCAGTTCCAATAGTGTATACTAAGGTTGTTGCAGTTGAAAAGCTCGTAGTTGGATCTCG
GTTTGCTTGTGTGTAATGCGCGTAAGTAGGCCATTGTTGTANNNNNNNGCTATGTCTTTACCTTGAACAAAATAGAGTGC
TTAAGGCAAGCATTCTGCTTGAATATCTCTGCATGGAATAATAGAAAAAGACTTTTCTATTGGTTAANCAGTAGCNGAAG
TAATGATTAACNNNNNNNNNNNNNCGAAATTGGTTAACAGTAGCGAAGTAAACTACACCGAAAGCATTTTNNNNNNNNNN
NNNNTTTAATCAAGAACGAAAGTTGGAGTATCGATGTCAATTAGATCTCGTCGTAGTTCCAACTATAAACGATGCCAACT
AGTACTCCATTAATAANGTATTGATACATTAGCGTGTTGCTTCCGGGAAACCAAAATCTTCGGGCTCCGGAGGAAGTAGG
GTTGGAAAGCTGAAACTCAAATAAATTGACGG
>380_029_D_eledones
GTGCCAGCAGCCGCGGCAATTCCAGTTCCAATAGTGTATACTAAAGTTGCTGCAGTTGAAAAGCTCGTAGTTGGATCTCG
GCTTGCTAGCGTGTGGAGCGCGCAAGTAGGCCTTTGCTGTAGTTTAGNACTATGGCTTTACCTTGAACAAAATAGAGTGC
TTAAAGCAAGCATTCTGCTTGAATATCTCAGCATGGAATAATAGAATACGACTTTTCTGTTGGTTTACCNNNAGCAAAAG
TAATGATTAACAGAGACAGACGGGTGAAATTCGTAGATCGGTGCAGGACGTACTACAGCGAAAGCATTTGCCAAGGATGT
TTTCATTAATCAAGAACGACAGTTGGAGTATCGAAGTCGATTAGATCTCGTCGTAGTTCCAACTATAAACGATGCCAACT
AGCACTCCGCTGGTAATATTTTTTTACACTAGCGGGTGGCTTCCGGGAAACCAAAGTCTTTGGGCTCCGGGGGAAGTATG
GTTGCAAAGCTGAAACTTAAAGAAATTGACGG
>381_065_Tenerife01_type
GTGCCAGCAGCCGCGGTAATTCCAGTTCCAATAGTGTATACTAAAGTTGCTGCAGTTGAAAAGCTCGTAGTTGGATCTCG
GTGTACTAGCATGTGGAACGTGCAAGTAGGCCTGTGCTGTAGTTTAGNACTATGGCTTTACCTTGAACAAAATAGAGTGC
TTAAGGCAAGCATTCTGCTTGAATATCTCAGCATGGAATAATAGAATAAGACTTTTCTATTGGTTAACCGGTAGTNAAAG
TAATGATTAACNNNNNNNNNNNGGTGAAATTCGTAGATCGGTGCAGGACGTACTACAGCGAAAGCATTTGCCAAGAATGT
TTTCATTAATCAAGAACGACAGTTGGAGTATCAAAGACGATTAGATCTCGTCGTAGTTCCAACTATAAACGATGCCAACT
AGCACTCCGCTAATAATATTTGGATACATTAGCGGGTGGCTTCCGGGAAACCAAAGTCTTTGGGCTCCGGGGGGAGTATG
GTTGCAAGGCTGAAACTCAAATAAATTGACGG
>383_044_China03_type
GTGCCAGCAGCCGCGGCAATTCCAGTTCCAATAGTGTATACTAAAGTTGCTGCAGTTGAAAAGCTCGTAGTTGGATCTCG
GCTTGTTTGTGTGTAATGCATGCAAGTAGGCCATTGCTGTAGTTAGANNCTATGGCTTTACCTTGAACAAAATAGAGTGC
TTAAGGCAAGTATTCTGCTTGAATATCTCAGCATGGAATAATAGAAAAGGACTTTTTTATTGGTTAANCAGTAGCNAAAG
TAATGATTAACNNNNNNNNNGAGGTGAAATTCGTAGACCGGTCCAGGACGAACTACAGCGAAAGCATTTGCCAAGGATGT
TTTCATTAATCAAGAACGAAAGTTGGAGTATCGAAGTCGATTAGATCTCGTCGTAGTTCCAACTATAAACGATGCCAACT
AGTACCCCGCTAATAANGTATTTGTACATTAGCGGGTTGCTTCCGGGAAACCAAAGTCTTTGGGCTCCGAGGGAAGTATG
GTTGCAAAGCTGAAACTTAAATAAATTGACGG
>384_033_Dic01_type
GTGCCAGCAGCCGCGGCAATTCCAGTTCCAATAGTGTATACTAAAGTTGCTGCAGTTGAAAAGCTCGTAGTTGGATCTCG
GCTTGCTAGCGCGCGAGGCGTGTGAGTAGGCCTTTGCTGTAGTTGAGTGCTACGGCTTTACCTTGAACAAAATAGAGTGC
TTAAGGCAAGCATTCTGCTTGAATATCTCAGCATGGAATAATAGAAAAAGACTTTTCTGTTGGTTTACCAGTAGTAAAAG
TAATGATTAANNNNNNNNNNNNNGTGAAATTCGTAGATCGGTGCGGGACGAACTACAGCGAAAGCATTTGCCAAGGATGT
TTTCATTAATCAAGAACGAAAGTTGGAGTATCGAAGTCGATTAGATCTCGTCGTAGTTCCAACTATAAACGATGCCAACT
AGCACTCCGCTAATAANGTATTAGTACGTTAGCGGGTTGCTTCCGGGAAACCAAAGTCTTTGGGCTCCGGGGGAAGTATG
GTTGCAAAGCTGAAACTTAAAGAAATTGACGG
>385_084_Viet02_type
GTGCCAGCAGCCGCGGCAATTCCAGTTCCAATAGTGTATACTAAAGTTGCTGCAGTTGAAAAGCTCGTAGTTGGATCTCG
GTGTGCTAGTACGTATCGCGTGCTAGTAGGCCTTTGCTATAGTTAGANNCTATGGCTTTACCTTGAACAAAATAGAGTGC
TTAATGCAAGCATTCTGCTTGAATATCTCAGCATGGAATAATAGAATAAGACTTTTCTATTGGTTANNCGATAGTAAAAG
TAATGATTAACNNNNNNNNNNNNNNNAAATTCGTAGATCGGTGCAGGACGTACTACAGCGAAAGCATTTGCCAAGAATGT
TTTCATTAATCAAGAACGACAGTTGGAGTATCGAAGTCGATTAGATCTCGTCGTAGTTCCAACTATAAACGATGCCAACT
AGCACTCCGCTGATAATATTTGGATACATTAGCGGGTGGCTTCCGGGAAACCAAAGTCTTTGGGCTCCGGGGGGAGTATG
GTTGCAAGGCTGAAACTCAAAGAAATTGGCGG
>386_032_D_moschatum_PTP
GTGCCAGCAGCCGCGGCAATTCCAGTTCCAATAGTGTATACTAAAGTTGCTGCAGTTGAAAAGCTCGTAGTTGGATCTCG
GTTTGCTGGCGCACAAGGTGCGCAAGTAGGCCTGTGCTGTAGTTGAGTGCTACGGCTTTACCTTGAACAAAATAGAGTGC
TTAAGGCAAGCATTCTGCTTGAATATCTCAGCATGGAATAATAGAAAAAGACNTTTCTATTGGTTAGCCNNNAGTGAAAG
TAATGATTAACANNNNNNNNNNGGTGAAATTCGTAGACCGGTGCAGGACGAACTACAGCGAAAGCATTTGCCAAGAATGT
TTTCATTAATCAAGAACGAAAGTTGGAGTATCGAAGTCGATTAGATCTCGTCGTAGTTCCAACTATAAACGATGCCAACT
AGCACTCCGCTGATAATGTCTTGTTACATTAGCGGGTGGCTTCCGGGAAACCAAAGTCTTTGGGCTCCGGGGGAAGTATG
GTTGCAAAGCTGAAACTCAAATAAATTGACGG
>387_037_Faro01_type
GTGCCAGCAGCCGCGGCAATTCCAGTTCCAAAAGTGTATACTAAAGTTGCTGCAGTTGAAAAGCTCGTAGTTGGATCTCG
GTTTGCTGGTGCGTGGTGCCCNNNAGTAGGCCTGTGCTGTAGTTGAGTGCTACGGCTTTACCTTGAACAAAATAGAGTGC
TTAAGGCAAGCATTCTGCTTGAATATCTCAGCATGGAATAATAGAAAAAGACNTTTCTATTGGTTTGCCNNNAGTGAAAG
TAATGATTAACNNNNNNNNNGAGGTGAAATTCGTAGACCGGTGCAGGACGAACTACAGCGAAAGCATTTGCCAAGGATGT
TTTCATTAATCAAGAACGACAGTTGGAGTATCGAAGTCGATTAGATCTCGTCGTAGTTCCAACTATAAACGATGCCAACT
AGCACTCCGCTAATAATGNTTTGTTACATTAGCGGGTGGCTTCCGGGAAACCAAAGTCTTTGGGCTCCGGGGGAAGTATG
GTTGCAAAGCTGAAACTTAAATAAATTGACGG
>388_029_D_eledones
GTGCCAGCAGCCGCGGCAATTCCAGTTCCAATAGTGTATACTAAAGTTGCTGCAGTTGAAAAGCTCGTAGTTGGATCTCG
GCTTGCTAGCGTGTGGAGCGCGCAAGTAGGCCTTTGCTGTAGCTTAACGCTACGGCTTTACCTTGAACAAAATAGAGTGC
TTAAAGCAAGCATTCTGCTTGAATATCTCAGCATGGAATAATAGAATACGACTTTTCTGTTGGTTTACCNNNAGCAAAAG
TAATGNNNNNNNNNNNNNNNNNGGTGAAATTCGTAGATCGGTGCAGGACGTACTACAGCGAAAGCATTTGCCAAGGATGT
TTTCATTAATCAAGAACGACAGTTGGAGTATCGAAGTCGATTAGATCTCGTCGTAGTTCCAACTATAAACGATGCCAACT
AGCACTCCGCTGGTAATATTTTTTTACACTAGCGGGTGGCTTCCGGGAAACCAAAGTCTTTGGGCTCCGGGGGAAGTATG
GTTGCAAAGCTGAAACTCAAATAAATTGACGG
>389_060_Pseud_truncatum
GTGCCAGCAGCCGCGGCAATTCCAGTTCCAAAAGAGTATACTAAAGTTGCTGCAGTTGGAAAGCTTGTAGTTGGATCTTG
GTTTGCTGGTGCGTGGTGCCCNNNAGTAGGCCTGTGCTGTAGTTGAGTGCTACGGCTTTACCTTGAACAAAATAGAGTGC
TTAAGGCAAGTATTCTGCTTGAATATCTCAGCATGAAATAATAGAAAAAGACNTTTCTATTGGGTTGCCNNNAGTGAAAG
TAATGATTAACANNNNNNNNNNGGTGAAATTCGTAGACCGGTGCAGGACGAACTACAGCGAAAGCATTTGCCAAGAATGT
TTTCATTAATCAAGAACGAAAGTTGGAGTATCGAAGTCGATTAGATCTCGTCGTAGTTCCAACTATAAACGATGCCAACT
AGCACTCCGCTGATAATGTCTTGTTACATTAGCGGGTGGCTTCCGGGAAACCAAAGTCTTTGGGCTCCGGGGGAAGTATG
GTTGCAAAGCTGAAACTTAAAGAAATTGACGG
>390_050_Lisbon02_type
GTGCCAGCAGCCGCGGCAATTCCAGTTCCAATAGTGTATACTAAAGTTGCTGCAGTTGAAAAGCTCGTAGTTGGATCTCG
GCTTGCTAGCGCGCGAGGCGTGTGAGTAGGCCTTTGCTGTAGTTGAGTGCTACGGCTTTACCTTGAACAAAATAGAGTGC
TTAAGGCAAGCATTCTGCTTGAATATCTCAGCATGGAATAATAGAAAAAGACTTTTCTGTTGGTTTACCAGTAGTAAAAG
TAATGATTAANNNNNNACAGCCGGGGGCATTCGTATCGCACCGCTAGAGGTNNNNNNNNGAAAGTATTTGCCAAGGATGT
TTTCATTAATCAAGAACGATAGTTGGAGTATCGAAGTCGATTAGATCTCGTCTTAGTTCCAACTATAAACGATGCCAACT
AGCACTCCGCTAATAANGTATTAGTACGTTAGCGGGTTGCTTCCGGGAAACCAAAGTCTTTGGGCTCCGGGGGAAGTATG
GTTGCAAAGCTGAAACTTAAATAAATTGGCGG
>391_092_Viet10_type
GTGCCAGCAGCCGCGGCAATTCCAGTTCCAATAGTGTATACTAAAGTTGCTGCAGTTGAAAAGCTCGTAGTTGGATCTCG
GTTTGCTTGTGTGCAAGGCGCGCAAGTAGGCCATTGCTGTAGTTTANTTCTACGGCTTTACCTTGAATAAAATAGAGTGC
TTAAGGCAAGCATTCTGCTTAGATATCTCAGCATGGAATAATAGAAAAAGACTTTTCTATTGGTTNNNNNNNNNNNNNNN
NNNNNNNNNNNNNNNNNNNNNAGGTGAAATTCGTAGATCGGTGCAGGACGAACTACAGCGAAAGCATTTGCCAAGGATGT
TTTCATTAATCAAGAACGAAAGTTGGAGTATCGAAGTCGATTAGATCTCGTCGTAGTTCCAACTGTAAACGATGCCAACT
AGTACCCCGCTAATAAAANATTAGTACATTAGCGGGTTGCTTCCGGGAAACCAAAGTCTTTGGGCTCCGGGGGAAGTATG
GTTGCAAAGCTGAAACTCAAATAAATTGACGG
>392_003_Australia03_type
GTGCCAGCAGCCGCGGCAATTCCAGTTCCAATAGTGTATACTAAAGTTGCTGCAGTTGAAAAGCTCGTAGTTGGATCTCA
GTTTGCTGGCATGTGTAATGTGTCAGTCAGCTTATGCTATAGCTGGTNNCTATGGCTTTACCTTGAACAAAATAGAGTGC
TTAAGGCAAGCATTCTGCTTGAATATCTCAGCATGGAATAATAGAATAAGACTTTTCTATTGGTTAANCGATAGTAAAAG
TAATGATTAACNNNNNNNNNNNGGTGAAATTCGTAGATCGGTGCAGGACGTACTACAGCGAAAGCATTTGCCAAGAATGT
TTTCATTAATCAAGAACGACAGTTGGAGTATCGAAGTCGATTAGATCTCGTCGTAGTTCCAACTATAAACGATGCCAACT
AGCATTCCGCTAATAATATCTTGATACATTAGCGGGTGGCTTCCGGGAAACCAAAGTTTTTGGGCTCTGGGGGGAGTATG
GTTGCAAGGCTGAAACTTAAAGGAATTGACGG
>393_003_Australia03_type
GTGCCAGCAGCCGCGGCAATTCCAGTTCCAATAGTGTATACTAAAGTTGCTGCAGTTGAAAAGCTCGTAGTTGGATCTCA
GTTTGCTGGCATGTGTAATGTGTCAGTCAGCTTATGCTATAGCTGGTNNCTATGGCTTTACCTTGAACAAAATAGAGTGC
TTAAGGCAAGCATTCTGCTTGAATATCTCAGCATGGAATAATAGAATAAGACTTTTCTATTGGTTAANCGATAGTAAAAG
TAATGATTAACNNNNNNNNNNAGGTGAAATTCGTAGATCGGTGCAGGACGTACTACAGCGAAAGCATTTGCCAAGAATGT
TTTCATTAATCAAGAACGACAGTTGGAGTATCGAAGTCGATTAGATCTCGTCGTAGTTCCAACTATAAACGATGCCAACT
AGCATTCCGCTAATAATATCTTGATACATTAGCGGGTGGCTTCCGGGAAACCAAAGTTTTTGGGCTCTGGGGGGAGTATG
GTTGCAAGGCTGAAACTCAAATAAATTGACGG
>394_049_Lisbon01_type
GTGCCAGCAGCCGCGGCAATTCCAGTTCCAAAAGTGTATACTAAAGTTGCTGCAGTTGAAAAGCTCGTAGTTGGATCTCG
GTTTGCTGGTGCGTGGTGCCCNNNAGTAGGCCTGTGCTGTAGTTGAGTGCTACGGCTTTACCTTGAACAAAATAGAGTGC
TTAAGGCAAGCATTCTGCTTGAATATCTCAGCATGGAATAATAGAAAAAGACNTTTCTATTGGTTTGCCNNNAGTGAAAG
TAATGATTAACNNNNNNNNNNAGANGAAATTCGTAGACCGGTGCAGGACGAACTACAGCGAAAGCATTTGCCAAGAATGT
TTTCATTAATCAAGAACGAAAGTTGGAGTATCGAAGTCGATTAGATCTCGTCGTAGTTCCAACTATAAACGATGCCAACT
AGCACTCCGCTGATAATGTCTTGTTACATTAGCGGGTGGCTTCCGGGAAACCAAAGTCTTTGGGCTCCGGGGGAAGTATG
GTTGCAAAGCTGAAACTTAAATGAATTGACGG
>395_041_Galicia01_type
GTGCCAGCAGCCGCGGCAATTCCAGTTCCAATAGTGTATACTAAAGTTGCTGCAGTTGAAAAGCTCGTAGTTGGATCTCG
GCTTGCTAGCGCGCAAGGCGCGAAAGTAGGCCTGTGCTGTAGTTGAGTGCTACGGCTTTACCTTGAACAAAATAGAGTGC
TTAAGGCAAGCATTCTGCTTGAATATCTCAGCATGGAATAATAGAAAAAGACTTTTCTGTTGGTTTACCAGTAGTAAAAG
TAATGATNNNNNNNNNNNNNNNGGTGAAATTCGTAGATCGGTGCGGGACGAACTACAGCGAAAGCATTTGCCAAGGATGT
TTTCATTAATCAAGAACGAAAGTTGGAGTATCGAAGTCGATTAGATCTCGTCGTAGTTCCAACTATAAACGATGCCAACT
AGCACTCCGCTAATAANGTTTATGGACATTAGCGGGTTGCTTCCGGGAAACCAAAGTCTTTGGGCTCCGGGGGAAGTATG
GTTGCAAAGCTGAAACTCAAATGAATTGACGG
>396_011_Basque07_type
GTGCCAGCAGCCGCGGCAATTCCAGTTCCAATAGTGTATACTAAAGTTGCTGCAGTTGAAAAGCTCGTAGTTGGATCTCG
GCTTGCTAGCGCGCGAGGCGTGTGAGTAGGCCTTTGCTGTAGTTGAGTGCTACGGCTTTACCTTGAACAAAATAGAGTGC
TTAAGGCAAGCATTCTGCTTGAATATCTCAGCATGGAATAATAGAAAAAGACTTTTCTGTTGGTTTACCAGTAGTAAAAG
TAATGATTNAGNNNNNNNNNNAGGTGAAATTCGTAGATCGGTGCGGGACGAACTACAGCGAAAGCATTTGCCAAGGATGT
TTTCATTAATCAAGAACGAAAGTTAGGGGATCAAAGACGATCAGATACCGTCCTAGTCTTAACTATAAACTATACCGACT
CAGGATTGGCGAATAANNNNNNGCTTCGTCAGCANNCTGTATNNGAGAAATTAAAGTCTTTGGGTTCTGGGGGGAGTATG
GTCGCAAGGCTGAAACTTAAATAAATTGACGG
>397_049_Lisbon01_type
GTGCCAGCAGCCGCGGCAATTCCAGTTCCAAAAGTGTATACTAAAGTTGCTGCAGTTGAAAAGCTCGTAGTTGGATCTCG
GTTTGCTGGTGCGTGGTGCCCNNNAGTAGGCCTGTGCTGTAGTTGAGTGCTACGGCTTTACCTTGAACAAAATAGAGTGC
TTAAGGCAAGCATTCTGCTTGAATATCTCAGCATGGAATAATAGAAAAAGACNTTTCTATTGGTTTGCCNNNAGTGAAAG
TAATGATTAACNNNNNNNNNNAGANGAAATTCGTAGACCGGTGCAGGACGAACTACAGCGAAAGCATTTGCCAAGAATGT
TTTCATTAATCAAGAACGAAAGTTGGAGTATCGAAGTCGATTAGATCTCGTCGTAGTTCCAACTATAAACGATGCCAACT
AGCACTCCGCTGATAATGTCTTGTTACATTAGCGGGTGGCTTCCGGGAAACCAAAGTCTTTGGGCTCCGGGGGAAGTATG
GTTGCAAAGCTGAAACTCAAAGAAATTGACGG
>398_068_Tenerife04_type
GTGCCAGCAGCCGCGGCAATTCCAGTTCCAATAGTGTATACTAAAGTTGCTGCAGTTGAAAAGCTCGTAGTTGGATCTCG
GTGTACTAGCATGTGGAACGTGCAAGTAGGCCTGTGCTGTAGTTTAGNACTATGGCTTTACCTTGAACAAAATAGAGTGC
TTAAGGCAAGCATTCTGCTTGAATATCTCAGCATGGAATAATAGAATAAGACTTTTCTATTGGTTAACCGGTAGTNAAAG
TAATGATTANNNNNNNNNNNNNNGTGAAATTCGTAGACCGGTGCAGGACGAACTACAGCGAAAGCATTTGCCAAGGATGT
TTTCATTAATCAAGAACGACAGTTGGAGTATCGAAGTCGATTAGATCTCGTCGTAGTTCCAACTATAAACGATGCCAACT
AGCACTCCGCTAATAATGNTTTGTTACATTAGCGGGTGGCTTCCGGGAAACCAAAGTCTTTGGGCTCCGGGGGAAGTATG
GTTGCAAAGCTGAAACTCAAAGGAATTGACGG
>399_015_Catalonia02_type_PTP
GTGCCAGCAGCCGCGGCAATTCCAGTTCCAATAGTGTATACTAAAGTTGCATCAGTTGAAAAGCTCGTAGTTGGATTTCG
GCTTGCTAGCGCGCGAAGCGTGTGAGTAGGCCTTTGCTGTAGTTGAGTGCTACGGCTTTACCTTGAACAAAATAGAGTGC
TTAAGGCAAGCATTCTGCTTGAATATCTCAGCATGGAATAATAGAAAAAGACTTTTCTGTTGGTTTACCAGTAGTAAAAG
TAATGATTAACNNNNNNNNNGAGGTGAAATTCGTAGATCGGTGCGGGACGAACTACAGCGAAAGCATTTGCCAAGGATGT
TTTCATTAATCAAGAACGAAAGTTGGAGTATCGAAGTCGATTAGATCTCGTCGTAGTTCCAACTATAAACGATGCCAACT
AGCACTCCGCTAATAANGTATTAGTACGTTAGCGGGTTGCTTCCGGGAAACCAAAGTCTTTGGGCTCCGGGGGAAGTATG
GTTGCAAAGCTGAAACTCAAATAAATTGACGG
>400_049_Lisbon01_type
GTGCCAGCCGCCGCGGCAATTCCAGTTCCAAAAGTGTATACTAAAGTTGCTGCAGTTGAAAAGCTCGTAGTTGGATCTCG
GTTTGCTGGTGCGTGGTGCCCNNNAGTAGGCCTGTGCTGTAGTTGAGTGCTACGGCTTTACCTTGAACAAAATAGAGTGC
TTAAGGCAAGCATTCTGCTTGAATATCTCAGCATGGAATAATAGAAAAAGACNTTTCTATTGGTTTGCCNNNAGTGAAAG
TAATGATTAACNNNNNNNNNNNGGTGAAATTCGTAGACCGGTGCAGGACGAACTACAGCGAAAGCATTTGCCAAGAATGT
TTTCATTAATCAAGAACGAAAGTTGGAGTATCGAAGTCGATTAGATCTCGTCGTAGTTCCAACTATAAACGATGCCAACT
AGCACTCCGCTGATAATGTCTTGTTACATTAGCGGGTGGCTTCCGGGAAACCAAAGTCTTTGGGCTCCGGGGGAAGTATG
GTTGCAAAGCTGAAACTCAAATAAATTGACGG
>401_048_WItaly02_type
GTGCCAGCAGCCGCGGCAATTCCGGTTCCAATAGTGTATACTAAAGTTGCTGCAGTAAAAAACCTCGTAGTTGAATCTCG
GTTTGCTGGCGCACAAGGTGGGCAACTAGGCNNNNNCTGTAGTTGAGTGCTACGGCTTTACCTTGAACAAAATAGAGTGC
TNAAGGGAAGCATTCTGCNNNNNTATCTCAGCATGGAATAATAAAAAAAGACNTTTCTATTGGTTAGCCNNNAGTGAAAG
TAATGATTAACGTATTGCTAGAGGTGAAATTCGTAGACCGGTGCAGGACGAACTACAGCGAAAGCATTTGGCAAGGATGT
TTTCATTAATCAAGAACGACAGTTGGAGTATCGAAGTCGATTAAATCTCGTCGTAGTTACAACTANAAACGATGCCAACT
AGCACTCCNCTAATAATGNTTTGNNNNNNNAGCGGGTGGCTTCCGGGAAACCCAAGTTTTTGGGCTCCGGGGGAAGTATG
GTTGCAAAGCTGAAACTTAAAGAAATTGACGG
>402_031_D_moschatum
GTGCCAGCAGCCGCGGCAATTCCAGTTCCAATAGTGTATACTAAAGTTGCTGCAGTTGAAAAGCTCGTAGTTGGATCTCG
GTTTGCTGGCGCACAAGGTGCGCAAGTAGGCCTGTGCTGTAGTTGAGTGCTACGGCTTTACCTTGAACAAAATAGAGTGC
TTAAGGCAAGCATTCTGCTTGAATATCTCAGCATGGAATAATAGAAAAAGACNTTTCTATTGGTTAGCCNNNAGTGAAAG
TAATGATTAACNNNNNNNNNNNNGTGAAATTCGTAGACCGGTGCAGGACGAACTACAGCGAAAGCATTTGCCAAGGATGT
TTTCATTAATCAAGAACGACAGTTGGAGTATCGAAGTCGATTAGATCTCGTCGTAGTTCCAACTATAAACGATGCCAACT
AGCACTCCGCTAATAATGNTTTGTTACATTAGCGGGTGGCTTCCGGGAAACCAAAGTCTTTGGGCTCCGGGGGAAGTATG
GTTGCAAAGCTGAAACTTAAATAAATTGACGG
>403_069_Tyrh01_type
GTGCCAGCAGCCGCGGCAATTCCAGTTCCAATAGTGTATACTAAAGTTGCTGCAGTTGAAAAGCTCGTAGTTGGATCTCG
GTTTGCTGGCGCACAAGGTGCGCAAGTAGGCCTGTGCTGTAGTTGAGTGCTACGGCTTTACCTTGAACAAAATAGAGTGC
TTAAGGCAAGCATTCTGCTTGAATATCTCAGCATGGAATAATAGAAAAAGACNATTCTATTGGTTAGCCNNNAGTGAAAG
TAATGATTAACNNNNNNNNNGAGGTGAAATTCGTAGACCGGTGCAGGACGAACTACAGCGAAAGCATTTGCCAAGGATGT
TTTCATTAATCAAGAACGACAGTTGGAGTATCGAAGTCGATTAGATCTCGTCGTAGTTCCAACTATAAACGATGCCAACT
AGCACTCCGCTAATAATGNTTTGTTACATTAGCGGGTGGCTTCCGGGAAACCAAAGTCTTTGGGCTCCGGGGGAAGTATG
GTTGCAAAGCTGAAACTCAAATAAATTGACGG
>404_049_Lisbon01_type
GTGCCAGCAGCCGCGGCAATTCCAGTTCCAAAAGTGTATACTAAAGTTGCTGCAGTTGAAAAGCTCGTAGTTGGATCTCG
GTTTGCTGGTGCGTGGTGCCCNNNAGTAGGCCTGTGCTGTAGTTGAGTGCTACGGCTTTACCTTGAACAAAATAGAGTGC
TTAAGGCAAGCATTCTGCTTGAATATCTCAGCATGGAATAATAGAAAAAGACNTTTCTATTGGTTTGCCNNNAGTGAAAG
TAATGATTAACAGNNNNNNNNNNGTGAAATTCGTAGACCGGTGCAGGACGAACTACAGCGAAAGCATTTGCCAAGAATGT
TTTCATTAATCAAGAACGAAAGTTGGAGTATCGAAGTCGATTAGATCTCGTCGTAGTTCCAACTATAAACGATGCCAACT
AGCACTCCGCTGATAATGTCTTGTTACATTAGCGGGTGGCTTCCGGGAAACCAAAGTCTTTGGGCTCCGGGGGAAGTATG
GTTGCAAAGCTGAAACTCAAATAAATTGACGG
>405_058_Porto03_type
GTGCCAGCAGCCGCGGCAATTCCAGTTCCAATAGTGTATACTAAAGTTGCTGCAGTTGAAAAGCTCGTAGTTGGATCTCG
GTTTGCTAGCATGTGGAACGTGCCAGTAGGCCTTTGCTGTAGTTTAGNACTATGGCTTTACCTTGAACAAAATAGAGTGC
TTAAGGCAAGCATTCTGCTTGAATATCTCAGCATGGAATAATAGAATAAGACTTTTCTATTGGTTAACCGATAGCNAAAG
TAATGATTAACNNNNNNNNNNNNNTGAAATTCGTAGATCGGTGCAGGACGTACTACAGCGAAAGCATTTGCCAAGAATGT
TTTCATTAATCAAGAACGACAGTTGGAGTATCGAAGTCGATTAGATCTCGTCGTAGTTCCAACTATAAACGATGCCAACT
AGCACTCCGCTAGTAATATTTTGATACACTAGCGGGTGGCTTCCGGGAAACCAAAGTCTTTGGGCTCCGGGGGGAGTATG
GTTGCAAGGCTGAAACTCAAATAAATTGGCGG
>406_029_D_eledones
GTGCCAGCAGCCGCGGCAATTCCAGTTCCAATAGTGTATACTAAAGTTGCTGCAGTTGAAAAGCTCGTAGTTGGATCTCG
GCTTGCTAGCGTGTGGAGCGCGCAAGTAGGCCTTTGCTGTAGTTTCACACTACGGCTTTACCTTGAACAAAATAGAGTGC
TTAAAGCAAGCATTCTGCTTGAATATCTCAGCATGGAATAATAGAATACGACTTTTCTGTTGGTTTACCNNNAGCAAAAG
TAATGATTAACNNNNNNNNNNNGGTGAAATTCGTAGATCGGTGCAGGACGTACTACAGCGAAAGCATTTGCCAAGGATGT
TTTCATTAATCAAGAACGACAGTTGGAGTATCGAAGTCGATTAGATCTCGTCGTAGTTCCAACTATAAACGATGCCAACT
AGCACTCCGCTGGTAATATTTTTTTACACTAGCGGGTGGCTTCCGGGAAACCAAAGTCTTTGGGCTCCGGGGGAAGTATG
GTTGCAAAGCTGAAACTCAAATAAATTGACGG
>407_043_China02_type
GTGCCAGCAGCCGCGGCAATTCCAGTTCCAATAGTGTATACTAAAGTTGTTGCAGTTGAAAAGCTCGTAGTTGGATCTCG
GTTTGCTTGTGTGCAGTGTATGCAAGTAGGCCATTGCTGTAGTGTATNGCTATGGCTTTACCTTGAACAAAATAGAGTGC
TTAAGGCAAGCATTCTGCTAGAATATCTCAGCATGGAATAATAGAAAAGGACTTTTCTGTTGGTTAANCAGTGGCNAAAG
TAATGATTAACNNNNNNNNNNAGGTGAAATTCGTAGATCGGTGCAGGACGAACTACAGCGAAAGCATTTGCCAAGGATGT
TTTCATTAATCAAGAACGAAAGTTGGAGTATCGAAGTCGATTAGATCTCGTCGTAGTTCCAACTATAAACGATGCCAACT
AGTACTCCGCTAATAANGTATTGATACATTAGCGGGTTGCTTCCGGGAAACCAAAGTCTTTGGGCTCCGGGGGAAGTATG
GTTGCAAAGCTGAAACTCAAATAAATTGACGG
>408_003_Australia03_type
GTGCCAGCAGCCGCGGCAATTCCAGTTCCAATAGTGTATACTAAAGTTGCTGCAGTTGAAAAGCTCGTAGTTGGATCTCA
GTTTGCTGGCATGTGTAATGTGTCAGTCAGCTTATGCTATAGCTGGTNNCTATGGCTTTACCTTGAACAAAATAGAGTGC
TTAAGGCAAGCATTCTGCTTGAATATCTCAGCATGGAATAATAGAATAAGACTTTTCTATTGGTTAANCGATAGTAAAAG
TAATGATTAACNNNNNNNNNNNNGTGAAATTCGTAGATCGGTGCAGGACGTACTACAGCGAAAGCATTTGCCAAGAATGT
TTTCATTAATCAAGAACGACAGTTGGAGTATCGAAGTCGATTAGATCTCGTCGTAGTTCCAACTATAAACGATGCCAACT
AGCATTCCGCTAATAATATCTTGATACATTAGCGGGTGGCTTCCGGGAAACCAAAGTTTTTGGGCTCTGGGGGGAGTATG
GTTGCAAGGCTGAAACTTAAAGAAATTGGCGG
>409_031_D_moschatum
GTGCCAGCAGCCGCGGCAATTCCAGTTCCAATAGTGTATACTAAAGTTGCTGCAGTTGAAAAGCTCGTAGTTGGATCTCG
GTTTGCTGGCGCACAAGGTGCGCAAGTAGGCCTGTGCTGTAGTTGAGTGCTACGGCTTTACCTTGAACAAAATAGAGTGC
TTAAGGCAAGCATTCTGCTTGAATATCTCAGCATGGAATAATAGAAAAAGACNTTTCTATTGGTTAGCCNNNAGTGAAAG
TAATGATTAACNANNNNNNNNNNGTGAAATTCGTAGACCGGTGCAGGACGAACTACAGCGAAAGCATTTGCCAAGGATGT
TTTCATTAATCAAGAACGACAGTTGGAGTATCGAAGTCGATTAGATCTCGTCGTAGTTCCAACTATAAACGATGCCAACT
AGCACTCCGCTAATAATGNTTTGTTACATTAGCGGGTGGCTTCCGGGAAACCAAAGTCTTTGGGCTCCGGGGGAAGTATG
GTTGCAAAGCTGAAACTTAAAGGAATTGACGG
>410_044_China03_type
GTGCCAGCAGCCGCGGCAATTCCAGTTCCAATAGTGTATACTAAAGTTGCTGCAGTTGAAAAGCTCGTAGTTGGATCTCG
GCTTGTTTGTGTGTAATGCATGCAAGTAGGCCATTGCTGTAGTTAGANNCTATGGCTTTACCTTGAACAAAATAGAGTGC
TTAAGGCAAGTATTCTGCTTGAATATCTCAGCATGGAATAATAGAAAAGGACTTTTTTATTGGTTAANCAGTAGCNAAAG
TAATGATTAACNNNNNNNNNGAGGTGAAATTCGTAGACCGGTCCAGGACGAACTACAGCGAAAGCATTTGCCAAGGATGT
TTTCATTAATCAAGAACGAAAGTTGGAGTATCGAAGTCGATTAGATCTCGTCGTAGTTCCAACTATAAACGATGCCAACT
AGTACCCCGCTAATAANGTATTTGTACATTAGCGGGTTGCTTCCGGGAAACCAAAGTCTTTGGGCTCCGAGGGAAGTATG
GTTGCAAAGCTGAAACTCAAATAAATTGACGG
>411_029_D_eledones
GTGCCAGCCGCCGCGGCAATTCCAGTTCCAATAGTGTATACTAAAGTTGCTGCAGTTGAAAAGCTCGTAGTTGGATCTCG
GCTTGCTAGCGTGTGGAGCGCGCAAGTAGGCCTTTGCTGTAGCTTAACGCTACGGCTTTACCTTGAACAAAATAGAGTGC
TTAAAGCAAGCATTCTGCTTGAATATCTCAGCATGGAATAATAGAATACGACTTTTCTGTTGGTTTACCNNNAGCAAAAG
TAATGNNNNNNNNNNNNNNNNNNGTGAAATTCGTAGATCGGTGCAGGACGTACTACAGCGAAAGCATTTGCCAAGGATGT
TTTCATTAATCAAGAACGACAGTTGGAGTATCGAAGTCGATTAGATCTCGTCGTAGTTCCAACTATAAACGATGCCAACT
AGCACTCCGCTGGTAATATTTTTTTACACTAGCGGGTGGCTTCCGGGAAACCAAAGTCTTTGGGCTCCGGGGGAAGTATG
GTTGCAAAGCTGAAACTCAAAGAAATTGACGG
>412_033_Dic01_type
GTGCCAGCAGCCGCGGCAATTCCAGTTCCAATAGTGTATACTAAAGTTGCTGCAGTTGAAAAGCTCGTAGTTGGATCTCG
GCTTGCTAGCGCGCGAGGCGTGTGAGTAGGCCTTTGCTGTAGTTGAGTGCTACGGCTTTACCTTGAACAAAATAGAGTGC
TTAAGGCAAGCATTCTGCTTGAATATCTCAGCATGGAATAATAGAAAAAGACTTTTCTGTTGGTTTACCAGTAGTAAAAG
TAATGATTANNNNNNNNNNNNNNGTGAAATTCGTAGATCGGTGCGGGACGAACTACAGCGAAAGCATTTGCCAAGGATGT
TTTCATTAATCAAGAACGAAAGTTGGAGTATCGAAGTCGATTAGATCTCGTCGTAGTTCCAACTATAAACGATGCCAACT
AGCACTCCGCTAATAANGTATTAGTACGTTAGCGGGTTGCTTCCGGGAAACCAAAGTCTTTGGGCTCCGGGGGAAGTATG
GTTGCAAAGCTGAAACTCAAATAAATTGGCGG
>413_033_Dic01_type
GTGCCAGCCGCCGCGGCAATTCCAGTTCCAATAGTGTATACTAAAGTTGCTGCAGTTGAAAAGCTCGTAGTTGGATCTCG
GCTTGCTAGCGCGCGAGGCGTGTGAGTAGGCCTTTGCTGTAGTTGAGTGCTACGGCTTTACCTTGAACAAAATAGAGTGC
TTAAGGCAAGCATTCTGCTTGAATATCTCAGCATGGAATAATAGAAAAAGACTTTTCTGTTGGTTTACCAGTAGTAAAAG
TAATGATTNNNNNNNNNNNNNAGGTGAAATTCGTAGATCGGTGCGGGACGAACTACAGCGAAAGCATTTGCCAAGGATGT
TTTCATTAATCAAGAACGAAAGTTGGAGTATCGAAGTCGATTAGATCTCGTCGTAGTTCCAACTATAAACGATGCCAACT
AGCACTCCGCTAATAANGTATTAGTACGTTAGCGGGTTGCTTCCGGGAAACCAAAGTCTTTGGGCTCCGGGGGAAGTATG
GTTGCAAAGCTGAAACTCAAATAAATTGACGG
>414_058_Porto03_type
GTGCCAGCAGCCGCGGCAATTCCAGTTCCAATAGTGTATACTAAAGTTGCTGCAGTTGAAAAGCTCGTAGTTGGATCTCG
GTTTGCTAGCATGTGGAACGTGCCAGTAGGCCTTTGCTGTAGTTTAGNACTATGGCTTTACCTTGAACAAAATAGAGTGC
TTAAGGCAAGCATTCTGCTTGAATATCTCAGCATGGAATAATAGAATAAGACTTTTCTATTGGTTAACCGATAGCNAAAG
TAATGATTAACNNNNNNNNNNNNGTGAAATTCGTAGATCGGTGCAGGACGTACTACAGCGAAAGCATTTGCCAAGAATGT
TTTCATTAATCAAGAACGACAGTTGGAGTATCGAAGTCGATTAGATCTCGTCGTAGTTCCAACTATAAACGATGCCAACT
AGCACTCCGCTAGTAATATTTTGATACACTAGCGGGTGGCTTCCGGGAAACCAAAGTCTTTGGGCTCCGGGGGGAGTATG
GTTGCAAGGCTGAAACTTAAATAAATTGACGG
>415_033_Dic01_type
GTGCCAGCAGCCGCGGCAATTCCAGTTCCAATAGTGTATACTAAAGTTGCTGCAGTTGAAAAGCTCGTAGTTGGATCTCG
GCTTGCTAGCGCGCGAGGCGTGTGAGTAGGCCTTTGCTGTAGTTGAGTGCTACGGCTTTACCTTGAACAAAATAGAGTGC
TTAAGGCAAGCATTCTGCTTGAATATCTCAGCATGGAATAATAGAAAAAGACTTTTCTGTTGGTTTACCAGTAGTAAAAG
TAATGATTANNNNNNNNNNNNAGGTGAAATTCGTAGATCGGTGCGGGACGAACTACAGCGAAAGCATTTGCCAAGGATGT
TTTCATTAATCAAGAACGAAAGTTGGAGTATCGAAGTCGATTAGATCTCGTCGTAGTTCCAACTATAAACGATGCCAACT
AGCACTCCGCTAATAANGTATTAGTACGTTAGCGGGTTGCTTCCGGGAAACCAAAGTCTTTGGGCTCCGGGGGAAGTATG
GTTGCAAAGCTGAAACTCAAAGAAATTGACGG
>416_058_Porto03_type
GTGCCAGCAGCCGCGGCAATTCCAGTTCCAATAGTGTATACTAAAGTTGCTGCAGTTGAAAAGCTCGTAGTTGGATCTCG
GTTTGCTAGCATGTGGAACGTGCCAGTAGGCCTTTGCTGTAGTTTAGNACTATGGCTTTACCTTGAACAAAATAGAGTGC
TTAAGGCAAGCATTCTGCTTGAATATCTCAGCATGGAATAATAGAATAAGACTTTTCTATTGGTTAACCGATAGCNAAAG
TAATGATTAACNNNNNNNNNNNNNTGAAATTCGTAGATCGGTGCAGGACGTACTACAGCGAAAGCATTTGCCAAGAATGT
TTTCATTAATCAAGAACGACAGTTGGAGTATCGAAGTCGATTAGATCTCGTCGTAGTTCCAACTATAAACGATGCCAACT
AGCACTCCGCTAGTAATATTTTGATACACTAGCGGGTGGCTTCCGGGAAACCAAAGTCTTTGGGCTCCGGGGGGAGTATG
GTTGCAAGGCTGAAACTTAAAGGAATTGGCGG
>417_065_Tenerife01_type
GTGCCAGCAGCCGCGGCAATTCCAGTTCCAATAGTGTATACTAAAGTTGCTGCAGTTGAAAAGCTCGTAGTTGGATCTCG
GTGTACTAGCATGTGGAACGTGCAAGTAGGCCTGTGCTGTAGTTTAGNACTATGGCTTTACCTTGAACAAAATAGAGTGC
TTAAGGCAAGCATTCTGCTTGAATATCTCAGCATGGAATAATAGAATAAGACTTTTCTATTGGTTAACCGGTAGTNAAAG
TAATGATTANNNNNNNNNNNNNGGTGAAATTCGTAGATCGGTGCAGGACGTACTACAGCGAAAGCATTTGCCAAGAATGT
TTTCATTAATCAAGAACGACAGTTGGAGTATCAAAGACGATTAGATCTCGTCGTAGTTCCAACTATAAACGATGCCAACT
AGCACTCCGCTAATAATATTTGGATACATTAGCGGGTGGCTTCCGGGAAACCAAAGTCTTTGGGCTCCGGGGGGAGTATG
GTTGCAAGGCTGAAACTTAAAGAAATTGACGG
>419_049_Lisbon01_type
GTGCCAGCAGCCGCGGCAATTCCAGTTCCAAAAGTGTATACTAAAGTTGCTGCAGTTGAAAAGCTCGTAGTTGGATCTCG
GTTTGCTGGTGCGTGGTGCCCNNNAGTAGGCCTGTGCTGTAGTTGAGTGCTACGGCATTACCTTGAACAAAATAGAGTGC
TTAAGGCAAGCATTCTGCTTGAATATCTCAGCATGGAATAATAGAAAAAGACNTTTCTATTGGTTTGCCNNNAGTGAAAG
TAATGATTAACNNNNNNNNNNAGGTGAAATTCGTAGACCGGTGCAGGACGAACTACAGCGAAAGCATTTGCCAAGAATGT
TTTCATTAATCAAGAACGAAAGTTGGAGTATCGAAGTCGATTAGATCTCGTCGTAGTTCCAACTATAAACGATGCCAACT
AGCACTCCGCTGATAATGTCTTGTTACATTAGCGGGTGGCTTCCGGGAAACCAAAGTCTTTGGGCTCCGGGGGAAGTATG
GTTGCAAAGCTGAAACTCAAAGAAATTGACGG
>420_033_Dic01_type
GTGCCAGCAGCCGCGGCAATTCCAGTTCCAATAGTGTATACTAAAGTTGCTGCAGTTGAAAAGCTCGTAGTTGGATCTCG
GCTTGCTAGCGCGCGAGGCGTGTGAGTAGGCCTTTGCTGTAGTTGAGTGCTACGGCTTTACCTTGAACAAAATAGAGTGC
TTAAGGCAAGCATTCTGCTTGAATATCTCAGCATGGAATAATAGAAAAAGACTTTTCTGTTGGTTTACCAGTAGTAAAAG
TAATGATTANNNNNNNNNNNNAGGTGAAATTCGTAGATCGGTGCGGGACGAACTACAGCGAAAGCATTTGCCAAGGATGT
TTTCATTAATCAAGAACGAAAGTTGGAGTATCGAAGTCGATTAGATCTCGTCGTAGTTCCAACTATAAACGATGCCAACT
AGCACTCCGCTAATAANGTATTAGTACGTTAGCGGGTTGCTTCCGGGAAACCAAAGTCTTTGGGCTCCGGGGGAAGTATG
GTTGCAAAGCTGAAACTTAAATAAATTGACGG
>421_049_Lisbon01_type
GTGCCAGCAGCCGCGGCAATTCCAGTTCCAAAAGTGTATACTAAAGTTGCTGCAGTTGAAAAGCTCGTAGTTGGATCTCG
GTTTGCTGGTGCGTGGTGCCCNNNAGTAGGCCTGTGCTGTAGTTGAGTGCTACGGCTTTACCTTGAACAAAATAGAGTGC
TTAAGGCAAGCATTCTGCTTGAATATCTCAGCATGGAATAATAGAAAAAGACNTTTCTATTGGTTTGCCNNNAGTGAAAG
TAATGATTAACGANNNNNNNNNNGTGAAATTCGTAGACCGGTGCAGGACGAACTACAGCGAAAGCATTTGCCAAGAATGT
TTTCATTAATCAAGAACGAAAGTTGGAGTATCGAAGTCGATTAGATCTCGTCGTAGTTCCAACTATAAACGATGCCAACT
AGCACTCCGCTGATAATGTCTTGTTACATTAGCGGGTGGCTTCCGGGAAACCAAAGTCTTTGGGCTCCGGGGGAAGTATG
GTTGCAAAGCTGAAACTTAAATAAATTGGCGG
>422_036_Eitaly02_type
GTGCCAGCCGCCGCGGCAATTCCAGTTCCAAAAGTGTATACTAAAGTTGCTGCAGTTGAAAAGCTTTTAGTTGGATCTCG
GCTTGCTGGAGCGNNAGACTTGCGAGTAGGCTTTTGCTGTAGTTGAGTGCTACGGCTGTACCTTGAACAAAATAGAGTGC
TTAAAGCAAGCATTCTGCTTGAATATCTCAGCATGGAATAATAGAAAAAAACTTTTCTGTTGGTTTACCAGTAGTANNNN
NAATGATTAACTCGGTGCGGGACGNGAATTTCGTAGATCGGTGCGGGACGAACTACAGCGAAAGCATTTGCCAAGGATGT
TTTCATTAATCAAGAACGAAAGTTGGAGTATCGAAGTCGATTAGATCTCGTCGTAGTTCTAACTATAAACGATGCCAACT
GGCAGTCCGCTAATAANGTATTAGTAAGTTACCAAATGGACTCCGGAAAACCAAAGTCTTTGGGCTCCGAGGGAAGTATG
GTTGCAAAGCTGAAACTCAAAGAAATTGGCGG
>423_029_D_eledones
GTGCCAGCAGCCGCGGCAATTCCAGTTCCAATAGTGTATACTAAAGTTGCTGCAGTTGAAAAGCTCGTAGTTGGATCTCG
GCTTGCTAGCGTGTGGAGCGCGCAAGTAGGCCTTTGCTGTAGTTTCACACTACGGCTTTACCTTGAACAAAATAGAGTGC
TTAAAGCAAGCATTCTGCTTGAATATCTCAGCATGGAATAATAGAATACGACTTTTCTGTTGGTTTACCNNNAGCAAAAG
TAATGATTAACNNNNNNNNNNNGGTGAAATTCGTAGATCGGTGCAGGACGTACTACAGCGAAAGCATTTGCCAAGGATGT
TTTCATTAATCAAGAACGACAGTTGGAGTATCGAAGTCGATTAGATCTCGTCGTAGTTCCAACTATAAACGATGCCAACT
AGCACTCCGCTGGTAATATTTTTTTACACTAGCGGGTGGCTTCCGGGAAACCAAAGTCTTTGGGCTCCGGGGGAAGTATG
GTTGCAAAGCTGAAACTCAAATGAATTGACGG
>424_049_Lisbon01_type
GTGCCAGCAGCCGCGGCAATTCCAGTTCCAAAAGTGTATACTAAAGTTGCTGCAGTTGAAAAGCTCGTAGTTGGATCTCG
GTTTGCTGGTGCGTGGTGCCCNNNAGTAGGCCTGTGCTGTAGTTGAGTGCTACGGCTTTACCTTGAACAAAATAGAGTGC
TTAAGGCAAGCATTCTGCTTGAATATCTCAGCATGGAATAATAGAAAAAGACNTTTCTATTGGTTTGCCNNNAGTGAAAG
TAATGATTAACNNNNNNNNNNNNNTGAAATTCGTAGACCGGTGCAGGACGAACTACAGCGAAAGCATTTGCCAAGAATGT
TTTCATTAATCAAGAACGAAAGTTGGAGTATCGAAGTCGATTAGATCTCGTCGTAGTTCCAACTATAAACGATGCCAACT
AGCACTCCGCTGATAATGTCTTGTTACATTAGCGGGTGGCTTCCGGGAAACCAAAGTCTTTGGGCTCCGGGGGAAGTATG
GTTGCAAAGCTGAAACTTAAATGAATTGACGG
>425_041_Galicia01_type
GTGCCAGCAGCCGCGGCAATTCCAGTTCCAATAGTGTATACTAAAGTTGCTGCAGTTGAAAAGCTCGTAGTTGGATCTCG
GCTTGCTAGCGCGCAAGGCGCGAAAGTAGGCCTGTGCTGTAGTTGAGTGCTACGGCTTTACCTTGAACAAAATAGAGTGC
TTAAGGCAAGCATTCTGCTTGAATATCTCAGCATGGAATAATAGAAAAAGACTTTTCTGTTGGTTTACCAGTAGTAAAAG
TAATGATNNNNNNNNNNNNNNAGGTGAAATTCGTAGATCGGTGCGGGACGAACTACAGCGAAAGCATTTGCCAAGGATGT
TTTCATTAATCAAGAACGAAAGTTGGAGTATCGAAGTCGATTAGATCTCGTCGTAGTTCCAACTATAAACGATGCCAACT
AGCACTCCGCTAATAANGTTTATGGACATTAGCGGGTTGCTTCCGGGAAACCAAAGTCTTTGGGCTCCGGGGGAAGTATG
GTTGCAAAGCTGAAACTCAAATAAATTGACGG
>426_058_Porto03_type
GTGCCAGCAGCCGCGGCAATTCCAGTTCCAATAGTGTATACTAAAGTTGCTGCAGTTGAAAAGCTCGTAGTTGGATCTCG
GTTTGCTAGCATGTGGAACGTGCCAGTAGGCCTTTGCTGTAGTTTAGNACTATGGCTTTACCTTGAACAAAATAGAGTGC
TTAAGGCAAGCATTCTGCTTGAATATCTCAGCATGGAATAATAGAATAAGACTTTTCTATTGGTTAACCGATAGCNAAAG
TAATGATTANNNNNNNNNNNNNNNTGAAATTCGTAGATCGGTGCAGGACGTACTACAGCGAAAGCATTTGCCAAGAATGT
TTTCATTAATCAAGAACGACAGTTGGAGTATCGAAGTCGATTAGATCTCGTCGTAGTTCCAACTATAAACGATGCCAACT
AGCACTCCGCTAGTAATATTTTGATACACTAGCGGGTGGCTTCCGGGAAACCAAAGTCTTTGGGCTCCGGGGGGAGTATG
GTTGCAAGGCTGAAACTTAAAGAAATTGGCGG
>427_033_Dic01_type
GTGCCAGCCGCCGCGGCAATTCCAGTTCCAATAGTGTATACTAAAGTTGCTGCAGTTGAAAAGCTCGTAGTTGGATCTCG
GCTTGCTAGCGCGCGAGGCGTGTGAGTAGGCCTTTGCTGTAGTTGAGTGCTACGGCTTTACCTTGAACAAAATAGAGTGC
TTAAGGCAAGCATTCTGCTTGAATATCTCAGCATGGAATAATAGAAAAAGACTTTTCTGTTGGTTTACCAGTAGTAAAAG
TAATGATNNNNNNNNNNNNNNAGGTGAAATTCGTAGATCGGTGCGGGACGAACTACAGCGAAAGCATTTGCCAAGGATGT
TTTCATTAATCAAGAACGAAAGTTGGAGTATCGAAGTCGATTAGATCTCGTCGTAGTTCCAACTATAAACGATGCCAACT
AGCACTCCGCTAATAANGTATTAGTACGTTAGCGGGTTGCTTCCGGGAAACCAAAGTCTTTGGGCTCCGGGGGAAGTATG
GTTGCAAAGCTGAAACTCAAATAAATTGACGG
>428_031_D_moschatum
GTGCCAGCAGCCGCGGCAATTCCAGTTCCAATAGTGTATACTAAAGTTGCTGCAGTTGAAAAGCTCGTAGTTGGATCTCG
GTTTGCTGGCGCACAAGGTGCGCAAGTAGGCCTGTGCTGTAGTTGAGTGCTACGGCTTTACCTTGAACAAAATAGAGTGC
TTAAGGCAAGCATTCTGCTTGAATATCTCAGCATGGAATAATAGAAAAAGACNTTTCTATTGGTTAGCCNNNAGTGAAAG
TAATGATTAACNNNNNNNNNNAGGTGAAATTCGTAGACCGGTGCAGGACGAACTACAGCGAAAGCATTTGCCAAGGATGT
TTTCATTAATCAAGAACGACAGTTGGAGTATCGAAGTCGATTAGATCTCGTCGTAGTTCCAACTATAAACGATGCCAACT
AGCACTCCGCTAATAATGNTTTGTTACATTAGCGGGTGGCTTCCGGGAAACCAAAGTCTTTGGGCTCCGGGGGAAGTATG
GTTGCAAAGCTGAAACTTAAAGAAATTGACGG
>429_060_Pseud_truncatum
GTGCCAGCAGCCGCGGCAATTCCAGTTCCAAAAGTGTATACTAAAGTTGCTGCAGTTGAAAAGCTCGTAGTTGGATCTCG
GTTTGCTGGTGCGTGGTGCCCNNNAGTAGGCCTGTGCTGTAGTTGAGTGCTACGGCTTTACCTTGAACAAAATAGAGTGC
TTAAGGCAAGCATTCTGCTTGAATATCTCAGCATGGAATAATAGAAAAAGACNTTTCTATTGGTTTGCCNNNAGTGAAAG
TAATGATTAACANNNNNNNNNNGGTGAAATTCGTAGACCGGTGCAGGACGAACTACAGCGAAAGCATTTGCCAAGAATGT
TTTCATTAATCAAGAACGAAAGTTGGAGTATCGAAGTCGATTAGATCTCGTCGTAGTTCCAACTATAAACGATGCCAACT
AGCACTCCGCTGATAATGTCTTGTTACATTAGCGGGTGGCTTCCGGGAAACCAAAGTCTTTGGGCTCCGGGGGAAGTATG
GTTGCAAAGCTGAAACTTAAAGAAATTGACGG
>430_041_Galicia01_type
GTGCCAGCAGCCGCGGCAATTCCAGTTCCAATAGTGTATACTAAAGTTGCTGCAGTTGAAAAGCTCGTAGTTGGATCTCG
GCTTGCTAGCGCGCAAGGCGCGAAAGTAGGCCTGTGCTGTAGTTGAGTGCTACGGCTTTACCTTGAACAAAATAGAGTGC
TTAAGGCAAGCATTCTGCTTGAATATCTCAGCATGGAATAATAGAAAAAGACTTTTCTGTTGGTTTACCAGTAGTAAAAG
TAATGATTAANNNNNNNNNNNNNGTGAAATTCGTAGATCGGTGCGGGACGAACTACAGCGAAAGCATTTGCCAAGGATGT
TTTCATTAATCAAGAACGAAAGTTGGAGTATCGAAGTCGATTAGATCTCGTCGTAGTTCCAACTATAAACGATGCCAACT
AGCACTCCGCTAATAANGTTTATGGACATTAGCGGGTTGCTTCCGGGAAACCAAAGTCTTTGGGCTCCGGGGGAAGTATG
GTTGCAAAGCTGAAACTTAAATGAATTGACGG
>432_031_D_moschatum
GTGCCAGCAGCCGCGGCAATTCCAGTTCCAATAGTGTATACTAAAGTTGCTGCAGTTGAAAAGCTCGTAGTTGGATCTCG
GTTTGCTGGCGCACAAGGTGCGCAAGTAGGCCTGTGCTGTAGTTGAGTGCTACGGCTTTACCTTGAACAAAATAGAGTGC
TTAAGGCAAGCATTCTGCTTGAATATCTCAGCATGGAATAATAGAAAAAGACNTTTCTATTGGTTAGCCNNNAGTGAAAG
TAATGATTAACGNNNNNNNNNNGGTGAAATTCGTAGACCGGTGCAGGACGAACTACAGCGAAAGCATTTGCCAAGGATGT
TTTCATTAATCAAGAACGACAGTTGGAGTATCGAAGTCGATTAGATCTCGTCGTAGTTCCAACTATAAACGATGCCAACT
AGCACTCCGCTAATAATGNTTTGTTACATTAGCGGGTGGCTTCCGGGAAACCAAAGTCTTTGGGCTCCGGGGGAAGTATG
GTTGCAAAGCTGAAACTTAAAGAAATTGGCGG
>433_044_China03_type
GTGCCAGCCGCCGCGGCAATTCCAGTTCCAATAGTGTATACTAAAGTTGCTGCAGTTGAAAAGCTCGTAGTTGGATCTCG
GCTTGTTTGTGTGTAATGCATGCAAGTAGGCCATTGCTGTAGTTAGANNCTATGGCTTTACCTTGAACAAAATAGAGTGC
TTAAGGCAAGTATTCTGCTTGAATATCTCAGCATGGAATAATAGAAAAGGACTTTTTTATTGGTTAANCAGTAGCNAAAG
TAATGATTAACNNNNNNNNNGAGGTGAAATTCGTAGACCGGTCCAGGACGAACTACAGCGAAAGCATTTGCCAAGGATGT
TTTCATTAATCAAGAACGAAAGTTGGAGTATCGAAGTCGATTAGATCTCGTCGTAGTTCCAACTATAAACGATGCCAACT
AGTACCCCGCTAATAANGTATTTGTACATTAGCGGGTTGCTTCCGGGAAACCAAAGTCTTTGGGCTCCGAGGGAAGTATG
GTTGCAAAGCTGAAACTCAAATAAATTGACGG
>434_041_Galicia01_type
GTGCCAGCAGCCGCGGCAATTCCAGTTCCAATAGTGTATACTAAAGTTGCTGCAGTTGAAAAGCTCGTAGTTGGATCTCG
GCTTGCTAGCGCGCAAGGCGCGAAAGTAGGCCTGTGCTGTAGTTGAGTGCTACGGCTTTACCTTGAACAAAATAGAGTGC
TTAAGGCAAGCATTCTGCTTGAATATCTCAGCATGGAATAATAGAAAAAGACTTTTCTGTTGGTTTACCAGTAGTAAAAG
TAATGATTAANNNNNNNNNNNAGGTGAAATTCGTAGATCGGTGCGGGACGAACTACAGCGAAAGCATTTGCCAAGGATGT
TTTCATTAATCAAGAACGAAAGTTGGAGTATCGAAGTCGATTAGATCTCGTCGTAGTTCCAACTATAAACGATGCCAACT
AGCACTCCGCTAATAANGTTTATGGACATTAGCGGGTTGCTTCCGGGAAACCAAAGTCTTTGGGCTCCGGGGGAAGTATG
GTTGCAAAGCTGAAACTCAAAGAAATTGGCGG
>435_049_Lisbon01_type
GTGCCAGCCGCCGCGGCAATTCCAGTTCCAAAAGTGTATACTAAAGTTGCTGCAGTTGAAAAGCTCGTAGTTGGATCTCG
GTTTGCTGGTGCGTGGTGCCCNNNAGTAGGCCTGTGCTGTAGTTGAGTGCTACGGCTTTACCTTGAACAAAATAGAGTGC
TTAAGGCAAGCATTCTGCTTGAATATCTCAGCATGGAATAATAGAAAAAGACNTTTCTATTGGTTTGCCNNNAGTGAAAG
TAATGATTAACGNNNNNNNNNNGGTGAAATTCGTAGACCGGTGCAGGACGAACTACAGCGAAAGCATTTGCCAAGAATGT
TTTCATTAATCAAGAACGAAAGTTGGAGTATCGAAGTCGATTAGATCTCGTCGTAGTTCCAACTATAAACGATGCCAACT
AGCACTCCGCTGATAATGTCTTGTTACATTAGCGGGTGGCTTCCGGGAAACCAAAGTCTTTGGGCTCCGGGGGAAGTATG
GTTGCAAAGCTGAAACTCAAATAAATTGACGG
>436_031_D_moschatum
GTGCCAGCAGCCGCGGCAATTCCAGTTCCAATAGTGTATACTAAAGTTGCTGCAGTTGAAAAGCTCGTAGTTGGATCTCG
GTTTGCTGGCGCACAAGGTGCGCAAGTAGGCCTGTGCTGTAGTTGAGTGCTACGGCTTTACCTTGAACAAAATAGAGTGC
TTAAGGCAAGCATTCTGCTTGAATATCTCAGCATGGAATAATAGAAAAAGACNTTTCTATTGGTTAGCCNNNAGTGAAAG
TAATGATTAACNNNNNNNNNNAGNTGAAATTCGTAGACCGGTGCAGGACGAACTACAGCGAAAGCATTTGCCAAGGATGT
TTTCATTAATCAAGAACGACAGTTGGAGTATCGAAGTCGATTAGATCTCGTCGTAGTTCCAACTATAAACGATGCCAACT
AGCACTCCGCTAATAATGNTTTGTTACATTAGCGGGTGGCTTCCGGGAAACCAAAGTCTTTGGGCTCCGGGGGAAGTATG
GTTGCAAAGCTGAAACTTAAAGAAATTGACGG
>437_029_D_eledones
GTGCCAGCAGCCGCGGCAATTCCAGTTCCAATAGTGTATACTAAAGTTGCTGCAGTTGAAAAGCTCGTAGTTGGATCTCG
GCTTGCTAGCGTGTGGAGCGCGCAAGTAGGCCTTTGCTGTAGTTTCACACTACGGCTTTACCTTGAACAAAATAGAGTGC
TTAAAGCAAGCATTCTGCTTGAATATCTCAGCATGGAATAATAGAATACGACTTTTCTGTTGGTTTACCNNNAGCAAAAG
TAATGATTAACNNNNNNNNNNNNGTGAAATTCGTAGATCGGTGCAGGACGTACTACAGCGAAAGCATTTGCCAAGGATGT
TTTCATTAATCAAGAACGACAGTTGGAGTATCGAAGTCGATTAGATCTCGTCGTAGTTCCAACTATAAACGATGCCAACT
AGCACTCCGCTGGTAATATTTTTTTACACTAGCGGGTGGCTTCCGGGAAACCAAAGTCTTTGGGCTCCGGGGGAAGTATG
GTTGCAAAGCTGAAACTCAAATGAATTGACGG
>438_084_Viet02_type
GTGCCAGCAGCCGCGGCAATTCCAGTTCCAATAGTGTATACTAAAGTTGCTGCAGTTGAAAAGCTCGTAGTTGGATCTCG
GTGTGCTAGTACGTATCGCGTGCTAGTAGGCCTTTGCTATAGTTAGANNCTATGGCTTTACCTTGAACAAAATAGAGTGC
TTAATGCAAGCATTCTGCTTGAATATCTCAGCATGGAATAATAGAATAAGACTTTTCTATTGGTTNANCGATAGTAAAAG
TAATGATTAACNNNNNNNNNNNNNNGAAATTCGTAGATCGGTGCAGGACGTACTACAGCGAAAGCATTTGCCAAGAATGT
TTTCATTAATCAAGAACGACAGTTGGAGTATCGAAGTCGATTAGATCTCGTCGTAGTTCCAACTATAAACGATGCCAACT
AGCACTCCGCTGATAATATTTGGATACATTAGCGGGTGGCTTCCGGGAAACCAAAGTCTTTGGGCTCCGGGGGGAGTATG
GTTGCAAGGCTGAAACTTAAATAAATTGACGG
>439_041_Galicia01_type
GTGCCAGCAGCCGCGGCAATTCCAGTTCCAATAGTGTATACTAAAGTTGCTGCAGTTGAAAAGCTCGTAGTTGGATCTCG
GCTTGCTAGCGCGCAAGGCGCGAAAGTAGGCCTGTGCTGTAGTTGAGTGCTACGGCTTTACCTTGAACAAAATAGAGTGC
TTAAGGCAAGCATTCTGCTTGAATATCTCAGCATGGAATAATAGAAAAAGACTTTTCTGTTGGTTTACCAGTAGTAAAAG
TAATGATTAANNNNNNNNNNNAGGTGAAATTCGTAGATCGGTGCGGGACGAACTACAGCGAAAGCATTTGCCAAGGATGT
TTTCATTAATCAAGAACGAAAGTTGGAGTATCGAAGTCGATTAGATCTCGTCGTAGTTCCAACTATAAACGATGCCAACT
AGCACTCCGCTAATAANGTTTATGGACATTAGCGGGTTGCTTCCGGGAAACCAAAGTCTTTGGGCTCCGGGGGAAGTATG
GTTGCAAAGCTGAAACTTAAAGAAATTGACGG
>440_060_Pseud_truncatum
GTGCCAGCAGCCGCGGCAATTCCAGTTCCAAAAGTGTATACTAAAGTTGCTGCAGTTGAAAAGCTCGTAGTTGGATCTCG
GTTTGCTGGTGCGTGGTGCCCNNNAGTAGGCCTGTGCTGTAGTTGAGTGCTACGGCTTTACCTTGAACAAAATAGAGTGC
TTAAGGCAAGCATTCTGCTTGAATATCTCAGCATGGAATAATAGAAAAAGACNTTTCTATTGGTTTGCCNNNAGTGAAAG
TAATGATTAACNNNNNNNNNNAGGTGAAATTCGTAGACCGGTGCAGGACGAACTACAGCGAAAGCATTTGCCAAGAATGT
TTTCATTAATCAAGAACGAAAGTTGGAGTATCGAAGTCGATTAGATCTCGTCGTAGTTCCAACTATAAACGATGCCAACT
AGCACTCCGCTGATAATGTCTTGTTACATTAGCGGGTGGCTTCCGGGAAACCAAAGTCTTTGGGCTCCGGGGGAAGTATG
GTTGCAAAGCTGAAACTTAAAGGAATTGGCGG
>441_029_D_eledones
GTGCCAGCAGCCGCGGCAATTCCAGTTCCAATAGTGTATACTAAAGTTGCTGCAGTTGAAAAGCTCGTAGTTGGATCTCG
GCTTGCTAGCGTGTGGAGCGCGCAAGTAGGCCTTTGCTGTAGTTTCACACTACGGCTTTACCTTGAACAAAATAGAGTGC
TTAAAGCAAGCATTCTGCTTGAATATCTCAGCATGGAATAATAGAATACGACTTTTCTGTTGGTTTACCNNNAGCAAAAG
TAATGATTAACNNNNNNNNNNNNNNNAAATTCGTAGATCGGTGCAGGACGTACTACAGCGAAAGCATTTGCCAAGGATGT
TTTCATTAATCAAGAACGACAGTTGGAGTATCGAAGTCGATTAGATCTCGTCGTAGTTCCAACTATAAACGATGCCAACT
AGCACTCCGCTGGTAATATTTTTTTACACTAGCGGGTGGCTTCCGGGAAACCAAAGTCTTTGGGCTCCGGGGGAAGTATG
GTTGCAAAGCTGAAACTCAAATGAATTGGCGG
>442_047_WItaly01_type
GTGCCAGCAGCCTCGGCAATTCCGGTTCCAATAGTGTATACTAAAGTTGCTGCAGTAAAAAACCTCGTAGTTGAATCTCG
GTTTGCTGGCGCACAAGGTGGGCAACTAGGCNNNNNCTGTAGTTGAGTGCTACGGCTTTACCTTGAACAAAATAGAGTGC
TTAAGGGAAGCATTCTGCTTGAATATCTCAGCATGGAATAATAAAAAAAGACNTTTCTATTGGTTAGCCNNNAGTGAAAG
TAATGATTAACNNNNNNNNNGAGGTGAAATTCGTAGACCGGTGCAGGACGAACTACAGCGAAAGCATTTGCCAAGGATGT
TTTCATTAATCAAGAACGACAGTTGGAGTATCGAAGTCGATTAGATCTCGTCGTAGTTCCAACTATAAACGATGCCAACT
AGCACTCCGCTAATAATGNTTTGTTACATTAGCGGGTGGCTTCCGGGAAACCAAAGTCTTTGGGCTCCGGGGGAAGTATG
GTTGCAAAGCTGAAACTCAAAGAAATTGACGG
>443_033_Dic01_type
GTGCCAGCAGCCGCGGCAATTCCAGTTCCAATAGTGTATACTAAAGTTGCTGCAGTTGAAAAGCTCGTAGTTGGATCTCG
GCTTGCTAGCGCGCGAGGCGTGTGAGTAGGCCTTGGCTGTAGTTGAGTGCTACGGCTTTACCTTGAACAAAATAGAGTGC
TTAAGGCAAGCATTCTGCTTGAATATCTCAGCATGGAATAATAGAAAAAGACTTTTCTGTTGGTTTACCAGTAGTAAAAG
TAATGATTANNNNNNNNNNNGAGGTGAAATTCGTAGATCGGTGCGGGACGAACTACAGCGAAAGCATTTGCCAAGGATGT
TTTCATTAATCAAGAACGAAAGTTGGAGTATCGAAGTCGATTAGATCTCGTCGTAGTTCCAACTATAAACGATGCCAACT
AGCACTCCGCTAATAANGTATTAGTACGTTAGCGGGTTGCTTCCGGGAAACCAAAGTCTTTGGGCTCCGGGGGAAGTATG
GTTGCAAAGCTGAAACTTAAAGAAATTGACGG
>444_013_Catalonia01_type
GTGCCAGCAGCCGCGGCAATTCCAGTTCCAATAGTGTATACTAAAGTTGCTGCAGTTGAAAAGCTCGTAGTTGGATCTCG
GCTTGCTAGCGCGCAAAGCGCGAAAGTAGGCCTTTGCTGTAGTTGAGTGCTACGGCTTTACCTTGAACAAAATAGAGTGC
TTAAGGCAAGCATTCTGCTTGAATATCTCAGCATGGAATAATAGAAAAAGACTTTTCTGTTGGTTTACCAGTAGTAAAAG
TAATGATTAANNNNNNNNNNNNNNTGAAATTCGTAGATCGGTGCAGGACGAACTACAGCGAAAGCATTTGCCAAGGATGT
TTTCATTAATCAAGAACGAAAGTTGGAGTATCGAAGTCGATTAGATCTCGTCGTAGTTCCAACTATAAACGATGCCAACT
AGCACTCCGCTAATAAGANNTTTTGACATTAGCGGGTTGCTTCCGGGAAACCAAAGTCTTTGGGCTCCGGGGGAAGTATG
GTTGCAAAGCTGAAACTTAAAGGAATTGACGG
>445_049_Lisbon01_type
GTGCCAGCCGCCGCGGCAATTCCAGTTCCAAAAGTGTATACTAAAGTTGCTGCAGTTGAAAAGCTCGTAGTTGGATCTCG
GTTTGCTGGTGCGTGGTGCCCNNNAGTAGGCCTGTGCTGTAGTTGAGTGCTACGGCTTTACCTTGAACAAAATAGAGTGC
TTAAGGCAAGCATTCTGCTTGAATATCTCAGCATGGAATAATAGAAAAAGACNTTTCTATTGGTTTGCCNNNAGTGAAAG
TAATGATTAACGANNNNNNNNNNGTGAAATTCGTAGACCGGTGCAGGACGAACTACAGCGAAAGCATTTGCCAAGAATGT
TTTCATTAATCAAGAACGAAAGTTGGAGTATCGAAGTCGATTAGATCTCGTCGTAGTTCCAACTATAAACGATGCCAACT
AGCACTCCGCTGATAATGTCTTGTTACATTAGCGGGTGGCTTCCGGGAAACCAAAGTCTTTGGGCTCCGGGGGAAGTATG
GTTGCAAAGCTGAAACTCAAATAAATTGACGG
>446_012_Basque08_type
GTGCCAGCAGCCGCGGCAATTCCAGTTCCAATAGTGTATACTTAAGTTGCTGCAGTTGAAAAGCTCGTAGTTGGATCTCG
GTGTGCTGGTGTGTGACACGTNNCAGTAGGCCTTTGCTGCAGNNTACNACTGTGGCTTTACCTTGAACAAAATAGAGTGC
TTAAGGCAAGCATTCTGCTTGAATATCTCAGCATGGAATAATAGAATATGGCTTTTCTGTTGGTTANNCAATGGGAAAAG
TAATGGTTAACNNNNNNNNNNNNNNNAAATTCGTAGATCGGTGCAGGACGAACTACAGCGAAAGCATTTGCCAAGGATGT
TTTCATTAATCAAGAACGACAGTTGGAGTATCGAAGTCGATTAGATCTCGTCGTAGTTCCAACTATAAACGATGCCAACT
AGCACTCCGCTGATAACATTTTGATACATCAGCGGGTGGCTTCCGGGAAACCAAAGTCTTTGGGCTCCGGGGGAAGTATG
GTTGCAAAGCTGAAACTTAAATAAATTGACGG
>447_029_D_eledones
GTGCCAGCAGCCGCGGCAATTCCAGTTCCAATAGTGTATACTAAAGTTGCTGCAGTTGAAAAGCTCGTAGTTGGATCTCG
GCTTGCTAGCGTGTGGAGCGCGCAAGTAGGCCTTTGCTGTAGTTTCACACTACGGCTTTACCTTGAACAAAATAGAGTGC
TTAAAGCAAGCATTCTGCTTGAATATCTCAGCATGGAATAATAGAATACGACTTTTCTGTTGGTTTACCNNNAGCAAAAG
TAATGATTAACNANNNNNNNNNNGTGAAATTCGTAGATCGGTGCAGGACGTACTACAGCGAAAGCATTTGCCAAGGATGT
TTTCATTAATCAAGAACGACAGTTGGAGTATCGAAGTCGATTAGATCTCGTCGTAGTTCCAACTATAAACGATGCCAACT
AGCACTCCGCTGGTAATATTTTTTTACACTAGCGGGTGGCTTCCGGGAAACCAAAGTCTTTGGGCTCCGGGGGAAGTATG
GTTGCAAAGCTGAAACTTAAATGAATTGGCGG
>448_049_Lisbon01_type
GTGCCAGCAGCCGCGGCAATTCCAGTTCCAAAAGTGTATACTAAAGTTGCTGCAGTTGAAAAGCTCGTAGTTGGATCTCG
GTTTGCTGGTGCGTGGTGCCCNNNAGTAGGCCTGTGCTGTAGTTGAGTGCTACGGCTTTACCTTGAACAAAATAGAGTGC
TTAAGGCAAGCATTCTGCTTGAATATCTCAGCATGGAATAATAGAAAAAGACNTTTCTATTGGTTTGCCNNNAGTGAAAG
TAATGATTAACNNNNNNNNNNAGGTGAAATTCGTAGACCGGTGCAGGACGAACTACAGCGAAAGCATTTGCCAAGAATGT
TTTCATTAATCAAGAACGAAAGTTGGAGTATCGAAGTCGATTAGATCTCGTCGTAGTTCCAACTATAAACGATGCCAACT
AGCACTCCGCTGATAATGTCTTGTTACATTAGCGGGTGGCTTCCGGGAAACCAAAGTCTTTGGGCTCCGGGGGAAGTATG
GTTGCAAAGCTGAAACTCAAATAAATTGACGG
>449_033_Dic01_type
GTGCCAGCAGCCGCGGCAATTCCAGTTCCAATAGTGTATACTAAAGTTGCTGCAGTTGAAAAGCTCGTAGTTGGATCTCG
GCTTGCTAGCGCGCGAGGCGTGTGAGTAGGCCTTTGCTGTAGTTGAGTGCTACGGCTTTACCTTGAACAAAATAGAGTGC
TTAAGGCAAGCATTCTGCTTGAATATCTCAGCATGGAATAATAGAAAAAGACTTTTCTGTTGGTTTACCAGTAGTAAAAG
TAATGATTANNNNNNNNNNNGAGGTGAAATTCGTAGATCGGTGCGGGACGAACTACAGCGAAAGCATTTGCCAAGGATGT
TTTCATTAATCAAGAACGAAAGTTGGAGTATCGAAGTCGATTAGATCTCGTCGTAGTTCCAACTATAAACGATGCCAACT
AGCACTCCGCTAATAANGTATTAGTACGTTAGCGGGTTGCTTCCGGGAAACCAAAGTCTTTGGGCTCCGGGGGAAGTATG
GTTGCAAAGCTGAAACTTAAAGAAATTGGCGG
>450_033_Dic01_type
GTGCCAGCAGCCGCGGCAATTCCAGTTCCAATAGTGTATACTAAAGTTGCTGCAGTTGAAAAGCTCGTAGTTGGATCTCG
GCTTGCTAGCGCGCGAGGCGTGTGAGTAGGCCTTTGCTGTAGTTGAGTGCTACGGCTTTACCTTGAACAAAATAGAGTGC
TTAAGGCAAGCATTCTGCTTGAATATCTCAGCATGGAATAATAGAAAAAGACTTTTCTGTTGGTTTACCAGTAGTAAAAG
TAATGATTANNNNNNNNNNNNAGGTGAAATTCGTAGATCGGTGCGGGACGAACTACAGCGAAAGCATTTGCCAAGGATGT
TTTCATTAATCAAGAACGAAAGTTGGAGTATCGAAGTCGATTAGATCTCGTCGTAGTTCCAACTATAAACGATGCCAACT
AGCACTCCGCTAATAANGTATTAGTACGTTAGCGGGTTGCTTCCGGGAAACCAAAGTCTTTGGGCTCCGGGGGAAGTATG
GTTGCAAAGCTGAAACTTAAAGAAATTGACGG
>452_058_Porto03_type
GTGCCAGCAGCCGCGGCAATTCCAGTTCCAATAGTGTATACTAAAGTTGCTGCAGTTGAAAAGCTCGTAGTTGGATCTCG
GTTTGCTAGCATGTGGAACGTGCCAGTAGGCCTTTGCTGTAGTTTAGNACTATGGCTTTACCTTGAACAAAATAGAGTGC
TTAAGGCAAGCATTCTGCTTGAATATCTCAGCATGGAATAATAGAATAAGACTTTTCTATTGGTTAACCGATAGCNAAAG
TAATGATTANNNNNNNNNNNNNNNTGAAATTCGTAGATCGGTGCAGGACGTACTACAGCGAAAGCATTTGCCAAGAATGT
TTTCATTAATCAAGAACGACAGTTGGAGTATCGAAGTCGATTAGATCTCGTCGTAGTTCCAACTATAAACGATGCCAACT
AGCACTCCGCTAGTAATATTTTGATACACTAGCGGGTGGCTTCCGGGAAACCAAAGTCTTTGGGCTCCGGGGGGAGTATG
GTTGCAAGGCTGAAACTTAAATAAATTGACGG
>453_049_Lisbon01_type
GTGCCAGCAGCCGCGGCAATTCCAGTTCCAAAAGTGTATACTAAAGTTGCTGCAGTTGAAAAGCTCGTAGTTGGATCTCG
GTTTGCTGGTGCGTGGTGCCCNNNAGTAGGCCTGTGCTGTAGTTGAGTGCTACGGCTTTACCTTGAACAAAATAGAGTGC
TTAAGGCAAGCATTCTGCTTGAATATCTCAGCATGGAATAATAGAAAAAGACNTTTCTATTGGTTTGCCNNNAGTGAAAG
TAATGATTAACAGNNNNNNNNNNGTGAAATTCGTAGACCGGTGCAGGACGAACTACAGCGAAAGCATTTGCCAAGAATGT
TTTCATTAATCAAGAACGAAAGTTGGAGTATCGAAGTCGATTAGATCTCGTCGTAGTTCCAACTATAAACGATGCCAACT
AGCACTCCGCTGATAATGTCTTGTTACATTAGCGGGTGGCTTCCGGGAAACCAAAGTCTTTGGGCTCCGGGGGAAGTATG
GTTGCAAAGCTGAAACTCAAAGGAATTGACGG
>454_013_Catalonia01_type
GTGCCAGCAGCCGCGGCAATTCCAGTTCCAATAGTGTATACTAAAGTTGCTGCAGTTGAAAAGCTCGTAGTTGGATCTCG
GCTTGCTAGCGCGCAAAGCGCGAAAGTAGGCCTTTGCTGTAGTTGAGTGCTACGGCTTTACCTTGAACAAAATAGAGTGC
TTAAGGCAAGCATTCTGCTTGAATATCTCAGCATGGAATAATAGAAAAAGACTTTTCTGTTGGTTTACCAGTAGTAAAAG
TAATGATTAANNNNNNNNNNNNGGTGAAATTCGTAGATCGGTGCAGGACGAACTACAGCGAAAGCATTTGCCAAGGATGT
TTTCATTAATCAAGAACGAAAGTTGGAGTATCGAAGTCGATTAGATCTCGTCGTAGTTCCAACTATAAACGATGCCAACT
AGCACTCCGCTAATAAGANNTTTTGACATTAGCGGGTTGCTTCCGGGAAACCAAAGTCTTTGGGCTCCGGGGGAAGTATG
GTTGCAAAGCTGAAACTCAAATGAATTGACGG
>455_049_Lisbon01_type
GTGCCAGCAGCCGCGGCAATTCCAGTTCCAAAAGTGTATACTAAAGTTGCTGCAGTTGAAAAGCTCGTAGTTGGATCTCG
GTTTGCTGGTGCGTGGTGCCCNNNAGTAGGCCTGTGCTGTAGTTGAGTGCTACGGCTTTACCTTGAACAAAATAGAGTGC
TTAAGGCAAGCATTCTGCTTGAATATCTCAGCATGGAATAATAGAAAAAGACNTTTCTATTGGTTTGCCNNNAGTGAAAG
TAATGATTAACNNNNNNNNNNAGATGAAATTCGTAGACCGGTGCAGGACGAACTACAGCGAAAGCATTTGCCAAGAATGT
TTTCATTAATCAAGAACGAAAGTTGGAGTATCGAAGTCGATTAGATCTCGTCGTAGTTCCAACTATAAACGATGCCAACT
AGCACTCCGCTGATAATGTCTTGTTACATTAGCGGGTGGCTTCCGGGAAACCAAAGTCTTTGGGCTCCGGGGGAAGTATG
GTTGCAAAGCTGAAACTTAAATGAATTGACGG
>456_058_Porto03_type
GTGCCAGCAGCCGCGGCAATTCCAGTTCCAATAGTGTATACTAAAGTTGCTGCAGTTGAAAAGCTCGTAGTTGGATCTCG
GTTTGCTAGCATGTGGAACGTGCCAGTAGGCCTTTGCTGTAGTTTAGNACTATGGCTTTACCTTGAACAAAATAGAGTGC
TTAAGGCAAGCATTCTGCTTGAATATCTCAGCATGGAATAATAGAATAAGACTTTTCTATTGGTTAACCGATAGCNAAAG
TAATGATTAACNNNNNNNNNNNNNNGAAATTCGTAGATCGGTGCAGGACGTACTACAGCGAAAGCATTTGCCAAGAATGT
TTTCATTAATCAAGAACGACAGTTGGAGTATCGAAGTCGATTAGATCTCGTCGTAGTTCCAACTATAAACGATGCCAACT
AGCACTCCGCTAGTAATATTTTGATACACTAGCGGGTGGCTTCCGGGAAACCAAAGTCTTTGGGCTCCGGGGGGAGTATG
GTTGCAAGGCTGAAACTTAAAGGAATTGGCGG
>459_031_D_moschatum
GTGCCAGCAGCCGCGGCAATTCCAGTTCCAATAGTGTATACTAAAGTTGCTGCAGTTGAAAAGCTCGTAGTTGGATCTCG
GTTTGCTGGCGCACAAGGTGCGCAAGTAGGCCTGTGCTGTAGTTGAGTGCTACGGCTTTACCTTGAACAAAATAGAGTGC
TTAAGGCAAGCATTCTGCTTGAATATCTCAGCATGGAATAATAGAAAAAGACNTTTCTATTGGTTAGCCNNNAGTGAAAG
TAATGATTAACNNNNNNNNNGAGGTGAAATTCGTAGACCGGTGCAGGACGAACTACAGCGAAAGCATTTGCCAAGGATGT
TTTCATTAATCAAGAACGACAGTTGGAGTATCGAAGTCGATTAGATCTCGTCGTAGTTCCAACTATAAACGATGCCAACT
AGCACTCCGCTAATAATGNTTTGTTACATTAGCGGGTGGCTTCCGGGAAACCAAAGTCTTTGGGCTCCGGGGGAAGTATG
GTTGCAAAGCTGAAACTCAAAGAAATTGGCGG
>460_058_Porto03_type
GTGCCAGCCGCCGCGGCAATTCCAGTTCCAATAGTGTATACTAAAGTTGCTGCAGTTGAAAAGCTCGTAGTTGGATCTCG
GTTTGCTAGCATGTGGAACGTGCCAGTAGGCCTTTGCTGTAGTTTAGNACTATGGCTTTACCTTGAACAAAATAGAGTGC
TTAAGGCAAGCATTCTGCTTGAATATCTCAGCATGGAATAATAGAATAAGACTTTTCTATTGGTTAACCGATAGCNAAAG
TAATGATTAANNNNNNNNNNNAGGTGAAATTCGTAGATCGGTGCAGGACGTACTACAGCGAAAGCATTTGCCAAGAATGT
TTTCATTAATCAAGAACGACAGTTGGAGTATCGAAGTCGATTAGATCTCGTCGTAGTTCCAACTATAAACGATGCCAACT
AGCACTCCGCTAGTAATATTTTGATACACTAGCGGGTGGCTTCCGGGAAACCAAAGTCTTTGGGCTCCGGGGGGAGTATG
GTTGCAAGGCTGAAACTCAAAGAAATTGACGG
>461_049_Lisbon01_type
GTGCCAGCAGCCGCGGCAATTCCAGTTCCAAAAGTGTATACTAAAGTTGCTGCAGTTGAAAAGCTCGTAGTTGGATCTCG
GTTTGCTGGTGCGTGGTGCCCNNNAGTAGGCCTGTGCTGTAGTTGAGTGCTACGGCTTTACCTTGAACAAAATAGAGTGC
TTAAGGCAAGCATTCTGCTTGAATATCTCAGCATGGAATAATAGAAAAAGACNTTTCTATTGGTTTGCCNNNAGTGAAAG
TAATGATTAACNNNNNNNNNNAGGTGAAATTCGTAGACCGGTGCAGGACGAACTACAGCGAAAGCATTTGCCAAGAATGT
TTTCATTAATCAAGAACGAAAGTTGGAGTATCGAAGTCGATTAGATCTCGTCGTAGTTCCAACTATAAACGATGCCAACT
AGCACTCCGCTGATAATGTCTTGTTACATTAGCGGGTGGCTTCCGGGAAACCAAAGTCTTTGGGCTCCGGGGGAAGTATG
GTTGCAAAGCTGAAACTCAAAGAAATTGACGG
>462_041_Galicia01_type
GTGCCAGCAGCCGCGGCAATTCCAGTTCCAATAGTGTATACTAAAGTTGCTGCAGTTGAAAAGCTCGTAGTTGGATCTCG
GCTTGCTAGCGCGCAAGGCGCGAAAGTAGGCCTGTGCTGTAGTTGAGTGCTACGGCTTTACCTTGAACAAAATAGAGTGC
TTAAGGCAAGCATTCTGCTTGAATATCTCAGCATGGAATAATAGAAAAAGACTTTTCTGTTGGTTTACCAGTAGTAAAAG
TAATGATTANNNNNNNNNNNNNNNNGAAATTCGTAGATCGGTGCGGGACGAACTACAGCGAAAGCATTTGCCAAGGATGT
TTTCATTAATCAAGAACGAAAGTTGGAGTATCGAAGTCGATTAGATCTCGTCGTAGTTCCAACTATAAACGATGCCAACT
AGCACTCCGCTAATAANGTTTATGGACATTAGCGGGTTGCTTCCGGGAAACCAAAGTCTTTGGGCTCCGGGGGAAGTATG
GTTGCAAAGCTGAAACTCAAATGAATTGGCGG
>463_069_Tyrh01_type
GTGCCAGCAGCCGCGGTAATTCCAGTTCCAATAGTGTATACTAAAGTTGCTGCAGTTGAAAAGCTCGTAGTTGGATCTCG
GTTTGCTGGCGCACAAGGTGCGCAAGTAGGCCTGTGCTGTAGTTGAGTGCTACGGCTTTACCTTGAACAAAATAGAGTGC
TTAAGGCAAGCATTCTGCTTGAATATCTCAGCATGGAATAATAGAAAAAGACNTTTCTATTGGTTAGCCNNNAGTGAAAG
TAATGATTAACNNNNNNNNNGAGGTGAAATTCGTAGACCGGTGCAGGACGAACTACAGCGAAAGCATTTGCCAAGGATGT
TTTCATTAATCAAGAACGACAGTTGGAGTATCGAAGTCGATTAGATCTCGTCGTAGTTCCAACTATAAACGATGCCAACT
AGCACTCCGCTAATAATGNTTTGTTACATTAGCGGGTGGCTTCCGGGAAACCAAAGTCTTTGGGCTCCGGGGGAAGTATG
GTTGCAAAGCTGAAACTCAAATAAATTGACGG
>464_058_Porto03_type
GTGCCAGCAGCCGCGGCAATTCCAGTTCCAATAGTGTATACTAAAGTTGCTGCAGTTGAAAAGCTCGTAGTTGGATCTCG
GTTTGCTAGCATGTGGAACGTGCCAGTAGGCCTTTGCTGTAGTTTAGNACTATGGCTTTACCTTGAACAAAATAGAGTGC
TTAAGGCAAGCATTCTGCTTGAATATCTCAGCATGGAATAATAGAATAAGACTTTTCTATTGGTTAACCGATAGCNAAAG
TAATGATTAANNNNNNNNNNNNNNNGAAATTCGTAGATCGGTGCAGGACGTACTACAGCGAAAGCATTTGCCAAGAATGT
TTTCATTAATCAAGAACGACAGTTGGAGTATCGAAGTCGATTAGATCTCGTCGTAGTTCCAACTATAAACGATGCCAACT
AGCACTCCGCTAGTAATATTTTGATACACTAGCGGGTGGCTTCCGGGAAACCAAAGTCTTTGGGCTCCGGGGGGAGTATG
GTTGCAAGGCTGAAACTTAAATAAATTGACGG
>465_049_Lisbon01_type
GTGCCAGCAGCCGCGGCAATTCCAGTTCCAAAAGTGTATACTAAAGTTGCTGCAGTTGAAAAGCTCGTAGTTGGATCTCG
GTTTGCTGGTGCGTGGTGCCCNNNAGTAGGCCTGTGCTGTAGTTGAGTGCTACGGCTTTACCTTGAACAAAATAGAGTGC
TTAAGGCAAGCATTCTGCTTGAATATCTCAGCATGGAATAATAGAAAAAGACNTTTCTATTGGTTTGCCNNNAGTGAAAG
TAATGATTAACGANNNNNNNNNNGTGAAATTCGTAGACCGGTGCAGGACGAACTACAGCGAAAGCATTTGCCAAGAATGT
TTTCATTAATCAAGAACGAAAGTTGGAGTATCGAAGTCGATTAGATCTCGTCGTAGTTCCAACTATAAACGATGCCAACT
AGCACTCCGCTGATAATGTCTTGTTACATTAGCGGGTGGCTTCCGGGAAACCAAAGTCTTTGGGCTCCGGGGGAAGTATG
GTTGCAAAGCTGAAACTCAAATAAATTGACGG
>466_042_China01_type
GTGCCAGCAGCCGCGGCAATTCCAGTTCCAATAGTGTATACTAAAGTTGTTGCAGTTGAAAAGCTCGTAGTTGGATCTCG
GTTTGCTTGTGTGCAATGTGCGCAAGTAGGCCATTGCTGTAGTGTATNGCTATGGCTTTACCTTGAACAAAATAGAGTGC
TTAAGGCAAGCATTCTGCTTGAATATCTCAGCATGGAATAATAGAAAAAGACTTTTCTATTGGTTAANCAGTAGCNAAAG
TAATGATTAACNNNNNNNNNNAGGTGAAATTCGTAGATCGGTGCAGGACGAACTACAGCGAAAGCATTTGCCAAGGATGT
TTTCATTAATCAAGAACGAAAGTTGGAGTATCGAAGTCGATTAGATCTCGTCGTAGTTCCAACTATAAACGATGCCAACT
AGTACTCCGTTAATAANGTATTGATACATTAGCGGGTTGCTTCCGGGAAACCAAAGTCTTTGGGCTCCGGGGGAAGTATG
GTTGCAAAGCTGAAACTCAAATAAATTGACGG
>467_060_Pseud_truncatum
GTGCCAGCAGCCGCGGCAATTCCAGTTCCAAAAGTGTATACTAAAGTTGCTGCAGTTGAAAAGCTCGTAGTTGGATCTCG
GTTTGCTGGTGCGTGGTGCCCNNNAGTAGGCCTGTGCTGTAGTTGAGTGCTACGGCTTTACCTTGAACAAAATAGAGTGC
TTAAGGCAAGCATTCTGCTTGAATATCTCAGCATGGAATAATAGAAAAAGACNTTTCTATTGGTTTGCCNNNAGTGAAAG
TAATGATTAACGNNNNNNNNNNGGTGAAATTCGTAGACCGGTGCAGGACGAACTACAGCGAAAGCATTTGCCAAGAATGT
TTTCATTAATCAAGAACGAAAGTTGGAGTATCGAAGTCGATTAGATCTCGTCGTAGTTCCAACTATAAACGATGCCAACT
AGCACTCCGCTGATAATGTCTTGTTACATTAGCGGGTGGCTTCCGGGAAACCAAAGTCTTTGGGCTCCGGGGGAAGTATG
GTTGCAAAGCTGAAACTTAAAGAAATTGACGG
>468_003_Australia03_type
GTGCCAGCAGCCGCGGCAATTCCAGTTCCAATAGTGTATACTAAAGTTGCTGCAGTTGAAAAGCTCGTAGTTGGATCTCA
GTTTGCTGGCATGTGTAATGTGTCAGTCAGCTTATGCTATAGCTGGTNNCTATGGCTTTACCTTGAACAAAATAGAGTGC
TTAAGGCAAGCATTCTGCTTGAATATCTCAGCATGGAATAATAGAATAAGACTTTTCTATTGGTTAANCGATAGTAAAAG
TAATGATTAACNNNNNNNNNNNNGTGAAATTCGTAGATCGGTGCAGGACGTACTACAGCGAAAGCATTTGCCAAGAATGT
TTTCATTAATCAAGAACGACAGTTGGAGTATCGAAGTCGATTAGATCTCGTCGTAGTTCCAACTATAAACGATGCCAACT
AGCATTCCGCTAATAATATCTTGATACATTAGCGGGTGGCTTCCGGGAAACCAAAGTTTTTGGGCTCTGGGGGGAGTATG
GTTGCAAGGCTGAAACTTAAAGAAATTGACGG
>469_033_Dic01_type
GTGCCAGCAGCCGCGGCAATTCCAGTTCCAATAGTGTATACTAAAGTTGCTGCAGTTGAAAAGCTCGTAGTTGGATCTCG
GCTTGCTAGCGCGCGAGGCGTGTGAGTAGGCCTTTGCTGTAGTTGAGTGCTACGGCTTTACCTTGAACAAAATAGAGTGC
TTAAGGCAAGCATTCTGCTTGAATATCTCAGCATGGAATAATAGAAAAAGACTTTTCTGTTGGTTTACCAGTAGTAAAAG
TAATGATTANNNNNNNNNNNNNNGTGAAATTCGTAGATCGGTGCGGGACGAACTACAGCGAAAGCATTTGCCAAGGATGT
TTTCATTAATCAAGAACGAAAGTTGGAGTATCGAAGTCGATTAGATCTCGTCGTAGTTCCAACTATAAACGATGCCAACT
AGCACTCCGCTAATAANGTATTAGTACGTTAGCGGGTTGCTTCCGGGAAACCAAAGTCTTTGGGCTCCGGGGGAAGTATG
GTTGCAAAGCTGAAACTCAAAGAAATTGGCGG
>470_029_D_eledones
GTGCCAGCAGCCGCGGCAATTCCAGTTCCAATAGTGTATACTAAAGTTGCTGCAGTTGAAAAGCTCGTAGTTGGATCTCG
GCTTGCTAGCGTGTGGAGCGCGCAAGTAGGCCTTTGCTGTAGTTTCACACTACGGCTTTACCTTGAACAAAATAGAGTGC
TTAAAGCAAGCATTCTGCTTGAATATCTCAGCATGGAATAATAGAATACGACTTTTCTGTTGGTTTACCNNNAGCAAAAG
TAATGATTAACNANNNNNNNNNNGTGAAATTCGTAGATCGGTGCAGGACGTACTACAGCGAAAGCATTTGCCAAGGATGT
TTTCATTAATCAAGAACGACAGTTGGAGTATCGAAGTCGATTAGATCTCGTCGTAGTTCCAACTATAAACGATGCCAACT
AGCACTCCGCTGGTAATATTTTTTTACACTAGCGGGTGGCTTCCGGGAAACCAAAGTCTTTGGGCTCCGGGGGAAGTATG
GTTGCAAAGCTGAAACTTAAATAAATTGGCGG
>471_044_China03_type
GTGCCAGCAGCCGCGGCAATTCCAGTTCCAATAGTGTATACTAAAGTTGCTGCAGTTGAAAAGCTCGTAGTTGGATCTCG
GCTTGTTTGTGTGTAATGCATGCAAGTAGGCCATTGCTGTAGTTAGANNCTATGGCTTTACCTTGAACAAAATAGAGTGC
TTAAGGCAAGCATTCTGCTTGAATATCTCAGCATGGAATAATAGAAAAGGACTTTTTTATTGGTTAANCAGTAGCNAAAG
TAATGATTAACNNNNNNNNNGAGGTGAAATTCGTAGACCGGTGCAGGACGAACTACAGCGAAAGCATTTGCCAAGGATGT
TTTCATTAATCAAGAACGAAAGTTGGAGTATCGAAGTCGATTAGATCTCGTCGTAGTTCCAACTATAAACGATGCCAACT
AGTACCCCGCTAATAANGTATTTGTACATTAGCGGGTTGCTTCCGGGAAACCAAAGTCTTTGGGCTCCGGGGGAAGTATG
GTTGCAAAGCTGAAACTCAAATGAATTGACGG
>472_013_Catalonia01_type
GTGCCAGCAGCCGCGGCAATTCCAGTTCCAATAGTGTATACTAAAGTTGCTGCAGTTGAAAAGCTCGTAGTTGGATCTCG
GCTTGCTAGCGCGCAAAGCGCGAAAGTAGGCCTTTGCTGTAGTTGAGTGCTACGGCTTTACCTTGAACAAAATAGAGTGC
TTAAGGCAAGCATTCTGCTTGAATATCTCAGCATGGAATAATAGAAAAAGACTTTTCTGTTGGTTTACCAGTAGTAAAAG
TAATGATTANNNNNNNNNNNNAGGTGAAATTCGTAGATCGGTGCAGGACGAACTACAGCGAAAGCATTTGCCAAGGATGT
TTTCATTAATCAAGAACGAAAGTTGGAGTATCGAAGTCGATTAGATCTCGTCGTAGTTCCAACTATAAACGATGCCAACT
AGCACTCCGCTAATAAGANNTTTTGACATTAGCGGGTTGCTTCCGGGAAACCAAAGTCTTTGGGCTCCGGGGGAAGTATG
GTTGCAAAGCTGAAACTCAAAGAAATTGACGG
>473_003_Australia03_type
GTGCCAGCAGCCGCGGCAATTCCAGTTCCAATAGTGTATACTAAAGTTGCTGCAGTTGAAAAGCTCGTAGTTGGATCTCA
GTTTGCTGGCATGTGTAATGTGTCAGTCCGCTTATGCTATAGCTGGTNNCTATGGCTTTACCTTGAACAAAATAGAGTGC
TTAAGGCAAGCATTCTGCTTGAATATCTCAGCATGGAATAATAGAATAAGACTTTTCTATTGGTTAANCGATAGTAAAAG
TAATGATTANNNNNNNNNNNNAGGTGAAATTCGTAGATCGGTGCAGGACGTACTACAGCGAAAGCATTTGCCAAGAATGT
TTTCATTAATCAAGAACGACAGTTGGAGTATCGAAGTCGATTAGATCTCGTCGTAGTTCCAACTATAAACGATGCCAACT
AGCATTCCGCTAATAATATCTTGATACATTAGCGGGTGGCTTCCGGGAAACCAAAGTTTTTGGGCTCTGGGGGGAGTATG
GTTGCAAGGCTGAAACTTAAAGAAATTGACGG
>474_041_Galicia01_type
GTGCCAGCAGCCGCGGCAATTCCAGTTCCAATAGTGTATACTAAAGTTGCTGCAGTTGAAAAGCTCGTAGTTGGATCTCG
GCTTGCTAGCGCGCAAGGCGCGAAAGTAGGCCTGTGCTGTAGTTGAGTGCTACGGCTTTACCTTGAACAAAATAGAGTGC
TTAAGGCAAGCATTCTGCTTGAATATCTCAGCATGGAATAATAGAAAAAGACTTTTCTGTTGGTTTACCAGTAGTAAAAG
TAATGATTAANNNNNNNNNNNNGGTGAAATTCGTAGATCGGTGCGGGACGAACTACAGCGAAAGCATTTGCCAAGGATGT
TTTCATTAATCAAGAACGAAAGTTGGAGTATCGAAGTCGATTAGATCTCGTCGTAGTTCCAACTATAAACGATGCCAACT
AGCACTCCGCTAATAANGTTTATGGACATTAGCGGGTTGCTTCCGGGAAACCAAAGTCTTTGGGCTCCGGGGGAAGTATG
GTTGCAAAGCTGAAACTCAAAGAAATTGACGG
>475_031_D_moschatum
GTGCCAGCAGCCGCGGCAATTCCAGTTCCAATAGTGTATACTAAAGTTGCTGCAGTTGAAAAGTTCGTAGTTGGATCTCG
GTTTGCTGGCGCACAAGGTGCGCAAGTAGGCCTGTGCTGTAGTTGAGTGCTACGGCTTTACCTTGAACAAAATAGAGTGC
TTAAGGCAAGCATTCTGCTTGAATATCTCAGCATGGAATAATAGAAAAAGACNTTTCTATTGGTTAGCCNNNAGTGAAAG
TAATGATTAACNNNNNNNNNGAGGTGAAATTCGTAGACCGGTGCAGGACGAACTACAGCGAAAGCATTTGCCAAGGATGT
TTTCATTAATCAAGAACGACAGTTGGAGTATCGAAGTCGATTAGATCTCGTCGTAGTTCCAACTATAAACGATGCCAACT
AGCACTCCGCTAATAATGNTTTGTTACATTAGCGGGTGGCTTCCGGGAAACCAAAGTCTTTGGGCTCCGGGGGAAGTATG
GTTGCAAAGCTGAAACTTAAAGAAATTGACGG
>476_029_D_eledones
GTGCCAGCAGCCGCGGCAATTCCAGTTCCAATAGTGTATACTAAAGTTGCTGCAGTTGAAAAGCTCGTAGTTGGATCTCG
GCTTGCTAGCGTGTGGAGCGCGCAAGTAGGCCTTTGCTGTAGTTTCACACTACGGCTTTACCTTGAACAAAATAGAGTGC
TTAAAGCAAGCATTCTGCTTGAATATCTCAGCATGGAATAATAGAATACGACTTTTCTGTTGGTTTACCNNNAGCAAAAG
TAATGATTAACANNNNNNNNNNGGTGAAATTCGTAGATCGGTGCAGGACGTACTACAGCGAAAGCATTTGCCAAGGATGT
TTTCATTAATCAAGAACGACAGTTGGAGTATCGAAGTCGATTAGATCTCGTCGTAGTTCCAACTATAAACGATGCCAACT
AGCACTCCGCTGGTAATATTTTTTTACACTAGCGGGTGGCTTCCGGGAAACCAAAGTCTTTGGGCTCCGGGGGAAGTATG
GTTGCAAAGCTGAAACTCAAATAAATTGACGG
>477_043_China02_type
GTGCCAGCAGCCGCGGCAATTCCAGTTCCAATAGTGTATACTAAAGTTGTTGCAGTTGAAAAGCTCGTAGTTGGATCTCG
GTTTGCTTGTGTGCAGTGTATGCAAGTAGGCCATTGCTGTAGTGTATNGCTATGGCTTTACCTTGAACAAAATAGAGTGC
TTAAGGCAAGCATTCTGCTAGAATATCTCAGCATGGAATAATAGAAAAGGACTTTTCTATTGGTTAANCAGTGGCNAAAG
TAATGATTAACNNNNNNNNNNAGGTGAAATTCGTAGATCGGTGCAGGACGAACTACAGCGAAAGCATTTGCCAAGGATGT
TTTCATTAATCAAGAACGAAAGTTGGAGTATCGAAGTCGATTAGATCTCGTCGTAGTTCCAACTATAAACGATGCCAACT
AGTACTCCGCTAATAANGTATTGATACATTAGCGGGTTGCTTCCGGGAAACCAAAGTCTTTGGGCTCCGGGGGAAGTATG
GTTGCAAAGCTGAAACTTAAATGAATTGACGG
>478_029_D_eledones
GTGCCAGCAGCCGCGGTAATTCCAGTTCCAATAGTGTATACTAAAGTTGCTGCAGTTGAAAAGCTCGTAGTTGGATCTCG
GCTTGCTAGCGTGTGGAGCGCGCAAGTAGGCCTTTGCTGTAGTTTCACACTACGGCTTTACCTTGAACAAAATAGAGTGC
TTAAAGCAAGCATTCTGCTTGAATATCTCAGCATGGAATAATAGAATACGACTTTTCTGTTGGTTTACCNNNAGCAAAAG
TAATGATTAACNNNNNNNNNNNGGTGAAATTCGTAGATCGGTGCAGGACGTACTACAGCGAAAGCATTTGCCAAGGATGT
TTTCATTAATCAAGAACGACAGTTGGAGTATCGAAGTCGATTAGATCTCGTCGTAGTTCCAACTATAAACGATGCCAACT
AGCACTCCGCTGGTAATATTTTTTTACACTAGCGGGTGGCTTCCGGGAAACCAAAGTCTTTGGGCTCCGGGGGAAGTATG
GTTGCAAAGCTGAAACTCAAAGAAATTGACGG
>479_069_Tyrh01_type
GTGCCAGCAGCCGCGGCAATTCCAGTTCCAATAGTGTATACTAAAGTTGCTGCAGTTGAAAAGCTCGTAGTTGGATCTCG
GTTTGCTGGCGCACAAGGTGCGCAAGTAGGCCTGTGCTGTAGTTGAGTGCTACGGCTTTACCTTGAACAAAATAGAGTGC
TTAAGGCAAGCATTCTGCTTGAATATCTCAGCATGGAATAATAGAAAAAGACNTTTCTATTGGTTAGCCNNNAGTGAAAG
TAATGATTAACAGNNNNNNNNNNNTGAAATTCGTAGACCGGTGCAGGACGAACTACAGCGAAAGCATTTGCCAAGGATGT
TTTCATTAATCAAGAACGACAGTTGGAGTATCGAAGTCGATTAGATCTCGTCGTAGTTCCAACTATAAACGATGCCAACT
AGCACTCCGCTAATAATGNTTTGTTACATTAGCGGGTGGCTTCCGGGAAACCAAAGTCTTTGGGCTCCGGGGGAAGTATG
GTTGCAAAGCTGAAACTTAAATAAATTGGCGG
>481_033_Dic01_type
GTGCCAGCAGCCGCGGCAATTCCAGTTCCAATAGTGTATACTAAAGTTGCTGCAGTTGAAAAGCTCGTAGTTGGATCTCG
GCTTGCTAGCGCGCGAGGCGTGTGAGTAGGCCTTTGCTGTAGTTGAGTGCTACGGCTTTACCTTGAACAAAATAGAGTGC
TTAAGGCAAGCATTCTGCTTGAATATCTCAGCATGGAATAATAGAAAAAGACTTTTCTGTTGGTTTACCAGTAGTAAAAG
TAATGATTAANNNNNNNNNNNNNNTGAAATTCGTAGATCGGTGCGGGACGAACTACAGCGAAAGCATTTGCCAAGGATGT
TTTCATTAATCAAGAACGAAAGTTGGAGTATCGAAGTCGATTAGATCTCGTCGTAGTTCCAACTATAAACGATGCCAACT
AGCACTCCGCTAATAANGTATTAGTACGTTAGCGGGTTGCTTCCGGGAAACCAAAGTCTTTGGGCTCCGGGGGAAGTATG
GTTGCAAAGCTGAAACTTAAAGAAATTGACGG
>483_030_D_eledones_PTP
GTGCCAGCAGCCGCGGCAATTCCAGTTCCAATAGTGTATACTAAAGTTGCTGCAGTTGAAAAGCTCGTAGTTGGATCTCG
GCTTGCTAGCGTGTGGAGCGCGCAAGTAGGCCTTTGCTGTAGTTTCACACTACGGCTTTACCTTGAACAAAATAGAGTGC
TTAAAGCAAGCATTCTGCTTGAATATCTCAGCATGGAATAATAGAATACGACTTTTCTGTTGGTTTACCNNNAGCAAAAG
TAATGATTAACANNNNNNNNNNNNNGAAATTCGTAGATCGGTGCAGGACGTACTACAGCGAAAGCATTTGCCAAGGATGT
TTTCATTAATCAAGAACGACAGTTGGAGTATCGAAGTCGATTAGATCTCGTCGTAGTTCCAACTATAAACGATGCCAACT
AGCACTCCGCTGGTAATATTTTTTTACACTAGCGGGTGGCTTCCGGGAAACCAAAGTCTTTGGGCTCCGGGGGAAGTATG
GTTGCAAAGCTGAAACTCAAAGAAATTGACGG
>486_033_Dic01_type
GTGCCAGCAGCCGCGGCAATTCCAGTTCCAATAGTGTATACTAAAGTTGCTGCAGTTGAAAAGCTCGTAGTTGGATCTCG
GCTTGCTAGCGCGCGAGGCGTGTGAGTAGGCCTTTGCTGTAGTTGAGTGCTACGGCTTTACCTTGAACAAAATAGAGTGC
TTAAGGCAAGCATTCTGCTTGAATATCTCAGCATGGAATAATAGAAAAAGACTTTTCTGTTGGTTTACCAGTAGTAAAAG
TAATGATTAANNNNNNNNNNNNNGTGAAATTCGTAGATCGGTGCGGGACGAACTACAGCGAAAGCATTTGCCAAGGATGT
TTTCATTAATCAAGAACGAAAGTTGGAGTATCGAAGTCGATTAGATCTCGTCGTAGTTCCAACTATAAACGATGCCAACT
AGCACTCCGCTAATAANGTATTAGTACGTTAGCGGGTTGCTTCCGGGAAACCAAAGTCTTTGGGCTCCGGGGGAAGTATG
GTTGCAAAGCTGAAACTCAAAGGAATTGACGG
>487_029_D_eledones
GTGCCAGCCGCCGCGGCAATTCCAGTTCCAATAGTGTATACTAAAGTTGCTGCAGTTGAAAAGCTCGTAGTTGGATCTCG
GCTTGCTAGCGTGTGGAGCGCGCAAGTAGGCCTTTGCTGTAGTTTCACACTACGGCTTTACCTTGAACAAAATAGAGTGC
TTAAAGCAAGCATTCTGCTTGAATATCTCAGCATGGAATAATAGAATACGACTTTTCTGTTGGTTTACCNNNAGCAAAAG
TAATGATTAACNNNNNNNNNNNNNTGAAATTCGTAGATCGGTGCAGGACGTACTACAGCGAAAGCATTTGCCAAGGATGT
TTTCATTAATCAAGAACGACAGTTGGAGTATCGAAGTCGATTAGATCTCGTCGTAGTTCCAACTATAAACGATGCCAACT
AGCACTCCGCTGGTAATATTTTTTTACACTAGCGGGTGGCTTCCGGGAAACCAAAGTCTTTGGGCTCCGGGGGAAGTATG
GTTGCAAAGCTGAAACTCAAATAAATTGACGG
>488_069_Tyrh01_type
GTGCCAGCAGCCGCGGCAATTCCAGTTCCAATAGTGTATACTAAAGTTGCTGCAGTTGAAAAGCTCGTAGTTGGATCTCG
GTTTGCTGGCGCACAAGGTGCGCAAGTAGGCCTGTGCTGTAGTTGAGTGCTACGGCTTTACCTTGAACAAAATAGAGTGC
TTAAGGCAAGCATTCTGCTTGAATATCTCAGCATGGAATAATAGAAAAAGACNTTTCTATTGGTTAGCCNNNAGTGAAAG
TAATGATTAACNNNNNNNNNNAGGTGAAATTCGTAGACCGGTGCAGGACGAACTACAGCGAAAGCATTTGCCAAGGATGT
TTTCATTAATCAAGAACGACAGTTGGAGTATCGAAGTCGATTAGATCTCGTCGTAGTTCCAACTATAAACGATGCCAACT
AGCACTCCGCTAATAATGNTTTGTTACATTAGCGGGTGGCTTCCGGGAAACCAAAGTCTTTGGGCTCCGGGGGAAGTATG
GTTGCAAAGCTGAAACTCAAAGAAATTGACGG
>489_039_Faro04_type
GTGCCAGCAGCCGCGGCAATTCCAGTTCCAATAGTGTATACTAAAGTTGCTGCAGTTGAAAAGCTCGTAGTTGGATCTCG
GCTTGCTAGCGCGCGAGGCGTGTGAGTAGGCCTTTGCTGTAGTTGAGTGCTACGGCTTTACCTTGAACAAAATAGAGTGC
TTAAGGCAAGCATTCTGCTTGAATATCTCAGCATGGAATAATAGAAAAAGACTTTTCTGTTGGTTTACCAGTAGTAAAAG
TAATGATTANNNNNNNNNNNNNNGTGAAATTCGTAGATCGGTGCGGGACGAACTACAGCGAAAGCATTTGCCAAGGATGT
TTTCATTAATCAAGAACGAAAGTTGGAGTATCGAAGTCGATTAGATCTCGTCGTAGTTCCAACTATAAACGATGCCAACT
AGCACTCCGCTAATAANGTTTATGGACATTAGCGGGTTGCTTCCGGGAAACCAAAGTCTTTGGGCTCCGGGGGAAGTATG
GTTGCAAAGCTGAAACTTAAAGAAATTGACGG
>490_033_Dic01_type
GTGCCAGCAGCCGCGGCAATTCCAGTTCCAATAGTGTATACTAAAGTTGCTGCAGTTGAAAAGCTCGTAGTTGGATCTCG
GCTTGCTAGCGCGCGAGGCGTGTGAGTAGGCCTTTGCTGTAGTTGAGTGCTACGGCTTTACCTTGAACAAAATAGAGTGC
TTAAGGCAAGCATTCTGCTTGAATATCTCAGCATGGAATAATAGAAAAAGACTTTTCTGTTGGTTTACCAGTAGTAAAAG
TAATGATTAANNNNNNNNNNNNNNTGAAATTCGTAGATCGGTGCGGGACGAACTACAGCGAAAGCATTTGCCAAGGATGT
TTTCATTAATCAAGAACGAAAGTTGGAGTATCGAAGTCGATTAGATCTCGTCGTAGTTCCAACTATAAACGATGCCAACT
AGCACTCCGCTAATAANGTATTAGTACGTTAGCGGGTTGCTTCCGGGAAACCAAAGTCTTTGGGCTCCGGGGGAAGTATG
GTTGCAAAGCTGAAACTCAAATGAATTGACGG
>491_072_Tyrh03_type
GTGCCAGCCGCCGCGGCAATTCTGGTTCCAATAGTGTATACTAAAGTTGCTGCAGTTGAAAAGCTCGTAGTTGGATCTCG
GTTTGCTGGCGCACAAGGTGCGCAAGTAGGCCTGTGCTGTAGTTGAGTGCTACGGCTTTACCTTGAACAAAATAGAGTGG
TTAAGGCAAGCATTCTGCTTGAATATCTCAGCATGAAATAATAGAAAAAGANNNNNNTGCAGGACGAACTACAGCGAAAG
CATTCATTAATNNNNNNNNNNNNNTGAAATTCGTAGACCGGTGCAGGACGAACTACAGCGAAAGCATTTGCCANNNATGT
TTTCATTAATCAAGAACGACAGTTGGAATATCGAAGTCGATTAGATCTCGTCGTAGTTCTAACTATAAACGATGCCAACT
AGCACTCAGGCAATAATGNTTTGTTACATTGGCGGGTGGCTTCCGGGAAACCAAAGTCTTTGGGCTCCGGGGGAAGTATG
GTTGCAAAGCTGAAACTCAAATAAATTGACGG
>492_007_Basque03_type
GTGCCAGCAGCCGCGGCAATTCCAGTTCCAATAGTGTATACTAAAGTTGCTGCAGTTGAAAAGCTCGTAGTTGGATCTCG
GTTTGCTAGCATGTGGAACGTGCCAGTAGGCCTTTGCTGTAGTTTAGNACTATGGCTTTACCTTGAACAAAATAGAGTGC
TTAAGGCAAGCATTCTGCTTGAATATCTCAGCATGGAATAATAGAATAAGACTTTTCTATTGGTTAACCGATAGCNAAAG
TAATGATTNNNNNNNNNNNNNNGGTGAAATTCGTAGATCGGTGCGGGACGAACTACAGCGAAAGCATTTGCCAAGGATGT
TTTCATTAATCAAGAACGAAAGTTGGAGTATCGAAGTCGATTAGATCTCGTCGTAGTTCCAACTATAAACGATGCCAACT
AGCACTCCGCTAATAANGTATTAGTACGTTAGCGGGTTGCTTCCGGGAAACCAAAGTCTTTGGGCTCCGGGGGAAGTATG
GTTGCAAAGCTGAAACTTAAAGAAATTGACGG
>493_003_Australia03_type
GTGCCAGCAGCCGCGGCAATTCCAGTTCCAATAGTGTATACTAAAGTTGCTGCAGTTGAAAAGCTCGTAGTTGGATCTCA
GTTTGCTGGCATGTGTAATGTGTCAGTCAGCTTATGCTATAGCTGGTNNCTATGGCTTTACCTTGAACAAAATAGAGTGC
TTAAGGCAAGCATTCTGCTTGAATATCTCAGCATGGAATAATAGAATAAGACTTTTCTATTGGTTAANCGATAGTAAAAG
TAATGATTAACNNNNNNNNNNNGGTGAAATTCGTAGATCGGTGCAGGACGTACTACAGCGAAAGCATTTGCCAAGAATGT
TTTCATTAATCAAGAACGACAGTTGGAGTATCGAAGTCGATTAGATCTCGTCGTAGTTCCAACTATAAACGATGCCAACT
AGCATTCCGCTAATAATATCTTGATACATTAGCGGGTGGCTTCCGGGAAACCAAAGTTTTTGGGCTCTGGGGGGAGTATG
GTTGCAAGGCTGAAACTCAAAGGAATTGACGG
>494_003_Australia03_type
GTGCCAGCAGCCGCGGCAATTCCAGTTCCAATAGTGTATACTAAAGTTGCTGCAGTTGAAAAGCTCGTAGTTGGATCTCA
GTTTGCTGGCATGTGTAATGTGTCAGTCAGCTTATGCTATAGCTGGTNNCTATGGCTTTACCTTGAACAAAATAGAGTGC
TTAAGGCAAGCATTCTGCTTGAATATCTCAGCATGGAATAATAGAATAAGACTTTTCTATTGGTTAANCGATAGTAAAAG
TAATGATTAACNNNNNNNNNNNNGTGAAATTCGTAGATCGGTGCAGGACGTACTACAGCGAAAGCATTTGCCAAGAATGT
TTTCATTAATCAAGAACGACAGTTGGAGTATCGAAGTCGATTAGATCTCGTCGTAGTTCCAACTATAAACGATGCCAACT
AGCATTCCGCTAATAATATCTTGATACATTAGCGGGTGGCTTCCGGGAAACCAAAGTTTTTGGGCTCTGGGGGGAGTATG
GTTGCAAGGCTGAAACTCAAAGGAATTGACGG
>495_029_D_eledones
GTGCCAGCAGCCGCGGCAATTCCAGTTCCAATAGTGTATACTAAAGTTGCTGCAGTTGAAAAGCTCGTAGTTGGATCTCG
GCTTGCTATCGTGTGGAGCGCGCAAGTAGGCCTTTGCTGTAGTTTCACACTACGGCTTTACCTTGAACAAAATAGAGTGC
TTAAAGCAAGCATTCTGCTTGAATATCTCAGCATGGAATAATAGAATACGACTTTTCTGTTGGTTTACCNNNAGCAAAAG
TAATGATTAACNNNNNNNNNNNGGTGAAATTCGTAGATCGGTGCAGGACGTACTACAGCGAAAGCATTTGCCAAGGATGT
TTTCATTAATCAAGAACGACAGTTGGAGTATCGAAGTCGATTAGATCTCGTCGTAGTTCCAACTATAAACGATGCCAACT
AGCACTCCGCTGGTAATATTTTTTTACACTAGCGGGTGGCTTCCGGGAAACCAAAGTCTTTGGGCTCCGGGGGAAGTATG
GTTGCAAAGCTGAAACTCAAATAAATTGACGG
>496_003_Australia03_type
GTGCCAGCAGCCGCGGTAATTCCAGTTCCAATAGTGTATACTAAAGTTGCTGCAGTTGAAAAGCTCGTAGTTGGATCTCA
GTTTGCTGGCATGTGTAATGTGTCAGTCAGCTTATGCTATAGCTGGTNNCTATGGCTTTACCTTGAACAAAATAGAGTGC
TTAAGGCAAGCATTCTGCTTGAATATCTCAGCATGGAATAATAGAATAAGACTTTTCTATTGGTTAANCGATAGTAAAAG
TAATGATTAACNNNNNNNNNNAGGTGAAATTCGTAGATCGGTGCAGGACGTACTACAGCGAAAGCATTTGCCAAGAATGT
TTTCATTAATCAAGAACGACAGTTGGAGTATCGAAGTCGATTAGATCTCGTCGTAGTTCCAACTATAAACGATGCCAACT
AGCATTCCGCTAATAATATCTTGATACATTAGCGGGTGGCTTCCGGGAAACCAAAGTTTTTGGGCTCTGGGGGGAGTATG
GTTGCAAGGCTGAAACTCAAATAAATTGACGG
>497_033_Dic01_type
GTGCCAGCAGCCGCGGCAATTCCAGTTCCAATAGTGTATACTAAAGTTGCTGCAGTTGAAAAGCTCGTAGTTGGATCTCG
GCTTGCTAGCGCGCGAGGCGTGTGAGTAGGCCTTTGCTGTAGTTGAGTGCTACGGCTTTACCTTGAACAAAATAGAGTGC
TTAAGGCAAGCATTCTGCTTGAATATCTCAGCATGGAATAATAGAAAAAGACTTTTCTGTTGGTTTACCAGTAGTAAAAG
TAATGATTAANNNNNNNNNNNNGGTGAAATTCGTAGATCGGTGCGGGACGAACTACAGCGAAAGCATTTGCCAAGGATGT
TTTCATTAATCAAGAACGAAAGTTGGAGTATCGAAGTCGATTAGATCTCGTCGTAGTTCCAACTATAAACGATGCCAACT
AGCACTCCGCTAATAANGTATTAGTACGTTAGCGGGTTGCTTCCGGGAAACCAAAGTCTTTGGGCTCCGGGGGAAGTATG
GTTGCAAAGCTGAAACTTAAATGAATTGACGG
>498_046_China05_type
GTGCCAGCAGCCGCGGCAATTCCAGTTCCAATAGTGTATACTAAAGTTGCTGCAGTTGAAAAGCTCGTAGTTGGATCTCG
GCTTGTTTGTGTGTAATGCATGCAAGTAGGCCATTGCTGTAGTTAGANNCTATGGCTTTACCTTGAACAAAATAGAGTGC
TTAAGGCAAGCATTCTGCTTGAATATCTCAGCATGGAATAATAGAAAAGGACTTTTTTATTGGTTAANCAGTAGCNAAAG
TAATGATTAACNNNNNNNNNGAGGTGAAATTCGTAGATCGGTGCAGGACGAACTACAGCGAAAGCATTTGCCAAGGATGT
TTTCATTAATCAAGAACGAAAGTTGGAGTATCGAAGTCGATTAGATCTCGTCGTAGTTCCAACTATAAACGATGCCAACT
AGTACTCCGTTAATAANGTATTGATACATTAGCGGGTTGCTTCCGGGAAACCAAAGTCTTTGGGCTCCGGGGGAAGTATG
GTTGCAAAGCTGAAACTTAAAGAAATTGACGG
>499_041_Galicia01_type
GTGCCAGCAGCCGCGGCAATTCCAGTTCCAATAGTGTATACTAAAGTTGCTGCAGTTGAAAAGCTCGTAGTTGGATCTCG
GCTTGCTAGCGCGCAAGGCGCGAAAGTAGGCCTGTGCTGTAGTTGAGTGCTACGGCTTTACCTTGAACAAAATAGAGTGC
TTAAGGCAAGCATTCTGCTTGAATATCTCAGCATGGAATAATAGAAAAAGACTTTTCTGTTGGTTTACCAGTAGTAAAAG
TAATGATTAANNNNNNNNNNNNNGTGAAATTCGTAGATCGGTGCGGGACGAACTACAGCGAAAGCATTTGCCAAGGATGT
TTTCATTAATCAAGAACGAAAGTTGGAGTATCGAAGTCGATTAGATCTCGTCGTAGTTCCAACTATAAACGATGCCAACT
AGCACTCCGCTAATAANGTTTATGGACATTAGCGGGTTGCTTCCGGGAAACCAAAGTCTTTGGGCTCCGGGGGAAGTATG
GTTGCAAAGCTGAAACTTAAAGAAATTGACGG
>500_058_Porto03_type
GTGCCAGCAGCCGCGGCAATTCCAGTTCCAATAGTGTATACTAAAGTTGCTGCAGTTGAAAAGCTCGTAGTTGGATCTCG
GTTTGCTAGCATGTGGAACGTGCCAGTAGGCCTTTGCTGTAGTTTAGNACTATGGCTTTACCTTGAACAAAATAGAGTGC
TTAAGGCAAGCATTCTGCTTGAATATCTCAGCATGGAATAATAGAATAAGACTTTTCTATTGGTTAACCGATAGCNAAAG
TAATGATTAANNNNNNNNNNNNGGTGAAATTCGTAGATCGGTGCAGGACGTACTACAGCGAAAGCATTTGCCAAGAATGT
TTTCATTAATCAAGAACGACAGTTGGAGTATCGAAGTCGATTAGATCTCGTCGTAGTTCCAACTATAAACGATGCCAACT
AGCACTCCGCTAGTAATATTTTGATACACTAGCGGGTGGCTTCCGGGAAACCAAAGTCTTTGGGCTCCGGGGGGAGTATG
GTTGCAAGGCTGAAACTCAAATAAATTGACGG
>501_031_D_moschatum
GTGCCAGCAGCCGCGGCAATTCCAGTTCCAATAGTGTATACTAAAGTTGCTGCAGTTGAAAAGCTCGTAGTTGGATCTCG
GTTTGCTGGCGCACAAGGTGCGCAAGTAGGCCTGTGCTGTAGTTGAGTGCTACGGCTTTACCTTGAACAAAATAGAGTGC
TTAAGGCAAGCATTCTGCTTGAATATCTCAGCATGGAATAATAGAAAAAGACNTTTCTATTGGTTAGCCNNNAGTGAAAG
TAATGATTAACNNNNNNNNNNAGGTGAAATTCGTAGACCGGTGCAGGACGAACTACAGCGAAAGCATTTGCCAAGGATGT
TTTCATTAATCAAGAACGACAGTTGGAGTATCGAAGTCGATTAGATCTCGTCGTAGTTCCAACTATAAACGATGCCAACT
AGCACTCCGCTAATAATGNTTTGTTACATTAGCGGGTGGCTTCCGGGAAACCAAAGTCTTTGGGCTCCGGGGGAAGTATG
GTTGCAAAGCTGAAACTTAAATGAATTGACGG
>502_037_Faro01_type
GTGCCAGCAGCCGCGGCAATTCCAGTTCCAAAAGTGTATACTAAAGTTGCTGCAGTTGAAAAGCTCGTAGTTGGATCTCG
GTTTGCTGGTGCGTGGTGCCCNNNAGTAGGCCTGTGCTGTAGTTGAGTGCTACGGCTTTACCTTGAACAAAATAGAGTGC
TTAAGGCAAGCATTCTGCTTGAATATCTCAGCATGGAATAATAGAAAAAGACNTTTCTATTGGTTTGCCNNNAGTGAAAG
TAATGATTAACNNNNNNNNNGAGGTGAAATTCGTAGACCGGTGCAGGACGAACTACAGCGAAAGCATTTGCCAAGGATGT
TTTCATTAATCAAGAACGACAGTTGGAGTATCGAAGTCGATTAGATCTCGTCGTAGTTCCAACTATAAACGATGCCAACT
AGCACTCCGCTAATAATGNTTTGTTACATTAGCGGGTGGCTTCCGGGAAACCAAAGTCTTTGGGCTCCGGGGGAAGTATG
GTTGCAAAGCTGAAACTCAAAGAAATTGACGG
>503_041_Galicia01_type
GTGCCAGCAGCCGCGGCAATTCCAGTTCCAATAGTGTATACTAAAGTTGCTGCAGTTGAAAAGCTCGTAGTTGGATCTCG
GCTTGCTAGCGCGCAAGGCGCGAAAGTAGGCCTGTGCTGTAGTTGAGTGCTACGGCTTTACCTTGAACAAAATAGAGTGC
TTAAGGCAAGCATTCTGCTTGAATATCTCAGCATGGAATAATAGAAAAAGACTTTTCTGTTGGTTTACCAGTAGTAAAAG
TAATGATTAANNNNNNNNNNNAGGTGAAATTCGTAGATCGGTGCGGGACGAACTACAGCGAAAGCATTTGCCAAGGATGT
TTTCATTAATCAAGAACGAAAGTTGGAGTATCGAAGTCGATTAGATCTCGTCGTAGTTCCAACTATAAACGATGCCAACT
AGCACTCCGCTAATAANGTTTATGGACATTAGCGGGTTGCTTCCGGGAAACCAAAGTCTTTGGGCTCCGGGGGAAGTATG
GTTGCAAAGCTGAAACTTAAATAAATTGGCGG
>505_040_Faro05_type
GTGCCAGCAGCCGCGGCAATTCCAGTTCCAATAGTGTATACTAAAGTTGCTGCAGTTGAAAAGCTCGTAGTTGGATCTCG
GCTTGCTAGCGCGCAAGGCGCGAAAGTAGGCCTGTGCTGTAGTTGAGTGCTACGGCTTTACCTTGAACAAAATAGAGTGC
TTAAGGCAAGCATTCTGCTTGAATATCTCAGCATGGAATAATAGAAAAAGACTTTTCTGTTGGTTTACCAGTAGTAAAAG
TAATGATTAACNNNNNNNNNGAGGTGAAATTCGTAGACCGGTGCAGGACGAACTACAGCGAAAGCATTTGCCAAGGATGT
TTTCATTAATCAAGAACGACAGTTGGAGTATCGAAGTCGATTAGATCTCGTCGTAGTTCCAACTATAAACGATGCCAACT
AGCACTCCGCTAATAATGNTTTGTTACATTAGCGGGTGGCTTCCGGGAAACCAAAGTCTTTGGGCTCCGGGGGAAGTATG
GTTGCAAAGCTGAAACTTAAATAAATTGACGG
>506_003_Australia03_type
GTGCCAGCAGCCGCGGCAATTCCAGTTCCAATAGTGTATACTAAAGTTGCTGCAGTTGAAAAGCTCGTAGTTGGATCTCA
GTTTGCTGGCATGTGTAATGTGTCAGTCAGCTTATGCTATAGCTGGTNNCTATGGCTTTACCTTGAACAAAATAGAGTGC
TTAAGGCAAGCATTCTGCTTGAATATCTCAGCATGGAATAATAGAATAAGACTTTTCTATTGGTTAANCGATAGTAAAAG
TAATGATTAACNNNNNNNNNNNNNNGAAATTCGTAGATCGGTGCAGGACGTACTACAGCGAAAGCATTTGCCAAGAATGT
TTTCATTAATCAAGAACGACAGTTGGAGTATCGAAGTCGATTAGATCTCGTCGTAGTTCCAACTATAAACGATGCCAACT
AGCATTCCGCTAATAATATCTTGATACATTAGCGGGTGGCTTCCGGGAAACCAAAGTTTTTGGGCTCTGGGGGGAGTATG
GTTGCAAGGCTGAAACTTAAATGAATTGACGG
>507_045_China04_type
GTGCCAGCAGCCGCGGCAATTCCAGTTCCAATAGTGTATACTAAGGTTGTTGCAGTTGAAAAGCTCGTAGTTGGATCTCG
GTTTGCTTGTGTGTAATGCGCGTAAGTAGGCCATTGTTGTANNNNNNNGCTATGTCTTTACCTTGAACAAAATAGANNNN
NNNNNNNNAGCATTCTGCTTGAATATCTCTGCATGGAATAATAGAAAAAGACTTTTCTATTGGTTAANCAGTAGCNGAAG
TAATGATTAACNNNNNNNNNNNNNCGAAATTGGTTAACAGTAGCGAAGTAAACTACACCGAAAGCATTTTNNNNNNNNNN
NNNNTTTAATCAAGAACGAAAGTTGGAGTATCGATGTCAATTAGATCTCGTCGTAGTTCCAACTATAAACGATGCCAACT
AGTACTCCATTAATAANGTATTGATACATTAGCGTGTTGCTTCCGGGAAACCAAAATCTTCGGGCTCCGGAGGAAGTAGG
GTTGGAAAGCTGAAACTTAAATAAATTGACGG
>508_031_D_moschatum
GTGCCAGCAGCCGCGGCAATTCCAGTTCCAATAGTGTATACTAAAGTTGCTGCAGTTGAAAAGCTCGTAGTTGGATCTTG
GTTTGCTGGCGCACAAGGTGCGCAAGTAGGCCTGTGCTGTAGTTGAGTGCTACGGCTTTACCTTGAACAAAATAGAGTGC
TTAAGGCAAGCATTCTGCTTGAATATCTCAGCATGGAATAATAGAAAAAGACNTTTCTATTGGTTAGCCNNNAGTGAAAG
TAATGATTAACNNNNNNNNNGAGGTGAAATTCGTAGACCGGTGCAGGACGAACTACAGCGAAAGCATTTGCCAAGGATGT
TTTCATTAATCAAGAACGACAGTTGGAGTATCGAAGTCGATTAGATCTCGTCGTAGTTCCAACTATAAACGATGCCAACT
AGCACTCCGCTAATAATGNTTTGTTACATTAGCGGGTGGCTTCCGGGAAACCAAAGTCTTTGGGCTCCGGGGGAAGTATG
GTTGCAAAGCTGAAACTTAAAGAAATTGACGG
>509_058_Porto03_type
GTGCCAGCCGCCGCGGCAATTCCAGTTCCAATAGTGTATACTAAAGTTGCTGCAGTTGAAAAGCTCGTAGTTGGATCTCG
GTTTGCTAGCATGTGGAACGTGCCAGTAGGCCTTTGCTGTAGTTTAGNACTATGGCTTTACCTTGAACAAAATAGAGTGC
TTAAGGCAAGCATTCTGCTTGAATATCTCAGCATGGAATAATAGAATAAGACTTTTCTATTGGTTAACCGATAGCNAAAG
TAATGATTAANNNNNNNNNNNNNNTGAAATTCGTAGATCGGTGCAGGACGTACTACAGCGAAAGCATTTGCCAAGAATGT
TTTCATTAATCAAGAACGACAGTTGGAGTATCGAAGTCGATTAGATCTCGTCGTAGTTCCAACTATAAACGATGCCAACT
AGCACTCCGCTAGTAATATTTTGATACACTAGCGGGTGGCTTCCGGGAAACCAAAGTCTTTGGGCTCCGGGGGGAGTATG
GTTGCAAGGCTGAAACTCAAAGGAATTGACGG
>510_069_Tyrh01_type
GTGCCAGCAGCCGCGGCAATTCCAGTTCCAATAGTGTATACTAAAGTTGCTGCAGTTGAAAAGCTCGTAGTTGGATCTTG
GTTTGCTGGCGCACAAGGTGCGCAAGTAGGCCTGTGCTGTAGTTGAGTGCTACGGCTTTACCTTGAACAAAATAGAGTGC
TTAAGGCAAGCATTCTGCTTGAATATCTCAGCATGGAATAATAGAAAAAGACNTTTCTATTGGTTAGCCNNNAGTGAAAG
TAATGATTAACNNNNNNNNNNAGGTGAAATTCGTAGACCGGTGCAGGACGAACTACAGCGAAAGCATTTGCCAAGGATGT
TTTCATTAATCAAGAACGACAGTTGGAGTATCGAAGTCGATTAGATCTCGTCGTAGTTCCAACTATAAACGATGCCAACT
AGCACTCCGCTAATAATGNTTTGTTACATTAGCGGGTGGCTTCCGGGAAACCAAAGTCTTTGGGCTCCGGGGGAAGTATG
GTTGCAAAGCTGAAACTCAAATAAATTGACGG
>511_007_Basque03_type
GTGCCAGCAGCCGCGGCAATTCCAGTTCCAATAGTGTATACTAAAGTTGCTGCAGTTGAAAAGCTCGTAGTTGGATCTCG
GTTTGCTAGCATGTGGAACGTGCCAGTAGGCCTTTGCTGTAGTTTAGNACTATGGCTTTACCTTGAACAAAATAGAGTGC
TTAAGGCAAGCATTCTGCTTGAATATCTCAGCATGGAATAATAGAATAAGACTTTTCTATTGGTTAACCGATAGCNAAAG
TAATGATTAANNNNNNNNNNNAGGTGAAATTCGTAGATCGGTGCGGGACGAACTACAGCGAAAGCATTTGCCAAGGATGT
TTTCATTAATCAAGAACGAAAGTTGGAGTATCGAAGTCGATTAGATCTCGTCGTAGTTCCAACTATAAACGATGCCAACT
AGCACTCCGCTAATAANGTATTAGTACGTTAGCGGGTTGCTTCCGGGAAACCAAAGTCTTTGGGCTCCGGGGGAAGTATG
GTTGCAAAGCTGAAACTCAAATAAATTGACGG
>512_033_Dic01_type
GTGCCAGCAGCCGCGGCAATTCCAGTTCCAATAGTGTATACTAAAGTTGCTGCAGTTGAAAAGCTCGTAGTTGGATCTCG
GCTTGCTAGCGCGCGAGGCGTGTGAGTAGGCCTTTGCTGTAGTTGAGTGCTACGGCTTTACCTTGAACAAAATAGAGTGC
TTAAGGCAAGCATTCTGCTTGAATATCTCAGCATGGAATAATAGAAAAAGACTTTTCTGTTGGTTTACCAGTAGTAAAAG
TAATGATTAANNNNNNNNNNNNGGTGAAATTCGTAGATCGGTGCGGGACGAACTACAGCGAAAGCATTTGCCAAGGATGT
TTTCATTAATCAAGAACGAAAGTTGGAGTATCGAAGTCGATTAGATCTCGTCGTAGTTCCAACTATAAACGATGCCAACT
AGCACTCCGCTAATAANGTATTAGTACGTTAGCGGGTTGCTTCCGGGAAACCAAAGTCTTTGGGCTCCGGGGGAAGTATG
GTTGCAAAGCTGAAACTTAAATAAATTGACGG
>513_032_D_moschatum_PTP
GTGCCAGCAGCCGCGGCAATTCCAGTTCCAATAGTGTATACTAAAGTTGCTGCAGTTGAAAAGCTCGTAGTTGGATCTCG
GTTTGCTGGCGCACAAGGTGCGCAAGTAGGCCTGTGCTGTAGTTGAGTGCTACGGCTTTACCTTGAACAAAATAGAGTGC
TTAAGGCAAGCATTCTGCTTGAATATCTCAGCATGGAATAATAGAAAAAGACNTTTCTATTGGTTAGCCNNNAGTGAAAG
TAATGATTAACGANNNNNNNNNNGTGAAATTCGTAGACCGGTGCAGGACGAACTACAGCGAAAGCATTTGCCAAGAATGT
TTTCATTAATCAAGAACGAAAGTTGGAGTATCGAAGTCGATTAGATCTCGTCGTAGTTCCAACTATAAACGATGCCAACT
AGCACTCCGCTGATAATGTCTTGTTACATTAGCGGGTGGCTTCCGGGAAACCAAAGTCTTTGGGCTCCGGGGGAAGTATG
GTTGCAAAGCTGAAACTCAAATAAATTGACGG
>515_060_Pseud_truncatum
GTGCCAGCAGCCGCGGCAATTCCAGTTCCAAAAGTGTATACTAAAGTTGCTGCAGTTGAAAAGCTCGTAGTTGGATCTCG
GTTTGCTGGTGCGTGGTGCCCNNNAGTAGGCCTGTGCTGTAGTTGAGTGCTACGGCTTTACCTTGAACAAAATAGAGTGC
TTAAGGCAAGCATTCTGCTTGAATATCTCAGCATGGAATAATAGAAAAAGACNTTTCTATTGGTTTGCCNNNAGTGAAAG
TAATGATTAACNNNNNNNNNNNNNNNAAATTCGTAGACCGGTGCAGGACGAACTACAGCGAAAGCATTTGCCAAGAATGT
TTTCATTAATCAAGAACGAAAGTTGGAGTATCGAAGTCGATTAGATCTCGTCGTAGTTCCAACTATAAACGATGCCAACT
AGCACTCCGCTGATAATGTCTTGTTACATTAGCGGGTGGCTTCCGGGAAACCAAAGTCTTTGGGCTCCGGGGGAAGTATG
GTTGCAAAGCTGAAACTTAAAGAAATTGACGG
>517_013_Catalonia01_type
GTGCCAGCAGCCGCGGCAATTCCAGTTCCAATAGTGTATACTAAAGTTGCTGCAGTTGAAAAGCTCGTAGTTGGATCTCG
GCTTGCTAGCGCGCAAAGCGCGAAAGTAGGCCTTTGCTGTAGTTGAGTGCTACGGCTTTACCTTGAACAAAATAGAGTGC
TTAAGGCAAGCATTCTGCTTGAATATCTCAGCATGGAATAATAGAAAAAGACTTTTCTGTTGGTTTACCAGTAGTAAAAG
TAATGATTAANNNNNNNNNNNAGGTGAAATTCGTAGATCGGTGCAGGACGAACTACAGCGAAAGCATTTGCCAAGGATGT
TTTCATTAATCAAGAACGAAAGTTGGAGTATCGAAGTCGATTAGATCTCGTCGTAGTTCCAACTATAAACGATGCCAACT
AGCACTCCGCTAATAAGANNTTTTGACATTAGCGGGTTGCTTCCGGGAAACCAAAGTCTTTGGGCTCCGGGGGAAGTATG
GTTGCAAAGCTGAAACTCAAATAAATTGACGG
>518_058_Porto03_type
GTGCCAGCAGCCGCGGCAATTCCAGTTCCAATAGTGTATACTAAAGTTGCTGCAGTTGAAAAGCTCGTAGTTGGATCTCG
GTTTGCTAGCATGTGGAACGTGCCAGTAGGCCTTTGCTGTAGTTTAGNACTATGGCTTTACCTTGAACAAAATAGAGTGC
TTAAGGCAAGCATTCTGCTTGAATATCTCAGCATGGAATAATAGAATAAGACTTTTCTATTGGTTAACCGATAGCNAAAG
TAATGATTAACNNNNNNNNNNNGGTGAAATTCGTAGATCGGTGCAGGACGTACTACAGCGAAAGCATTTGCCAAGAATGT
TTTCATTAATCAAGAACGACAGTTGGAGTATCGAAGTCGATTAGATCTCGTCGTAGTTCCAACTATAAACGATGCCAACT
AGCACTCCGCTAGTAATATTTTGATACACTAGCGGGTGGCTTCCGGGAAACCAAAGTCTTTGGGCTCCGGGGGGAGTATG
GTTGCAAGGCTGAAACTTAAAGAAATTGACGG
>519_032_D_moschatum_PTP
GTGCCAGCAGCCGCGGCAATTCCAGTTCCAATAGTGTATACTAAAGTTGCTGCAGTTGAAAAGCTCGTAGTTGGATCTCG
GTTTGCTGGCGCACAAGGTGCGCAAGTAGGCCTGTGCTGTAGTTGAGTGCTACGGCTTTACCTTGAACAAAATAGAGTGC
TTAAGGCAAGCATTCTGCTTGAATATCTCAGCATGGAATAATAGAAAAAGACNTTTCTATTGGTTAGCCNNNAGTGAAAG
TAATGATTAACAGNNNNNNNNNNGTGAAATTCGTAGACCGGTGCAGGACGAACTACAGCGAAAGCATTTGCCAAGAATGT
TTTCATTAATCAAGAACGAAAGTTGGAGTATCGAAGTCGATTAGATCTCGTCGTAGTTCCAACTATAAACGATGCCAACT
AGCACTCCGCTGATAATGTCTTGTTACATTAGCGGGTGGCTTCCGGGAAACCAAAGTCTTTGGGCTCCGGGGGAAGTATG
GTTGCAAAGCTGAAACTCAAATAAATTGACGG
>520_049_Lisbon01_type
GTGCCAGCAGCCGCGGCAATTCCAGTTCCAAAAGTGTATACTAAAGTTGCTGCAGTTGAAAAGCTCGTAGTTGGATCTCG
GTTTGCTGGTGCGTGGTGCCCNNNAGTAGGCCTGTGCTGTAGTTGAGTGCTACGGCTTTACCTTGAACAAAATAGAGTGC
TTAAGGCAAGCATTCTGCTTGAATATCTCAGCATGGAATAATAGAAAAAGACNTTTCTATTGGTTTGCCNNNAGTGAAAG
TAATGATTAACNNNNNNNNNNAGATGAAATTCGTAGACCGGTGCAGGACGAACTACAGCGAAAGCATTTGCCAAGAATGT
TTTCATTAATCAAGAACGAAAGTTGGAGTATCGAAGTCGATTAGATCTCGTCGTAGTTCCAACTATAAACGATGCCAACT
AGCACTCCGCTGATAATGTCTTGTTACATTAGCGGGTGGCTTCCGGGAAACCAAAGTCTTTGGGCTCCGGGGGAAGTATG
GTTGCAAAGCTGAAACTCAAAGAAATTGACGG
>521_038_Faro03_type
GTGCCAGCAGCCGCGGCAATTCCAGTTCCAATAGTGTATACTAAAGTTGCTGCAGTTGAAAAGCTCGTAGTTGGATCTCG
GCTTGCTAGCACGCAAAGCGTGAAAGTAGGCCTATGCTGTAGTTGAGTGCTACGGCTTTACCTTGAACAAAATAGAGTGC
TTAAGGCAAGCATTCTGCTTGAATATCTCAGCATGGAATAATAGAAAAAGACTTTTCTGTTGGTTTACCAGTAGTAAAAG
TAATGATTANNNNNNNNNNNNAGGTGAAATTCGTAGATCGGTGCGGGACGAACTACAGCGAAAGCATTTGCCAAGGATGT
TTTCATTAATCAAGAACGAAAGTTGGAGTATCGAAGTCGATTAGATCTCGTCGTAGTTCCAACTATAAACGATGCCAACT
AGCACTCCGCTAATAAGANNTATGTACATTAGCGGGTTGCTTCCGGGAAACCAAAGTCTTTGGGCTCCGGGGGAAGTATG
GTTGCAAAGCTGAAACTTAAATAAATTGACGG
>522_047_WItaly01_type
GTGCCAGCAGCCGCGGCAATTCCGGTTCCAATAGTGTATACTAAAGTTGCTGCAGTAAAAAACCTCGTAGTTGAATCTCG
GTTTGCTGGCGCACAAGGTGGGCAACTAGGCNNNNNCTGTAGTTGAGTGCTACGGCTTTACCTTGAACAAAATAGAGTGC
TNAAGGGAAGCATTCTGCNNNNNTATCTCAGCATGGAATAATAAAAAAAGACNTTTCTATTGGTTAGCCNNNAGTGAAAG
TAATGATTAACNNNNNNNNNGAGGTGAAATTCGTAGACCGGTGCAGGACGAACTACAGCGAAAGCATTTGCCAAGGATGT
TTTCATTAATCAAGAACGACAGTTGGAGTATCGAAGTCGATTAGATCTCGTCGTAGTTCCAACTATAAACGATGCCAACT
AGCACTCCGCTAATAATGNTTTGTTACATTAGCGGGTGGCTTCCGGGAAACCAAAGTCTTTGGGCTCCGGGGGAAGTATG
GTTGCAAAGCTGAAACTTAAAGAAATTGACGG
>523_003_Australia03_type
GTGCCAGCCGCCGCGGCAATTCCAGTTCCAATAGTGTATACTAAAGTTGCTGCAGTTGAAAAGCTCGTAGTTGGATCTCA
GTTTGCTGGCATGTGTAATGTGTCAGTCAGCTTATGCTATAGCTGGTNNCTATGGCTTTACCTTGAACAAAATAGAGTGC
TTAAGGCAAGCATTCTGCTTGAATATCTCAGCATGGAATAATAGAATAAGACTTTTCTATTGGTTAANCGATAGTAAAAG
TAATGATTAACNNNNNNNNNNAGGTGAAATTCGTAGATCGGTGCAGGACGTACTACAGCGAAAGCATTTGCCAAGAATGT
TTTCATTAATCAAGAACGACAGTTGGAGTATCGAAGTCGATTAGATCTCGTCGTAGTTCCAACTATAAACGATGCCAACT
AGCATTCCGCTAATAATATCTTGATACATTAGCGGGTGGCTTCCGGGAAACCAAAGTTTTTGGGCTCTGGGGGGAGTATG
GTTGCAAGGCTGAAACTCAAATAAATTGACGG
>524_031_D_moschatum
GTGCCAGCAGCCGCGGCAATTCCAGTTCCAATAGTGTATACTAAAGTTGCTGCAGTTGAAAAGCTCGTAGTTGGATCTCG
GTTTGCTGGCGCACAAGGTGCGCAAGTAGGCCTGTGCTGTAGTTGAGTGCTACGGCTTTACCTTGAACAAAATAGAGTGC
TTAAGGCAAGCATTCTGCTTGAATATCTCAGCATGGAATAATAGAAAAAGACNTTTCTATTGGTTAGCCNNNAGTGAAAG
TAATGATTAACNNNNNNNNNNAGGTGAAATTCGTAGACCGGTGCAGGACGAACTACAGCGAAAGCATTTGCCAAGGATGT
TTTCATTAATCAAGAACGACAGTTGGAGTATCGAAGTCGATTAGATCTCGTCGTAGTTCCAACTATAAACGATGCCAACT
AGCACTCCGCTAATAATGNTTTGTTACATTAGCGGGTGGCTTCCGGGAAACCAAAGTCTTTGGGCTCCGGGGGAAGTATG
GTTGCAAAGCTGAAACTTAAATAAATTGACGG
>525_069_Tyrh01_type
GTGCCAGCAGCCGCGGCAATTCCAGTTCCAATAGTGTATACTAAAGTTGCTGCAGTTGAAAAGCTCGTAGTTGGATCTCG
GTTTGCTGGCGCACAAGGTGCGCAAGTAGGCCTGTGCTGTAGTTGAGTGCTACGGCTTTACCTTGAACAAAATAGAGTGC
TTAAGGCAAGCATTCTGCTTGAATATCTCAGCATGGAATAATAGAAAAAGACNTTTCTATTGGTTAGCCNNNAGTGAAAG
TAATGATTAACGNNNNNNNNNNGGTGAAATTCGTAGACCGGTGCAGGACGAACTACAGCGAAAGCATTTGCCAAGGATGT
TTTCATTAATCAAGAACGACAGTTGGAGTATCGAAGTCGATTAGATCTCGTCGTAGTTCCAACTATAAACGATGCCAACT
AGCACTCCGCTAATAATGNTTTGTTACATTAGCGGGTGGCTTCCGGGAAACCAAAGTCTTTGGGCTCCGGGGGAAGTATG
GTTGCAAAGCTGAAACTCAAAGAAATTGACGG
>526_058_Porto03_type
GTGCCAGCAGCCGCGGCAATTCCAGTTCCAATAGTGTATACTAAAGTTGCTGCAGTTGAAAAGCTCGTAGTTGGATCTCG
GTTTGCTAGCATGTGGAACGTGCCAGTAGGCCTTTGCTGTAGTTTAGNACTATGGCTTTACCTTGAACAAAATAGAGTGC
TTAAGGCAAGCATTCTGCTTGAATATCTCAGCATGGAATAATAGAATAAGACTTTTCTATTGGTTAACCGATAGCNAAAG
TAATGATTAACNNNNNNNNNNNNNNNAAATTCGTAGATCGGTGCAGGACGTACTACAGCGAAAGCATTTGCCAAGAATGT
TTTCATTAATCAAGAACGACAGTTGGAGTATCGAAGTCGATTAGATCTCGTCGTAGTTCCAACTATAAACGATGCCAACT
AGCACTCCGCTAGTAATATTTTGATACACTAGCGGGTGGCTTCCGGGAAACCAAAGTCTTTGGGCTCCGGGGGGAGTATG
GTTGCAAGGCTGAAACTCAAATGAATTGACGG
>527_040_Faro05_type
GTGCCAGCCGCCGCGGCAATTCCAGTTCCAATAGTGTATACTAAAGTTGCTGCAGTTGAAAAGCTCGTAGTTGGATCTCG
GCTTGCTAGCGCGCAAGGCGCGAAAGTAGGCCTGTGCTGTAGTTGAGTGCTACGGCTTTACCTTGAACAAAATAGAGTGC
TTAAGGCAAGCATTCTGCTTGAATATCTCAGCATGGAATAATAGAAAAAGACTTTTCTGTTGGTTTACCAGTAGTAAAAG
TAATGATTANNNNNNNNNNNGAGGTGAAATTCGTAGACCGGTGCAGGACGAACTACAGCGAAAGCATTTGCCAAGGATGT
TTTCATTAATCAAGAACGACAGTTGGAGTATCGAAGTCGATTAGATCTCGTCGTAGTTCCAACTATAAACGATGCCAACT
AGCACTCCGCTAATAATGNTTTGTTACATTAGCGGGTGGCTTCCGGGAAACCAAAGTCTTTGGGCTCCGGGGGAAGTATG
GTTGCAAAGCTGAAACTCAAATAAATTGACGG
>528_033_Dic01_type
GTGCCAGCAGCCGCGGCAATTCCAGTTCCAATAGTGTATACTAAAGTTGCTGCAGTTGAAAAGCTCGTAGTTGGATCTCG
GCTTGCTAGCGCGCGAGGCGTGTGAGTAGGCCTTTGCTGTAGTTGAGTGCTACGGCTTTACCTTGAACAAAATAGAGTGC
TTAAGGCAAGCATTCTGCTTGAATATCTCAGCATGGAATAATAGAAAAAGACTTTTCTGTTGGTTTACCAGTAGTAAAAG
TAATGATTAANNNNNNNNNNNAGGTGAAATTCGTAGATCGGTGCGGGACGAACTACAGCGAAAGCATTTGCCAAGGATGT
TTTCATTAATCAAGAACGAAAGTTGGAGTATCGAAGTCGATTAGATCTCGTCGTAGTTCCAACTATAAACGATGCCAACT
AGCACTCCGCTAATAANGTATTAGTACGTTAGCGGGTTGCTTCCGGGAAACCAAAGTCTTTGGGCTCCGGGGGAAGTATG
GTTGCAAAGCTGAAACTCAAAGAAATTGACGG
>529_039_Faro04_type
GTGCCAGCAGCCGCGGCAATTCCAGTTCCAATAGTGTATACTAAAGTTGCTGCAGTTGAAAAGCTCGTAGTTGGATCTCG
GCTTGCTAGCGCGCGAGGCGTGTGAGTAGGCCTTTGCTGTAGTTGAGTGCTACGGCTTTACCTTGAACAAAATAGAGTGC
TTAAGGCAAGCATTCTGCTTGAATATCTCAGCATGGAATAATAGAAAAAGACTTTTCTGTTGGTTTACCAGTAGTAAAAG
TAATGATTAANNNNNNNNNNGAGGTGAAATTCGTAGATCGGTGCGGGACGAACTACAGCGAAAGCATTTGCCAAGGATGT
TTTCATTAATCAAGAACGAAAGTTGGAGTATCGAAGTCGATTAGATCTCGTCGTAGTTCCAACTATAAACGATGCCAACT
AGCACTCCGCTAATAANGTTTATGGACATTAGCGGGTTGCTTCCGGGAAACCAAAGTCTTTGGGCTCCGGGGGAAGTATG
GTTGCAAAGCTGAAACTCAAATAAATTGACGG
>530_065_Tenerife01_type
GTGCCAGCAGCCGCGGCAATTCCAGTTCCAATAGTGTATACTAAAGTTGCTGCAGTTGAAAAGCTCGTAGTTGGATCTCG
GTGTACTAGCATGTGGAACGTGCAAGTAGGCCTGTGCTGTAGTTTAGNACTATGGCTTTACCTTGAACAAAATAGAGTGC
TTAAGGCAAGCATTCTGCTTGAATATCTCAGCATGGAATAATAGAATAAGACTTTTCTATTGGTTAACCGGTAGTNAAAG
TAATGATTNNNNNNNNNNNNNNGGTGAAATTCGTAGATCGGTGCAGGACGTACTACAGCGAAAGCATTTGCCAAGAATGT
TTTCATTAATCAAGAACGACAGTTGGAGTATCAAAGACGATTAGATCTCGTCGTAGTTCCAACTATAAACGATGCCAACT
AGCACTCCGCTAATAATATTTGGATACATTAGCGGGTGGCTTCCGGGAAACCAAAGTCTTTGGGCTCCGGGGGGAGTATG
GTTGCAAGGCTGAAACTTAAAGAAATTGACGG
>531_061_Pseud_truncatum_PTP
GTGCCAGCAGCCGCGGCAATTCCAGTTCCAAAAGTGTATACTAAAGTTGCTGCAGTTGAAAAGCTCGTAGTTGGATCTCG
GTTTGCTGGTGCGTGGTGCCCNNNAGTAGGCCTGTGCTGTAGTTGAGTGCTACGGCTTTACCTTGAACAAAATAGAGTGC
TTAAGGCAAGCATTCTGCTTGAATATCTCAGCATGGAATAATAGAAAAAGACNTTTCTATTGGTTTGCCNNNAGTGAAAG
TAATGATTAACNNNNNNNNNNAGATGAAATTCGTAGACCGGTGCAAGACAAACTACAGCGAAAGCATTTGCCAAGAATGT
TTTCATTAATCAAGAACAAAAGTTGGAGTATCGAAGTCGATTAGATCTCGTCGTAGTTCCAACTATAAACGATGCCAACT
AGCACTCCGCTGATAATGTCTTGTTACATTAGCGGGTGGCTTCCGGGAAACCAAAGTCTTTAGGCTCCGGGGGAAGCATG
GTTGCAAAGCTGAAACTTAAAGGAATTGACGG
>532_033_Dic01_type
GTGCCAGCAGCCGCGGCAATTCCAGTTCCAATAGTGTATACTAAAGTTGCTGCAGTTGAAAAGCTCGTAGTTGGATCTCG
GCTTGCTAGCGCGCGAGGCGTGTGAGTAGGCCTTTGCTGTAGTTGAGTGCTACGGCTTTACCTTGAACAAAATAGAGTGC
TTAAGGCAAGCATTCTGCTTGAATATCTCAGCATGGAATAATAGAAAAAGACTTTTCTGTTGGTTTACCAGTAGTAAAAG
TAATGATTAANNNNNNNNNNNNGGTGAAATTCGTAGATCGGTGCGGGACGAACTACAGCGAAAGCATTTGCCAAGGATGT
TTTCATTAATCAAGAACGAAAGTTGGAGTATCGAAGTCGATTAGATCTCGTCGTAGTTCCAACTATAAACGATGCCAACT
AGCACTCCGCTAATAANGTATTAGTACGTTAGCGGGTTGCTTCCGGGAAACCAAAGTCTTTGGGCTCCGGGGGAAGTATG
GTTGCAAAGCTGAAACTTAAATGAATTGGCGG
>533_044_China03_type
GTGCCAGCAGCCGCGGCAATTCCAGTTCCAATAGTGTATACTAAAGTTGCTGCAGTTGAAAAGCTCGTAGTTGGATCTCG
GCTTGTTTGTGTGTAATGCATGCAAGTAGGCCATTGCTGTAGTTAGANNCTATGGCTTTACCTTGAACAAAATAGAGTGC
TTAAGGCAAGCATTCTGCTTGAATATCTCAGCATGGAATAATAGAAAAGGACTTTTTTATTGGTTAANCAGTAGCNAAAG
TAATGATTAACNNNNNNNNNGAGGTGAAATTCGTAGACCGGTGCAGGACGAACTACAGCGAAAGCATTTGCCAAGGATGT
TTTCATTAATCAAGAACGAAAGTTGGAGTATCGAAGTCGATTAGATCTCGTCGTAGTTCCAACTATAAACGATGCCAACT
AGTACCCCGCTAATAANGTATTTGTACATTAGCGGGTTGCTTCCGGGAAACCAAAGTCTTTGGGCTCCGGGGGAAGTATG
GTTGCAAAGCTGAAACTTAAAGAAATTGACGG
>534_033_Dic01_type
GTGCCAGCAGCCGCGGCAATTCCAGTTCCAATAGTGTATACTAAAGTTGCTGCAGTTGAAAAGCTCGTAGTTGGATCTCG
GCTTGCTAGCGCGCGAGGCGTGTGAGTAGGCCTTTGCTGTAGTTGAGTGCTACGGCTTTACCTTGAACAAAATAGAGTGC
TTAAGGCAAGCATTCTGCTTGAATATCTCAGCATGGAATAATAGAAAAAGACTTTTCTGTTGGTTTACCAGTAGTAAAAG
TAATGATTAANNNNNNNNNNNNGGTGAAATTCGTAGATCGGTGCGGGACGAACTACAGCGAAAGCATTTGCCAAGGATGT
TTTCATTAATCAAGAACGAAAGTTGGAGTATCGAAGTCGATTAGATCTCGTCGTAGTTCCAACTATAAACGATGCCAACT
AGCACTCCGCTAATAANGTATTAGTACGTTAGCGGGTTGCTTCCGGGAAACCAAAGTCTTTGGGCTCCGGGGGAAGTATG
GTTGCAAAGCTGAAACTTAAAGAAATTGACGG
>536_038_Faro03_type
GTGCCAGCAGCCGCGGCAATTCCAGTTCCAATAGTGTATACTAAAGTTGCTGCAGTTGAAAAGCTCGTAGTTGGATCTCG
GCTTGCTAGCACGCAAAGCGTGAAAGTAGGCCTATGCTGTAGTTGAGTGCTACGGCTTTACCTTGAACAAAATAGAGTGC
TTAAGGCAAGCATTCTGCTTGAATATCTCAGCATGGAATAATAGAAAAAGACTTTTCTGTTGGTTTACCAGTAGTAAAAG
TAATGATTANNNNNNNNNNAGAGGTGAAATTCGTAGATCGGTGCGGGACGAACTACAGCGAAAGCATTTGCCAAGGATGT
TTTCATTAATCAAGAACGAAAGTTGGAGTATCGAAGTCGATTAGATCTCGTCGTAGTTCCAACTATAAACGATGCCAACT
AGCACTCCGCTAATAAGANNTATGTACATTAGCGGGTTGCTTCCGGGAAACCAAAGTCTTTGGGCTCCGGGGGAAGTATG
GTTGCAAAGCTGAAACTTAAAGAAATTGACGG
>537_033_Dic01_type
GTGCCAGCCGCCGCGGCAATTCCAGTTCCAATAGTGTATACTAAAGTTGCTGCAGTTGAAAAGCTCGTAGTTGGATCTCG
GCTTGCTAGCGCGCGAGGCGTGTGAGTAGGCCTTTGCTGTAGTTGAGTGCTACGGCTTTACCTTGAACAAAATAGAGTGC
TTAAGGCAAGCATTCTGCTTGAATATCTCAGCATGGAATAATAGAAAAAGACTTTTCTGTTGGTTTACCAGTAGTAAAAG
TAATGATTNNNNNNNNNNNNNNNNNGAAATTCGTAGATCGGTGCGGGACGAACTACAGCGAAAGCATTTGCCAAGGATGT
TTTCATTAATCAAGAACGAAAGTTGGAGTATCGAAGTCGATTAGATCTCGTCGTAGTTCCAACTATAAACGATGCCAACT
AGCACTCCGCTAATAATGTCTTGTTACATTAGCGGGTTGCTTCCGGGAAACCAAAGTCTTTGGGCTCCGGGGGAAGTATG
GTTGCAAAGCTGAAACTTAAAGAAATTGACGG
>538_060_Pseud_truncatum
GTGCCAGCAGCCGCGGCAATTCCAGTTCCAAAAGTGTATACTAAAGTTGCTGCAGTTGAAAAGCTCGTAGTTGGATCTCG
GTTTGCTGGTGCGTGGTGCCCNNNAGTAGGCCTGTGCTGTAGTTGAGTGCTACGGCTTTACCTTGAACAAAATAGAGTGC
TTAAGGCAAGCATTCTGCTTGAATATCTCAGCATGGAATAATAGAAAAAGACNTTTCTATTGGTTTGCCNNNAGTGAAAG
TAATGATTAACAGNNNNNNNNNNGTGAAATTCGTAGACCGGTGCAGGACGAACTACAGCGAAAGCATTTGCCAAGAATGT
TTTCATTAATCAAGAACGAAAGTTGGAGTATCGAAGTCGATTAGATCTCGTCGTAGTTCCAACTATAAACGATGCCAACT
AGCACTCCGCTGATAATGTCTTGTTACATTAGCGGGTGGCTTCCGGGAAACCAAAGTCTTTGGGCTCCGGGGGAAGTATG
GTTGCAAAGCTGAAACTTAAAGAAATTGACGG
